# Supplementary material for: An Accurate and Efficient Approach to Knowledge Extraction from Scientific Publications Using Structured Ontology Models, Graph Neural Networks, and Large Language Models
Source: Int J Mol Sci. 2024 Nov 3;25(21):11811. doi: 10.3390/ijms252111811 (PMC11546091; doi:10.3390/ijms252111811)
Supplement: Supplementary file 1 [file ijms-25-11811-s001.zip]

Archive with 7 entries (7 files):
- Supplementary_1.xlsx
- Supplementary_2.xlsx
- Supplementary_3.xlsx
- Supplementary_4.tsv
- Supplementary_5.tsv
- Supplementary_6.xlsx
- Supplementary_7.xlsx
