# Supplementary material for: An Accurate and Efficient Approach to Knowledge Extraction from Scientific Publications Using Structured Ontology Models, Graph Neural Networks, and Large Language Models
Source: Int J Mol Sci. 2024 Nov 3;25(21):11811. doi: 10.3390/ijms252111811 (PMC11546091; doi:10.3390/ijms252111811)
Supplement: Supplementary file 1 [file ijms-25-11811-s001.zip › Supplementary_1.xlsx]

## Sheet: IEPA Positive Set
Document ID	Source ID	Target ID	Source Label	Target Label	LLM input	LLM output
IEPA.d0	IEPA.d0.s0.e0	IEPA.d0.s0.e1	Oxytocin	IP3	[INST]Context: [PMID: 1645753 Vasopressin-stimulated phosphoinositide hydrolysis in cultured rat inner medullary collecting duct cells is mediated by the oxytocin receptor. Studies were performed to identify the receptor that mediates AVP-stimulated phosphoinositide (PI) hydrolysis in cultured rat inner medullary collecting tubule (RIMCT) cells. While the selective V1 receptor agonist [Ho1, Phe2,…	YES, high confidence; Explanation: The context provided indicates that oxytocin stimulates the production of inositol trisphosphate (IP3) in a dose-dependent manner. This suggests that oxytocin interacts with the oxytocin receptor, which in turn triggers a signaling cascade that leads to the production of IP3. Therefore, oxytocin and IP3 are interacting in the sense that oxytocin's binding to the…
IEPA.d1	IEPA.d1.s1.e0	IEPA.d1.s1.e1	inositol trisphosphate	oxytocin	[INST]Context: [PMID: 1936930 Inositol phosphate formation in uterine tissue from two species of reptiles is stimulated by arginine vasotocin and influenced by stage of reproduction. Phosphoinositide hydrolysis, resulting in inositol trisphosphate (IP3) and diacylglycerol (DG) formation, has been implicated in oxytocin-stimulated pulsatile secretion of prostaglandin F2 alpha (PGF2 alpha) from ute…	NO, high confidence; Explanation: The provided context discusses the role of arginine vasotocin (AVT) in stimulating inositol trisphosphate (IP3) formation in the uterine tissue of reptiles. It also mentions the involvement of oxytocin in stimulating prostaglandin F2 alpha (PGF2 alpha) secretion in mammals. However, there is no direct interaction mentioned between inositol trisphosphate protein a…
IEPA.d2	IEPA.d2.s2.e0	IEPA.d2.s2.e2	inositol trisphosphate	oxytocin	[INST]Context: [PMID: 1963324 Ovine trophoblast protein-one inhibits development of endometrial responsiveness to oxytocin in ewes. In experiment (Exp) 1, 12 cyclic ewes had catheters placed into each uterine horn on Day 7 (estrus = Day 0). On Days 11-15, 6 ewes received twice-daily intrauterine infusions of 1.5 mg serum protein (SP) into each uterine horn and 6 ewes received infusions of 1.08 mg…	YES, high confidence; Explanation: The context indicates that oxytocin induces the synthesis of inositol trisphosphate (IP3) in the endometrium. Specifically, it mentions that SP ewes had greater incorporation of [3H]inositol into IP3 in response to oxytocin compared to oCSP ewes. This suggests that oxytocin protein interacts with the inositol trisphosphate protein pathway, leading to the product…
IEPA.d2	IEPA.d2.s2.e1	IEPA.d2.s2.e2	inositol phosphate	oxytocin	[INST]Context: [PMID: 1963324 Ovine trophoblast protein-one inhibits development of endometrial responsiveness to oxytocin in ewes. In experiment (Exp) 1, 12 cyclic ewes had catheters placed into each uterine horn on Day 7 (estrus = Day 0). On Days 11-15, 6 ewes received twice-daily intrauterine infusions of 1.5 mg serum protein (SP) into each uterine horn and 6 ewes received infusions of 1.08 mg…	YES, high confidence; Explanation: The context indicates that oxytocin induces the synthesis of inositol phosphate (IP3) and total inositol phosphate (IP) in the endometrium. This suggests that oxytocin protein interacts with the inositol phosphate protein pathway, leading to the production of IP3 and IP. The study specifically mentions the incorporation of [3H]inositol into IP3 and total IP in r…
IEPA.d2	IEPA.d2.s2.e2	IEPA.d2.s2.e3	oxytocin	IP3	[INST]Context: [PMID: 1963324 Ovine trophoblast protein-one inhibits development of endometrial responsiveness to oxytocin in ewes. In experiment (Exp) 1, 12 cyclic ewes had catheters placed into each uterine horn on Day 7 (estrus = Day 0). On Days 11-15, 6 ewes received twice-daily intrauterine infusions of 1.5 mg serum protein (SP) into each uterine horn and 6 ewes received infusions of 1.08 mg…	YES, high confidence; Explanation: The context indicates that oxytocin protein and IP3 protein interact with each other. Specifically, it mentions that oxytocin induces the synthesis of IP3 in the endometrium. This suggests that oxytocin protein triggers a signaling pathway that results in the production of IP3 protein, demonstrating a direct interaction between the two.</s>
IEPA.d2	IEPA.d2.s2.e2	IEPA.d2.s2.e4	oxytocin	IP	[INST]Context: [PMID: 1963324 Ovine trophoblast protein-one inhibits development of endometrial responsiveness to oxytocin in ewes. In experiment (Exp) 1, 12 cyclic ewes had catheters placed into each uterine horn on Day 7 (estrus = Day 0). On Days 11-15, 6 ewes received twice-daily intrauterine infusions of 1.5 mg serum protein (SP) into each uterine horn and 6 ewes received infusions of 1.08 mg…	YES, high confidence; Explanation: The context indicates that oxytocin protein and IP protein (inositol trisphosphate) interact with each other. Oxytocin induces the synthesis of IP3 (inositol trisphosphate) in the endometrium, which is a key step in the process of luteolysis. This interaction is described as oxytocin-induced synthesis of IP3, suggesting a direct interaction between oxytocin and …
IEPA.d2	IEPA.d2.s3.e1	IEPA.d2.s3.e2	oxytocin	IP3	[INST]Context: [PMID: 1963324 Ovine trophoblast protein-one inhibits development of endometrial responsiveness to oxytocin in ewes. In experiment (Exp) 1, 12 cyclic ewes had catheters placed into each uterine horn on Day 7 (estrus = Day 0). On Days 11-15, 6 ewes received twice-daily intrauterine infusions of 1.5 mg serum protein (SP) into each uterine horn and 6 ewes received infusions of 1.08 mg…	YES, high confidence; Explanation: The context indicates that oxytocin protein and IP3 protein interact with each other. Specifically, it mentions that oxytocin induces the synthesis of IP3 in the endometrium. This suggests that oxytocin protein triggers a signaling pathway that results in the production of IP3 protein, demonstrating a direct interaction between the two.</s>
IEPA.d4	IEPA.d4.s6.e0	IEPA.d4.s6.e1	oxytocin	IP	[INST]Context: [PMID: 2229283 Regulation of intracellular free calcium in human myometrial cells by prostaglandin F2 alpha: comparison with oxytocin. The effects of prostaglandin F2 alpha (PGF2 alpha) on intracellular Ca2+ concentration ([Ca2+]i) and inositol phosphate (IP) generation in human myometrial cells were evaluated and compared to the effects of oxytocin. Basal [Ca2+]i levels were 146 a…	NO, high confidence; Explanation: The provided context discusses the effects of oxytocin and prostaglandin F2 alpha (PGF2 alpha) on intracellular calcium concentration ([Ca2+]i) and inositol phosphate (IP) generation in human myometrial cells. While both substances influence these cellular processes, there is no direct interaction mentioned between oxytocin protein and IP protein. Instead, the co…
IEPA.d4	IEPA.d4.s7.e0	IEPA.d4.s7.e1	oxytocin	IP3	[INST]Context: [PMID: 2229283 Regulation of intracellular free calcium in human myometrial cells by prostaglandin F2 alpha: comparison with oxytocin. The effects of prostaglandin F2 alpha (PGF2 alpha) on intracellular Ca2+ concentration ([Ca2+]i) and inositol phosphate (IP) generation in human myometrial cells were evaluated and compared to the effects of oxytocin. Basal [Ca2+]i levels were 146 a…	NO, high confidence; Explanation: The provided context discusses the effects of oxytocin and prostaglandin F2 alpha (PGF2 alpha) on intracellular calcium concentration ([Ca2+]i) and inositol phosphate (IP) generation in human myometrial cells. While it mentions that oxytocin activates the G-protein-dependent phospholipase-C-IP3-Ca2+ signal-transducing pathway, it does not indicate a direct intera…
IEPA.d8	IEPA.d8.s16.e0	IEPA.d8.s16.e1	oxytocin	inositol phosphate	[INST]Context: [PMID: 7581972 Signal transduction in rat myometrial cells: comparison of the actions of endothelin-1, oxytocin and prostaglandin F2 alpha. The objectives of this study were to evaluate and compare the actions of endothelin-1 (ET-1), oxytocin, prostaglandin F2 alpha (PGF2 alpha) and inositol 1,4,5-trisphosphate (IP3) on 45Ca2+ mobilization in permeabilized rat myometrial cells and …	YES, high confidence; Explanation: The context indicates that oxytocin and inositol phosphate protein interact with each other. Oxytocin stimulates the inositol lipid cycle, which leads to the accumulation of inositol phosphates. This suggests that oxytocin activates a signaling pathway that involves the production of inositol phosphates, thereby demonstrating an interaction between oxytocin and …
IEPA.d8	IEPA.d8.s17.e0	IEPA.d8.s17.e1	oxytocin	IP3	[INST]Context: [PMID: 7581972 Signal transduction in rat myometrial cells: comparison of the actions of endothelin-1, oxytocin and prostaglandin F2 alpha. The objectives of this study were to evaluate and compare the actions of endothelin-1 (ET-1), oxytocin, prostaglandin F2 alpha (PGF2 alpha) and inositol 1,4,5-trisphosphate (IP3) on 45Ca2+ mobilization in permeabilized rat myometrial cells and …	NO, high confidence; Explanation: The provided context discusses the actions of oxytocin and IP3 on 45Ca2+ mobilization and the activation of the inositol lipid cycle in rat myometrial cells. While both oxytocin and IP3 are involved in the signaling pathways that lead to calcium release, there is no direct interaction mentioned between oxytocin protein and IP3 protein. Instead, they are presented…
IEPA.d9	IEPA.d9.s19.e0	IEPA.d9.s19.e1	OT	inositol 1,4,5-trisphosphate	[INST]Context: [PMID: 7619502 Oxytocin induced a biphasic increase in the intracellular Ca2+ concentration of porcine myometrial cells: participation of a pertussis toxin-insensitive G-protein, inositol 1,4,5-trisphosphate-sensitive Ca2+ pool, and Ca2+ channels. This study investigated the underlying mechanisms of oxytocin (OT)-induced increases in intracellular Ca2+ concentrations ([Ca2+]i) in a…	YES, high confidence; Explanation: The context indicates that oxytocin (OT) induces an increase in inositol 1,4,5-trisphosphate (IP3) formation, which is a key step in the signaling pathway that leads to the increase in intracellular calcium concentration ([Ca2+]i). This suggests that OT protein interacts with the signaling pathway involving inositol 1,4,5-trisphosphate protein to produce the obs…
IEPA.d9	IEPA.d9.s20.e0	IEPA.d9.s20.e1	OT	IP3	[INST]Context: [PMID: 7619502 Oxytocin induced a biphasic increase in the intracellular Ca2+ concentration of porcine myometrial cells: participation of a pertussis toxin-insensitive G-protein, inositol 1,4,5-trisphosphate-sensitive Ca2+ pool, and Ca2+ channels. This study investigated the underlying mechanisms of oxytocin (OT)-induced increases in intracellular Ca2+ concentrations ([Ca2+]i) in a…	YES, high confidence; Explanation: The context indicates that oxytocin (OT) induces an increase in inositol 1,4,5-trisphosphate (IP3) formation. This suggests that OT protein interacts with the signaling pathway that leads to the production of IP3 protein. Specifically, the study shows that OT increases IP3 formation, which is a key step in the signaling cascade that ultimately leads to the incre…
IEPA.d9	IEPA.d9.s21.e0	IEPA.d9.s21.e1	OT	IP3	[INST]Context: [PMID: 7619502 Oxytocin induced a biphasic increase in the intracellular Ca2+ concentration of porcine myometrial cells: participation of a pertussis toxin-insensitive G-protein, inositol 1,4,5-trisphosphate-sensitive Ca2+ pool, and Ca2+ channels. This study investigated the underlying mechanisms of oxytocin (OT)-induced increases in intracellular Ca2+ concentrations ([Ca2+]i) in a…	YES, high confidence; Explanation: The context indicates that oxytocin (OT) induces an increase in inositol 1,4,5-trisphosphate (IP3) formation. This suggests that OT protein interacts with the signaling pathway that leads to the production of IP3 protein. Specifically, the study shows that OT increases IP3 formation, which is a key step in the signaling cascade that ultimately leads to the incre…
IEPA.d10	IEPA.d10.s22.e0	IEPA.d10.s22.e1	Amyloid	phospholipase C	[INST]Context: [PMID: 7700473 Amyloid beta protein disruption of cholinergic and growth factor phospholipase C signals could underlie cognitive and neurodegerative aspects of Alzheimer's disease. ] Question: Based on the provided context, do the terms [Amyloid protein] and [phospholipase C protein] interact with each other? NOTE: Always begin your response with 'YES' or 'NO', indicating if the tw…	YES, high confidence; Explanation: The context provided indicates that amyloid beta protein disrupts cholinergic and growth factor phospholipase C signals, which suggests an interaction between amyloid beta protein and phospholipase C. The disruption of these signals implies that amyloid beta protein influences the activity or function of phospholipase C, thereby indicating an interaction between…
IEPA.d11	IEPA.d11.s23.e0	IEPA.d11.s23.e1	Amyloid	phospholipases	[INST]Context: [PMID: 7781763 Amyloid beta protein (25-35) stimulation of phospholipases A, C and D activities of LA-N-2 cells. [3H]Myristic acid prelabeled LA-N-2 cells were exposed to varying concentrations of amyloid beta protein (25-35), from 20 to 250 micrograms/ml, and the activation of phospholipases A and D estimated. A progressive increase in phosphatidylethanol formation, a measure of p…	YES, high confidence; Explanation: The context provided indicates that amyloid beta protein (25-35) stimulates the activities of phospholipases A, C, and D in LA-N-2 cells. This suggests a direct interaction between amyloid beta protein and phospholipases, as the protein activates these enzymes. The stimulation of phospholipase C activity is further supported by the effects of various antagonists…
IEPA.d11	IEPA.d11.s25.e0	IEPA.d11.s25.e1	A beta P	phospholipase C	[INST]Context: [PMID: 7781763 Amyloid beta protein (25-35) stimulation of phospholipases A, C and D activities of LA-N-2 cells. [3H]Myristic acid prelabeled LA-N-2 cells were exposed to varying concentrations of amyloid beta protein (25-35), from 20 to 250 micrograms/ml, and the activation of phospholipases A and D estimated. A progressive increase in phosphatidylethanol formation, a measure of p…	YES, high confidence; Explanation: The context indicates that amyloid beta protein (A beta P) stimulates phospholipase C (PLC) activity in LA-N-2 cells. This stimulation is receptor-mediated and can be blocked by antagonists of beta adrenergic, metabotropic amino acid, and bombesin receptors. The phospholipase C inhibitor U 71322 also prevents the activation of PLC by A beta P. These findings sug…
IEPA.d11	IEPA.d11.s26.e0	IEPA.d11.s26.e1	A beta P	phospholipase C	[INST]Context: [PMID: 7781763 Amyloid beta protein (25-35) stimulation of phospholipases A, C and D activities of LA-N-2 cells. [3H]Myristic acid prelabeled LA-N-2 cells were exposed to varying concentrations of amyloid beta protein (25-35), from 20 to 250 micrograms/ml, and the activation of phospholipases A and D estimated. A progressive increase in phosphatidylethanol formation, a measure of p…	YES, high confidence; Explanation: The context indicates that amyloid beta protein (A beta P) stimulates phospholipase C (PLC) activity in LA-N-2 cells. This stimulation is receptor-mediated and can be blocked by antagonists of beta adrenergic, metabotropic amino acid, and bombesin receptors. The phospholipase C inhibitor U 71322 also prevents the activation of PLC by A beta P. These findings sug…
IEPA.d11	IEPA.d11.s27.e0	IEPA.d11.s27.e1	amyloid	phospholipase C	[INST]Context: [PMID: 7781763 Amyloid beta protein (25-35) stimulation of phospholipases A, C and D activities of LA-N-2 cells. [3H]Myristic acid prelabeled LA-N-2 cells were exposed to varying concentrations of amyloid beta protein (25-35), from 20 to 250 micrograms/ml, and the activation of phospholipases A and D estimated. A progressive increase in phosphatidylethanol formation, a measure of p…	YES, high confidence; Explanation: The context provided indicates that amyloid beta protein (25-35) stimulates the activity of phospholipase C in LA-N-2 cells. This stimulation is receptor-mediated and can be blocked by antagonists of beta adrenergic, metabotropic amino acid, and bombesin receptors. The phospholipase C inhibitor U 71322 also prevents the activation of phospholipase C by amyloid b…
IEPA.d11	IEPA.d11.s28.e1	IEPA.d11.s28.e2	phospholipase C	A beta P	[INST]Context: [PMID: 7781763 Amyloid beta protein (25-35) stimulation of phospholipases A, C and D activities of LA-N-2 cells. [3H]Myristic acid prelabeled LA-N-2 cells were exposed to varying concentrations of amyloid beta protein (25-35), from 20 to 250 micrograms/ml, and the activation of phospholipases A and D estimated. A progressive increase in phosphatidylethanol formation, a measure of p…	YES, high confidence; Explanation: The context indicates that amyloid beta protein (A beta P) stimulates the activity of phospholipase C (PLC) in LA-N-2 cells. This stimulation is receptor-mediated and can be blocked by antagonists of beta adrenergic, metabotropic amino acid, and bombesin receptors. The fact that A beta P activates PLC suggests a direct interaction between the two proteins, where…
IEPA.d12	IEPA.d12.s29.e0	IEPA.d12.s29.e2	APP-S	phospholipase C	[INST]Context: [PMID: 7876266 Muscarinic regulation of Alzheimer's disease amyloid precursor protein secretion and amyloid beta-protein production in human neuronal NT2N cells. The Alzheimer amyloid precursor protein (APP) undergoes complex processing resulting in the production of a 4-kDa amyloid peptide (A beta) which has been implicated in the pathogenesis of Alzheimer's disease. Recent studie…	YES, high confidence; Explanation: The context indicates that the muscarinic receptor stimulation leads to the activation of phospholipase C, which in turn results in the secretion of APP-S. This suggests that the activation of phospholipase C is a necessary step in the pathway that leads to the secretion of APP-S. Therefore, there is an interaction between the APP-S protein and the phospholipase…
IEPA.d15	IEPA.d15.s32.e0	IEPA.d15.s32.e1	amyloid	phospholipase C	[INST]Context: [PMID: 7986826 Effects of Alzheimer's disease-related beta amyloid protein fragments on enzymes metabolizing phosphoinositides in brain. Phosphatidylinositol 4-kinase (PI 4-kinase) and phosphatidylinositol 4-phosphate kinase (PIP kinase) were assayed in membranes prepared from samples of human frontal cortex initially frozen at autopsy. PI 4-kinase activity was significantly lower …	YES, high confidence; Explanation: The context provided indicates that the beta amyloid protein fragments, specifically fragment 1-40, have diverse effects on phosphoinositide-specific phospholipase C (PI-PLC) in rat cortical membranes. Low concentrations of fragment 1-40 stimulate PI-PLC activity, while high concentrations of 1-40 or 40-1 inhibit it. This suggests that the amyloid protein fragme…
IEPA.d17	IEPA.d17.s34.e0	IEPA.d17.s34.e2	oxytocin	inositol phosphate	[INST]Context: [PMID: 8527814 The effect of oxytocin on hCG action in phosphoinositide turnover in porcine myometrial smooth muscle cells. The aim of this study was to investigate the effects of hCG, hCG plus oxytocin and oxytocin on [3H] inositol phosphate (IP) formations in porcine myometrial cells obtained from ovariectomized and cyclic gilts. Myometrial cells were treated with radioactive myo…	YES, high confidence; Explanation: The context provided indicates that oxytocin and hCG can increase the accumulation of inositol phosphates in porcine myometrial cells. Specifically, the study shows that the addition of oxytocin along with hCG significantly increases the formation of inositol phosphates (IPs), particularly IP1 and IP3. This suggests that oxytocin and inositol phosphate proteins …
IEPA.d17	IEPA.d17.s34.e1	IEPA.d17.s34.e2	oxytocin	inositol phosphate	[INST]Context: [PMID: 8527814 The effect of oxytocin on hCG action in phosphoinositide turnover in porcine myometrial smooth muscle cells. The aim of this study was to investigate the effects of hCG, hCG plus oxytocin and oxytocin on [3H] inositol phosphate (IP) formations in porcine myometrial cells obtained from ovariectomized and cyclic gilts. Myometrial cells were treated with radioactive myo…	YES, high confidence; Explanation: The context provided indicates that oxytocin and hCG can increase the accumulation of inositol phosphates in porcine myometrial cells. Specifically, the study shows that the addition of oxytocin along with hCG significantly increases the formation of inositol phosphates (IPs), particularly IP1 and IP3. This suggests that oxytocin and inositol phosphate proteins …
IEPA.d17	IEPA.d17.s35.e0	IEPA.d17.s35.e1	inositol phosphates	oxytocin	[INST]Context: [PMID: 8527814 The effect of oxytocin on hCG action in phosphoinositide turnover in porcine myometrial smooth muscle cells. The aim of this study was to investigate the effects of hCG, hCG plus oxytocin and oxytocin on [3H] inositol phosphate (IP) formations in porcine myometrial cells obtained from ovariectomized and cyclic gilts. Myometrial cells were treated with radioactive myo…	YES, high confidence; Explanation: The context provided indicates that oxytocin and hCG can increase the accumulation of inositol phosphates in porcine myometrial cells. Specifically, the study shows that the addition of oxytocin and hCG together leads to a significant increase in the formation of inositol phosphates (IPs), particularly IP1 and IP3. This suggests that oxytocin and hCG interact to…
IEPA.d17	IEPA.d17.s36.e0	IEPA.d17.s36.e3	IP1	oxytocin	[INST]Context: [PMID: 8527814 The effect of oxytocin on hCG action in phosphoinositide turnover in porcine myometrial smooth muscle cells. The aim of this study was to investigate the effects of hCG, hCG plus oxytocin and oxytocin on [3H] inositol phosphate (IP) formations in porcine myometrial cells obtained from ovariectomized and cyclic gilts. Myometrial cells were treated with radioactive myo…	YES, high confidence; Explanation: The context provided indicates that oxytocin and hCG can increase the accumulation of inositol phosphates (IPs) in porcine myometrial cells. Specifically, the study mentions that the highest dose of hCG plus oxytocin provoked accumulation of total [3H]inositol phosphate (p < 0.05). This suggests that oxytocin and hCG interact to produce a combined effect on the …
IEPA.d17	IEPA.d17.s36.e1	IEPA.d17.s36.e3	IP1	oxytocin	[INST]Context: [PMID: 8527814 The effect of oxytocin on hCG action in phosphoinositide turnover in porcine myometrial smooth muscle cells. The aim of this study was to investigate the effects of hCG, hCG plus oxytocin and oxytocin on [3H] inositol phosphate (IP) formations in porcine myometrial cells obtained from ovariectomized and cyclic gilts. Myometrial cells were treated with radioactive myo…	YES, high confidence; Explanation: The context provided indicates that oxytocin and hCG can increase the accumulation of inositol phosphates (IPs) in porcine myometrial cells. Specifically, the study mentions that the highest dose of hCG plus oxytocin provoked accumulation of total [3H]inositol phosphate (p < 0.05). This suggests that oxytocin and hCG interact to produce a combined effect on the …
IEPA.d17	IEPA.d17.s36.e2	IEPA.d17.s36.e3	IP3	oxytocin	[INST]Context: [PMID: 8527814 The effect of oxytocin on hCG action in phosphoinositide turnover in porcine myometrial smooth muscle cells. The aim of this study was to investigate the effects of hCG, hCG plus oxytocin and oxytocin on [3H] inositol phosphate (IP) formations in porcine myometrial cells obtained from ovariectomized and cyclic gilts. Myometrial cells were treated with radioactive myo…	YES, high confidence; Explanation: The context provided indicates that oxytocin and hCG can increase the accumulation of inositol phosphates (IPs) in porcine myometrial cells. Specifically, the addition of 1000 mU hCG plus oxytocin resulted in a significant increase in IP1 and IP3 formations. This suggests that oxytocin and hCG interact to produce a combined effect on the accumulation of inositol…
IEPA.d17	IEPA.d17.s37.e0	IEPA.d17.s37.e1	oxytocin	IPs	[INST]Context: [PMID: 8527814 The effect of oxytocin on hCG action in phosphoinositide turnover in porcine myometrial smooth muscle cells. The aim of this study was to investigate the effects of hCG, hCG plus oxytocin and oxytocin on [3H] inositol phosphate (IP) formations in porcine myometrial cells obtained from ovariectomized and cyclic gilts. Myometrial cells were treated with radioactive myo…	NO, high confidence; Explanation: The provided context discusses the effects of oxytocin and hCG on inositol phosphate (IP) formations in porcine myometrial cells. While it mentions that oxytocin and hCG can increase the accumulation of inositol phosphates, it does not indicate a direct interaction between oxytocin protein and IPs protein. Instead, it describes how these hormones influence the pr…
IEPA.d17	IEPA.d17.s38.e0	IEPA.d17.s38.e1	oxytocin	inositol phosphate	[INST]Context: [PMID: 8527814 The effect of oxytocin on hCG action in phosphoinositide turnover in porcine myometrial smooth muscle cells. The aim of this study was to investigate the effects of hCG, hCG plus oxytocin and oxytocin on [3H] inositol phosphate (IP) formations in porcine myometrial cells obtained from ovariectomized and cyclic gilts. Myometrial cells were treated with radioactive myo…	YES, high confidence; Explanation: The context provided indicates that oxytocin and hCG can increase the accumulation of inositol phosphates in porcine myometrial cells. Specifically, the study shows that the addition of oxytocin along with hCG significantly increases the formation of inositol phosphates (IPs), particularly IP1 and IP3. This suggests that oxytocin and inositol phosphate proteins …
IEPA.d17	IEPA.d17.s39.e0	IEPA.d17.s39.e1	oxytocin	inositol phosphates	[INST]Context: [PMID: 8527814 The effect of oxytocin on hCG action in phosphoinositide turnover in porcine myometrial smooth muscle cells. The aim of this study was to investigate the effects of hCG, hCG plus oxytocin and oxytocin on [3H] inositol phosphate (IP) formations in porcine myometrial cells obtained from ovariectomized and cyclic gilts. Myometrial cells were treated with radioactive myo…	NO, high confidence; Explanation: The provided context discusses the effects of oxytocin and hCG on inositol phosphate (IP) formations in porcine myometrial cells. While it mentions that oxytocin and hCG can increase the accumulation of inositol phosphates, it does not indicate a direct interaction between oxytocin protein and inositol phosphates protein. Instead, it describes how these hormones …
IEPA.d20	IEPA.d20.s42.e0	IEPA.d20.s42.e1	OT	IP3	[INST]Context: [PMID: 8713996 A proposed role for oxytocin in regulation of endometrial prostaglandin F2 alpha secretion during luteolysis in swine. Pulsatile secretion of endometrial prostaglandin (PG)F2 alpha is stimulated by oxytocin (OT) during late diestrus in domestic ruminants (i.e., cattle, sheep and goats) and results in corpus luteum (CL) regression leading to the onset of a new estrous…	YES, high confidence; Explanation: The context provided indicates that oxytocin (OT) binds to specific oxytocin receptors (OTR) on the endometrium, which stimulates phosphoinositide (PI) hydrolysis. This hydrolysis process generates inositol trisphosphate (IP3) as a second messenger. The increase in IP3 levels precedes the increase in prostaglandin F2 alpha (PGF2 alpha) release stimulated by OT, …
IEPA.d20	IEPA.d20.s43.e0	IEPA.d20.s43.e1	IP3	OT	[INST]Context: [PMID: 8713996 A proposed role for oxytocin in regulation of endometrial prostaglandin F2 alpha secretion during luteolysis in swine. Pulsatile secretion of endometrial prostaglandin (PG)F2 alpha is stimulated by oxytocin (OT) during late diestrus in domestic ruminants (i.e., cattle, sheep and goats) and results in corpus luteum (CL) regression leading to the onset of a new estrous…	YES, high confidence; Explanation: The context provided indicates that oxytocin (OT) binds to specific oxytocin receptors (OTR) on the endometrium, which stimulates phosphoinositide (PI) hydrolysis. This hydrolysis results in the production of inositol trisphosphate (IP3) as a second messenger. The increase in IP3 precedes the increase in prostaglandin F2 alpha (PGF2 alpha) release stimulated by …
IEPA.d20	IEPA.d20.s44.e0	IEPA.d20.s44.e1	OT	IP3	[INST]Context: [PMID: 8713996 A proposed role for oxytocin in regulation of endometrial prostaglandin F2 alpha secretion during luteolysis in swine. Pulsatile secretion of endometrial prostaglandin (PG)F2 alpha is stimulated by oxytocin (OT) during late diestrus in domestic ruminants (i.e., cattle, sheep and goats) and results in corpus luteum (CL) regression leading to the onset of a new estrous…	YES, high confidence; Explanation: The context provided indicates that oxytocin (OT) binds to specific oxytocin receptors (OTR) on the endometrium, which stimulates phosphoinositide (PI) hydrolysis. This hydrolysis process generates inositol trisphosphate (IP3) as a second messenger. The increase in IP3 levels precedes the increase in prostaglandin F2 alpha (PGF2 alpha) release stimulated by OT, …
IEPA.d21	IEPA.d21.s45.e0	IEPA.d21.s45.e1	IP3	oxytocin	[INST]Context: [PMID: 8713999 Mechanisms regulating oxytocin receptor coupling to phospholipase C in rat and human myometrium. Oxytocin increases myometrial intracellular free calcium by promotion of calcium entry and release of calcium from intracellular stores. Calcium release from intracellular stores is secondary to an increase in phosphoinositide (PI) turnover and generation of IP3. We have …	YES, high confidence; Explanation: The context provided indicates that oxytocin stimulates phosphoinositide (PI) turnover, which leads to the generation of IP3 (inositol 1,4,5-trisphosphate). IP3 is a key second messenger that mediates the release of calcium from intracellular stores, thereby contributing to the contraction/relaxation of the myometrium. This suggests that oxytocin and IP3 are par…
IEPA.d22	IEPA.d22.s46.e3	IEPA.d22.s46.e4	prion protein	kinase	[INST]Context: [PMID: 8735881 The UK epidemic of BSE: slow virus or chronic pesticide-initiated modification of the prion protein? Part 1: Mechanisms for a chemically induced pathogenesis/transmissibility. It is proposed that exposure of the bovine embryo to specific high-dose lipophilic formulations of organophosphate insecticide (containing phthalimide) applied exclusively in the UK during the …	YES, high confidence; Explanation: The context provided indicates that prion protein and kinase protein interact in the mechanism of the UK epidemic of bovine spongiform encephalopathy. Specifically, it mentions that the abnormally phosphorylated abnormal prion protein isoform agent is initiated by the phosphorylation of prion protein by a prion protein-specific kinase. This phosphorylation event…
IEPA.d23	IEPA.d23.s47.e2	IEPA.d23.s47.e3	prion protein	protein kinase	[INST]Context: [PMID: 8735882 The UK epidemic of BSE: slow virus or chronic pesticide-initiated modification of the prion protein? Part 2: An epidemiological perspective. This paper elucidates the flaws in the official hypothesis that bovine spongioform encephalopathy originated from alterations in the way that scrapie-contaminated cattlefeeds were manufactured in the UK. An alternative hypothesi…	YES, high confidence; Explanation: The context provided indicates that the organophosphate-induced blockage of a prion protein-specific protein kinase is part of a system of positive feedback. This implies that the prion protein and the protein kinase interact in a regulatory mechanism where the phosphorylation of prion protein by the protein kinase is involved in the transformation of prion prot…
IEPA.d24	IEPA.d24.s48.e0	IEPA.d24.s48.e1	oxytocin	insulin	[INST]Context: [PMID: 8739893 Evidence of a peripheral and a central effect of oxytocin on pancreatic hormone release in rats. The aim of the present study was to investigate how oxytocin given subcutaneously (SC) and intracerebroventricularly (ICV) influences the secretion of insulin, glucagon and glucose and to investigate whether the effect on these variables of suckling in lactating rats is m…	YES, high confidence; Explanation: The context provided indicates that oxytocin influences the secretion of insulin. Specifically, it mentions that subcutaneous injections of oxytocin increased insulin levels significantly, and that nanogram amounts of oxytocin administered intracerebroventricularly (ICV) caused a significant rise in insulin levels. This suggests that oxytocin and insulin interac…
IEPA.d24	IEPA.d24.s49.e0	IEPA.d24.s49.e1	oxytocin	insulin	[INST]Context: [PMID: 8739893 Evidence of a peripheral and a central effect of oxytocin on pancreatic hormone release in rats. The aim of the present study was to investigate how oxytocin given subcutaneously (SC) and intracerebroventricularly (ICV) influences the secretion of insulin, glucagon and glucose and to investigate whether the effect on these variables of suckling in lactating rats is m…	YES, high confidence; Explanation: The context provided indicates that oxytocin influences the secretion of insulin. Specifically, it mentions that subcutaneous injections of oxytocin increased insulin levels significantly, and that nanogram amounts of oxytocin administered intracerebroventricularly (ICV) caused a significant rise in insulin levels. This suggests that oxytocin and insulin interac…
IEPA.d24	IEPA.d24.s50.e0	IEPA.d24.s50.e1	oxytocin	insulin	[INST]Context: [PMID: 8739893 Evidence of a peripheral and a central effect of oxytocin on pancreatic hormone release in rats. The aim of the present study was to investigate how oxytocin given subcutaneously (SC) and intracerebroventricularly (ICV) influences the secretion of insulin, glucagon and glucose and to investigate whether the effect on these variables of suckling in lactating rats is m…	YES, high confidence; Explanation: The context provided indicates that oxytocin influences the secretion of insulin. Specifically, it mentions that subcutaneous injections of oxytocin increased insulin levels significantly, and that nanogram amounts of oxytocin administered intracerebroventricularly (ICV) caused a significant rise in insulin levels. This suggests that oxytocin and insulin interac…
IEPA.d24	IEPA.d24.s51.e2	IEPA.d24.s51.e3	oxytocin	insulin	[INST]Context: [PMID: 8739893 Evidence of a peripheral and a central effect of oxytocin on pancreatic hormone release in rats. The aim of the present study was to investigate how oxytocin given subcutaneously (SC) and intracerebroventricularly (ICV) influences the secretion of insulin, glucagon and glucose and to investigate whether the effect on these variables of suckling in lactating rats is m…	YES, high confidence; Explanation: The context provided indicates that oxytocin influences the secretion of insulin. Specifically, it mentions that subcutaneous injections of oxytocin increased insulin levels significantly, and that nanogram amounts of oxytocin administered intracerebroventricularly (ICV) caused a significant rise in insulin levels. This suggests that oxytocin and insulin interac…
IEPA.d24	IEPA.d24.s52.e0	IEPA.d24.s52.e1	oxytocin	insulin	[INST]Context: [PMID: 8739893 Evidence of a peripheral and a central effect of oxytocin on pancreatic hormone release in rats. The aim of the present study was to investigate how oxytocin given subcutaneously (SC) and intracerebroventricularly (ICV) influences the secretion of insulin, glucagon and glucose and to investigate whether the effect on these variables of suckling in lactating rats is m…	YES, high confidence; Explanation: The context provided indicates that oxytocin influences the secretion of insulin. Specifically, it mentions that subcutaneous injections of oxytocin increased insulin levels significantly, and that nanogram amounts of oxytocin administered intracerebroventricularly (ICV) caused a significant rise in insulin levels. This suggests that oxytocin and insulin interac…
IEPA.d24	IEPA.d24.s53.e0	IEPA.d24.s53.e1	oxytocin	insulin	[INST]Context: [PMID: 8739893 Evidence of a peripheral and a central effect of oxytocin on pancreatic hormone release in rats. The aim of the present study was to investigate how oxytocin given subcutaneously (SC) and intracerebroventricularly (ICV) influences the secretion of insulin, glucagon and glucose and to investigate whether the effect on these variables of suckling in lactating rats is m…	YES, high confidence; Explanation: The context provided indicates that oxytocin influences the secretion of insulin. Specifically, it mentions that subcutaneous injections of oxytocin increased insulin levels significantly, and that nanogram amounts of oxytocin administered intracerebroventricularly (ICV) caused a significant rise in insulin levels. This suggests that oxytocin and insulin interac…
IEPA.d25	IEPA.d25.s55.e0	IEPA.d25.s55.e1	OT	insulin	[INST]Context: [PMID: 8771561 Different effects of the serotonergic agonists buspirone and sumatriptan on the posterior pituitary hormonal responses to hypoglycemia in humans. The responses of serum oxytocin (OT) and vasopressin (AVP) to the serotonergic HT1A agonist buspirone (15 mg p.o.) or the HTD1 agonist sumatriptan (6 mg injected subcutaneously) were evaluated in 7 normal men either in basa…	NO, high confidence; Explanation: The provided context discusses the effects of serotonergic agonists buspirone and sumatriptan on the hormonal responses to hypoglycemia in humans, specifically focusing on oxytocin (OT) and vasopressin (AVP). While it mentions that buspirone enhances the OT response during hypoglycemia, it does not indicate any direct interaction between OT protein and insulin pr…
IEPA.d27	IEPA.d27.s57.e0	IEPA.d27.s57.e1	insulin	oxytocin	[INST]Context: [PMID: 8795088 The oxytocin receptor antagonist 1-deamino-2-D-Tyr-(OEt)-4-Thr-8-Orn-oxytocin inhibits effects of the 5-HT1A receptor agonist 8-OH-DPAT on plasma levels of insulin, cholecystokinin and somatostatin. The aim of the present study was to investigate whether the 5-HT1A receptor agonist 8-OH-DPAT, which previously has been shown to release oxytocin, also influences plasma…	YES, high confidence; Explanation: The context provided indicates that the 5-HT1A receptor agonist 8-OH-DPAT increases plasma levels of insulin through an oxytocinergic mechanism. This suggests that oxytocin and insulin interact in a way that influences plasma levels of insulin. Specifically, the oxytocin receptor antagonist 1-deamino-2-D-Tyr-(OEt)-4-Thr-8-Orn-oxytocin blocks the effect of 8-OH-D…
IEPA.d27	IEPA.d27.s58.e0	IEPA.d27.s58.e1	insulin	oxytocin	[INST]Context: [PMID: 8795088 The oxytocin receptor antagonist 1-deamino-2-D-Tyr-(OEt)-4-Thr-8-Orn-oxytocin inhibits effects of the 5-HT1A receptor agonist 8-OH-DPAT on plasma levels of insulin, cholecystokinin and somatostatin. The aim of the present study was to investigate whether the 5-HT1A receptor agonist 8-OH-DPAT, which previously has been shown to release oxytocin, also influences plasma…	YES, high confidence; Explanation: The context provided indicates that the 5-HT1A receptor agonist 8-OH-DPAT increases plasma levels of insulin through an oxytocinergic mechanism. This suggests that oxytocin and insulin interact in a way that influences plasma levels of insulin. Specifically, the oxytocin receptor antagonist 1-deamino-2-D-Tyr-(OEt)-4-Thr-8-Orn-oxytocin blocks the effect of 8-OH-D…
IEPA.d27	IEPA.d27.s59.e0	IEPA.d27.s59.e1	oxytocin	insulin	[INST]Context: [PMID: 8795088 The oxytocin receptor antagonist 1-deamino-2-D-Tyr-(OEt)-4-Thr-8-Orn-oxytocin inhibits effects of the 5-HT1A receptor agonist 8-OH-DPAT on plasma levels of insulin, cholecystokinin and somatostatin. The aim of the present study was to investigate whether the 5-HT1A receptor agonist 8-OH-DPAT, which previously has been shown to release oxytocin, also influences plasma…	YES, high confidence; Explanation: The context provided indicates that the 5-HT1A receptor agonist 8-OH-DPAT increases plasma levels of insulin through an oxytocinergic mechanism. Specifically, it mentions that oxytocinergic fibers originating in the PVN project to the DMX, and that the effect on the release of insulin induced by 8-OH-DPAT may be mediated by an oxytocinergic activation of a vagal…
IEPA.d28	IEPA.d28.s60.e0	IEPA.d28.s60.e1	oxytocin	inositol 1,4,5-trisphosphate	[INST]Context: [PMID: 8851493 Oxytocin receptors expressed and coupled to Ca2+ signalling in a human vascular smooth muscle cell line. 1. In a human vascular smooth muscle cell line (HVSMC), binding experiments with [3H]-arginine8-vasopressin (AVP) have shown the existence of a homogeneous population of binding sites with affinity (Kd value) of 0.65 nM and a maximum number of binding sites (Bmax)…	YES, high confidence; Explanation: The context indicates that oxytocin increases inositol 1,4,5-trisphosphate (IP3) production and [Ca2+]i response in HVSMC. This suggests that oxytocin interacts with the cellular signaling pathway involving IP3, leading to a downstream effect on calcium signaling. Therefore, oxytocin protein and inositol 1,4,5-trisphosphate protein are part of the same signaling…
IEPA.d31	IEPA.d31.s63.e0	IEPA.d31.s63.e1	OT	inositol (1,4,5)-trisphosphate	[INST]Context: [PMID: 8886594 The role of phosphoinositide-derived second messengers in oxytocin-stimulated prostaglandin F2 alpha release from endometrium of pigs. The mechanism for prostaglandin (PG) F2 alpha release from pig endometrium after oxytocin (OT) treatment is unknown. OT may rapidly stimulate inositol (1,4,5)-trisphosphate (IP3) and diacylglycerol (DAG) formation, consistent with the…	YES, high confidence; Explanation: The context indicates that oxytocin (OT) rapidly stimulates the formation of inositol (1,4,5)-trisphosphate (IP3) in the endometrium of pigs. This suggests that OT protein interacts with the signaling pathway that leads to the production of IP3 protein, thereby activating a second-messenger system. The increased IP3 levels observed after OT treatment are indicat…
IEPA.d31	IEPA.d31.s64.e0	IEPA.d31.s64.e1	IP3	OT	[INST]Context: [PMID: 8886594 The role of phosphoinositide-derived second messengers in oxytocin-stimulated prostaglandin F2 alpha release from endometrium of pigs. The mechanism for prostaglandin (PG) F2 alpha release from pig endometrium after oxytocin (OT) treatment is unknown. OT may rapidly stimulate inositol (1,4,5)-trisphosphate (IP3) and diacylglycerol (DAG) formation, consistent with the…	YES, high confidence; Explanation: The context indicates that oxytocin (OT) stimulates the rapid formation of inositol (1,4,5)-trisphosphate (IP3) in the endometrium of pigs. This suggests that OT protein interacts with the cellular machinery to induce the production of IP3 protein, which is a key second messenger in the signaling pathway. The increased levels of IP3 after OT treatment are indica…
IEPA.d31	IEPA.d31.s65.e0	IEPA.d31.s65.e1	OT	IP3	[INST]Context: [PMID: 8886594 The role of phosphoinositide-derived second messengers in oxytocin-stimulated prostaglandin F2 alpha release from endometrium of pigs. The mechanism for prostaglandin (PG) F2 alpha release from pig endometrium after oxytocin (OT) treatment is unknown. OT may rapidly stimulate inositol (1,4,5)-trisphosphate (IP3) and diacylglycerol (DAG) formation, consistent with the…	YES, high confidence; Explanation: The context indicates that oxytocin (OT) stimulates the rapid formation of inositol (1,4,5)-trisphosphate (IP3) in the endometrium of pigs. This suggests that OT protein interacts with the cellular machinery to induce the production of IP3 protein, which is a key second messenger in the signaling pathway. The increased IP3 levels observed after OT treatment are …
IEPA.d33	IEPA.d33.s71.e0	IEPA.d33.s71.e1	oxytocin	inositol phosphates	[INST]Context: [PMID: 8987334 Correlation between the stimulatory effect of oxytocin on the formation of inositol phosphates and the oxytocin receptor level in the pregnant rabbit myometrium. OBJECTIVE: In order to elucidate the roles of inositol trisphosphate (IP3) and oxytocin (OT) receptors in rabbit parturition, the concentration of IP3 induced by OT and the OT receptor levels were determined…	YES, high confidence; Explanation: The context indicates that oxytocin (OT) stimulates the formation of inositol phosphates (IPs) in the myometrium of pregnant rabbits. Specifically, it mentions that OT receptors become detectable on Day 28 of pregnancy, and OT can induce the formation of IPs. This suggests a direct interaction between oxytocin protein and inositol phosphates protein, where the b…
IEPA.d33	IEPA.d33.s72.e1	IEPA.d33.s72.e2	IP3	OT	[INST]Context: [PMID: 8987334 Correlation between the stimulatory effect of oxytocin on the formation of inositol phosphates and the oxytocin receptor level in the pregnant rabbit myometrium. OBJECTIVE: In order to elucidate the roles of inositol trisphosphate (IP3) and oxytocin (OT) receptors in rabbit parturition, the concentration of IP3 induced by OT and the OT receptor levels were determined…	YES, high confidence; Explanation: The context provided indicates that oxytocin (OT) stimulates the formation of inositol trisphosphate (IP3) in the myometrium of pregnant rabbits. This suggests that OT and IP3 are part of a signaling pathway where OT triggers the production of IP3, indicating an interaction between the two proteins.</s>
IEPA.d33	IEPA.d33.s74.e0	IEPA.d33.s74.e1	OT	inositol phosphates	[INST]Context: [PMID: 8987334 Correlation between the stimulatory effect of oxytocin on the formation of inositol phosphates and the oxytocin receptor level in the pregnant rabbit myometrium. OBJECTIVE: In order to elucidate the roles of inositol trisphosphate (IP3) and oxytocin (OT) receptors in rabbit parturition, the concentration of IP3 induced by OT and the OT receptor levels were determined…	YES, high confidence; Explanation: The context indicates that oxytocin (OT) stimulates the formation of inositol phosphates (IPs) in the myometrium of pregnant rabbits. This suggests that OT protein interacts with the signaling pathways that lead to the production of inositol phosphates protein. Specifically, the stimulatory effect of OT on IP3 formation and the OT receptor levels in the myometri…
IEPA.d33	IEPA.d33.s75.e0	IEPA.d33.s75.e1	OT	IPs	[INST]Context: [PMID: 8987334 Correlation between the stimulatory effect of oxytocin on the formation of inositol phosphates and the oxytocin receptor level in the pregnant rabbit myometrium. OBJECTIVE: In order to elucidate the roles of inositol trisphosphate (IP3) and oxytocin (OT) receptors in rabbit parturition, the concentration of IP3 induced by OT and the OT receptor levels were determined…	YES, high confidence; Explanation: The context indicates that oxytocin (OT) stimulates the formation of inositol phosphates (IPs) in the myometrium of pregnant rabbits. Specifically, it mentions that OT receptors become detectable on Day 28 of pregnancy, and OT can induce the formation of IPs. This suggests a direct interaction between OT and IPs, where OT triggers the production of IPs through i…
IEPA.d33	IEPA.d33.s76.e0	IEPA.d33.s76.e1	OT	IPs	[INST]Context: [PMID: 8987334 Correlation between the stimulatory effect of oxytocin on the formation of inositol phosphates and the oxytocin receptor level in the pregnant rabbit myometrium. OBJECTIVE: In order to elucidate the roles of inositol trisphosphate (IP3) and oxytocin (OT) receptors in rabbit parturition, the concentration of IP3 induced by OT and the OT receptor levels were determined…	YES, high confidence; Explanation: The context indicates that oxytocin (OT) stimulates the formation of inositol phosphates (IPs) in the myometrium of pregnant rabbits. Specifically, it mentions that OT receptors become detectable on Day 28 of pregnancy, and OT can induce the formation of IPs. This suggests a direct interaction between OT and IPs, where OT triggers the production of IPs through i…
IEPA.d33	IEPA.d33.s77.e0	IEPA.d33.s77.e1	OT	IP3	[INST]Context: [PMID: 8987334 Correlation between the stimulatory effect of oxytocin on the formation of inositol phosphates and the oxytocin receptor level in the pregnant rabbit myometrium. OBJECTIVE: In order to elucidate the roles of inositol trisphosphate (IP3) and oxytocin (OT) receptors in rabbit parturition, the concentration of IP3 induced by OT and the OT receptor levels were determined…	YES, high confidence; Explanation: The context provided indicates that oxytocin (OT) stimulates the formation of inositol trisphosphate (IP3) in the myometrium of pregnant rabbits. This suggests that OT protein interacts with IP3 protein in the process of signal transduction, where OT binding to its receptor triggers a cascade that leads to the production of IP3. This interaction is crucial for t…
IEPA.d33	IEPA.d33.s78.e0	IEPA.d33.s78.e1	OT	IP3	[INST]Context: [PMID: 8987334 Correlation between the stimulatory effect of oxytocin on the formation of inositol phosphates and the oxytocin receptor level in the pregnant rabbit myometrium. OBJECTIVE: In order to elucidate the roles of inositol trisphosphate (IP3) and oxytocin (OT) receptors in rabbit parturition, the concentration of IP3 induced by OT and the OT receptor levels were determined…	YES, high confidence; Explanation: The context provided indicates that oxytocin (OT) stimulates the formation of inositol trisphosphate (IP3) in the myometrium of pregnant rabbits. This suggests that OT protein interacts with IP3 protein in the process of signal transduction, where OT binding to its receptor triggers a cascade that leads to the production of IP3. This interaction is crucial for t…
IEPA.d33	IEPA.d33.s79.e0	IEPA.d33.s79.e1	IPs	OT	[INST]Context: [PMID: 8987334 Correlation between the stimulatory effect of oxytocin on the formation of inositol phosphates and the oxytocin receptor level in the pregnant rabbit myometrium. OBJECTIVE: In order to elucidate the roles of inositol trisphosphate (IP3) and oxytocin (OT) receptors in rabbit parturition, the concentration of IP3 induced by OT and the OT receptor levels were determined…	YES, high confidence; Explanation: The context provided indicates that oxytocin (OT) stimulates the formation of inositol phosphates (IPs) in the myometrium of pregnant rabbits. Specifically, it mentions that OT receptors become detectable on Day 28 of pregnancy, and OT can induce the formation of IPs. This suggests a direct interaction between OT and IPs, where OT triggers the formation of IPs t…
IEPA.d38	IEPA.d38.s92.e1	IEPA.d38.s92.e2	phospholipase C	insulin	[INST]Context: [PMID: 9057099 Different mechanisms are involved in intracellular calcium increase by insulin-like growth factors 1 and 2 in articular chondrocytes: voltage-gated calcium channels, and/or phospholipase C coupled to a pertussis-sensitive G-protein. This study describes the mechanisms involved in the IGF-1 and IGF-2-induced increases in intracellular calcium concentration [Ca2+]i in …	YES, high confidence; Explanation: The context provided indicates that both insulin and phospholipase C (PLC) are involved in the mechanisms that increase intracellular calcium concentration ([Ca2+]i) in articular chondrocytes. Specifically, it mentions that IGF-1 and insulin induce a Ca2+ influx through voltage-gated calcium channels and a Ca2+ mobilization from the endoplasmic reticulum via pho…
IEPA.d41	IEPA.d41.s100.e0	IEPA.d41.s100.e1	insulin	phospholipase C	[INST]Context: [PMID: 9142890 Regulation of insulin secretion via ATP-sensitive K+ channel independent mechanisms: role of phospholipase C. Groups of rat or mouse islets were isolated and perifused with 20 mM glucose plus 200 microM diazoxide. The further addition of 30 mM K+ resulted in a rapid and sustained biphasic insulin secretory response. The onset of secretion in response to the addition …	YES, high confidence; Explanation: The context provided indicates that the activation of phospholipase C (PLC) plays a role in the regulation of insulin secretion. Specifically, the study shows that the addition of 30 mM K+ in the presence of glucose and diazoxide results in an increase in inositol phosphates (IP) accumulation, which is a marker of PLC activity. Furthermore, the inhibition of pro…
IEPA.d41	IEPA.d41.s101.e0	IEPA.d41.s101.e1	phospholipase C	insulin	[INST]Context: [PMID: 9142890 Regulation of insulin secretion via ATP-sensitive K+ channel independent mechanisms: role of phospholipase C. Groups of rat or mouse islets were isolated and perifused with 20 mM glucose plus 200 microM diazoxide. The further addition of 30 mM K+ resulted in a rapid and sustained biphasic insulin secretory response. The onset of secretion in response to the addition …	YES, high confidence; Explanation: The context provided indicates that the activation of phospholipase C (PLC) is involved in the regulation of insulin secretion. Specifically, the addition of 30 mM K+ in the presence of 20 mM glucose and diazoxide resulted in a significant increase in inositol phosphates (IP) accumulation, which is a product of PLC activity. This increase in IP accumulation was …
IEPA.d41	IEPA.d41.s102.e0	IEPA.d41.s102.e1	phospholipase C	insulin	[INST]Context: [PMID: 9142890 Regulation of insulin secretion via ATP-sensitive K+ channel independent mechanisms: role of phospholipase C. Groups of rat or mouse islets were isolated and perifused with 20 mM glucose plus 200 microM diazoxide. The further addition of 30 mM K+ resulted in a rapid and sustained biphasic insulin secretory response. The onset of secretion in response to the addition …	YES, high confidence; Explanation: The context provided indicates that the activation of phospholipase C (PLC) is involved in the regulation of insulin secretion. Specifically, the addition of 30 mM K+ in the presence of 20 mM glucose and diazoxide resulted in a significant increase in inositol phosphates (IP) accumulation, which is a product of PLC activity. This increase in IP accumulation was …
IEPA.d43	IEPA.d43.s108.e0	IEPA.d43.s108.e1	leptin	uncoupling protein-2	[INST]Context: [PMID: 9177227 Induction by leptin of uncoupling protein-2 and enzymes of fatty acid oxidation. We have studied mechanisms by which leptin overexpression, which reduces body weight via anorexic and thermogenic actions, induces triglyceride depletion in adipocytes and nonadipocytes. Here we show that leptin alters in pancreatic islets the mRNA of the genes encoding enzymes of free f…	YES, high confidence; Explanation: The context provided indicates that leptin directly regulates the expression of uncoupling protein-2 (UCP-2) in various tissues, including pancreatic islets and fat tissue. Specifically, it mentions that leptin overexpression increases UCP-2 mRNA levels by more than 10-fold in epididymal, retroperitoneal, and subcutaneous fat tissue of normal rats. This suggests…
IEPA.d43	IEPA.d43.s109.e0	IEPA.d43.s109.e1	leptin	uncoupling protein-2	[INST]Context: [PMID: 9177227 Induction by leptin of uncoupling protein-2 and enzymes of fatty acid oxidation. We have studied mechanisms by which leptin overexpression, which reduces body weight via anorexic and thermogenic actions, induces triglyceride depletion in adipocytes and nonadipocytes. Here we show that leptin alters in pancreatic islets the mRNA of the genes encoding enzymes of free f…	YES, high confidence; Explanation: The context provided indicates that leptin directly regulates the expression of uncoupling protein-2 (UCP-2) in various tissues, including pancreatic islets and fat tissue. Specifically, it mentions that leptin overexpression increases UCP-2 mRNA levels by more than 10-fold in epididymal, retroperitoneal, and subcutaneous fat tissue of normal rats. This suggests…
IEPA.d43	IEPA.d43.s110.e0	IEPA.d43.s110.e1	Leptin	UCP-2	[INST]Context: [PMID: 9177227 Induction by leptin of uncoupling protein-2 and enzymes of fatty acid oxidation. We have studied mechanisms by which leptin overexpression, which reduces body weight via anorexic and thermogenic actions, induces triglyceride depletion in adipocytes and nonadipocytes. Here we show that leptin alters in pancreatic islets the mRNA of the genes encoding enzymes of free f…	YES, high confidence; Explanation: The context provided indicates that leptin directly regulates the expression of UCP-2. Specifically, it mentions that leptin overexpression increases UCP-2 mRNA levels in both adipocytes and nonadipocytes, including pancreatic islets. This suggests that leptin and UCP-2 interact in a regulatory manner, where leptin influences the expression of UCP-2, thereby con…
IEPA.d43	IEPA.d43.s111.e0	IEPA.d43.s111.e1	UCP-2	leptin	[INST]Context: [PMID: 9177227 Induction by leptin of uncoupling protein-2 and enzymes of fatty acid oxidation. We have studied mechanisms by which leptin overexpression, which reduces body weight via anorexic and thermogenic actions, induces triglyceride depletion in adipocytes and nonadipocytes. Here we show that leptin alters in pancreatic islets the mRNA of the genes encoding enzymes of free f…	YES, high confidence; Explanation: The context provided indicates that leptin directly regulates the expression of uncoupling protein-2 (UCP-2) in various tissues, including pancreatic islets and fat tissue. Specifically, it mentions that leptin overexpression increases UCP-2 mRNA levels by more than 10-fold in epididymal, retroperitoneal, and subcutaneous fat tissue of normal rats. This suggests…
IEPA.d48	IEPA.d48.s123.e0	IEPA.d48.s123.e1	Leptin	uncoupling protein	[INST]Context: [PMID: 9252501 Leptin increases uncoupling protein expression and energy expenditure. In ob/ob mice, leptin increases energy expenditure and sympathetic outflow to brown adipose tissue (BAT). To test whether the mechanism of increased energy expenditure may involve increased thermogenesis in BAT, we acclimated normal rats to thermoneutrality for 2 wk followed by leptin administrati…	YES, high confidence; Explanation: The context provided indicates that leptin increases the expression of uncoupling protein (UCP) in brown adipose tissue (BAT). This suggests that leptin and uncoupling protein interact in the sense that leptin administration leads to an increase in the expression of UCP, thereby influencing energy expenditure and thermogenesis in BAT. This interaction is a direc…
IEPA.d48	IEPA.d48.s124.e0	IEPA.d48.s124.e1	Leptin	UCP	[INST]Context: [PMID: 9252501 Leptin increases uncoupling protein expression and energy expenditure. In ob/ob mice, leptin increases energy expenditure and sympathetic outflow to brown adipose tissue (BAT). To test whether the mechanism of increased energy expenditure may involve increased thermogenesis in BAT, we acclimated normal rats to thermoneutrality for 2 wk followed by leptin administrati…	YES, high confidence; Explanation: The context provided indicates that leptin increases the expression of uncoupling protein (UCP) in brown adipose tissue (BAT). This suggests that leptin and UCP are interacting in a way that increases energy expenditure and thermogenesis in BAT. The increase in UCP expression is a direct result of leptin administration, demonstrating an interaction between the t…
IEPA.d48	IEPA.d48.s125.e1	IEPA.d48.s125.e2	leptin	UCP	[INST]Context: [PMID: 9252501 Leptin increases uncoupling protein expression and energy expenditure. In ob/ob mice, leptin increases energy expenditure and sympathetic outflow to brown adipose tissue (BAT). To test whether the mechanism of increased energy expenditure may involve increased thermogenesis in BAT, we acclimated normal rats to thermoneutrality for 2 wk followed by leptin administrati…	YES, high confidence; Explanation: The context provided indicates that leptin increases the expression of uncoupling protein (UCP) in brown adipose tissue (BAT). This suggests that leptin and UCP are interacting in a way that increases energy expenditure and thermogenesis in BAT. The increase in UCP expression is a direct result of leptin administration, demonstrating an interaction between the l…
IEPA.d52	IEPA.d52.s135.e0	IEPA.d52.s135.e1	Uncoupling protein-3	leptin	[INST]Context: [PMID: 9305858 Uncoupling protein-3 is a mediator of thermogenesis regulated by thyroid hormone, beta3-adrenergic agonists, and leptin. Mitochondrial uncoupling proteins (UCPs) are transporters that are important for thermogenesis. The net result of their activity is the exothermic movement of protons through the inner mitochondrial membrane, uncoupled from ATP synthesis. We have c…	YES, high confidence; Explanation: The context indicates that UCP3 mRNA levels are regulated by leptin, suggesting an interaction between the UCP3 protein and leptin. Specifically, it mentions that UCP3 mRNA levels were also regulated by leptin, implying that leptin influences the expression of UCP3. This regulatory effect suggests an interaction between the UCP3 protein and leptin in the context…
IEPA.d52	IEPA.d52.s136.e0	IEPA.d52.s136.e1	UCP3	leptin	[INST]Context: [PMID: 9305858 Uncoupling protein-3 is a mediator of thermogenesis regulated by thyroid hormone, beta3-adrenergic agonists, and leptin. Mitochondrial uncoupling proteins (UCPs) are transporters that are important for thermogenesis. The net result of their activity is the exothermic movement of protons through the inner mitochondrial membrane, uncoupled from ATP synthesis. We have c…	YES, medium confidence; Explanation: The context indicates that UCP3 mRNA levels are regulated by leptin, suggesting an interaction between the UCP3 protein and leptin protein. However, the specific mechanism of this interaction is not detailed, and it is not clear if the interaction is direct or indirect. Therefore, the confidence level is medium.</s>
IEPA.d55	IEPA.d55.s140.e0	IEPA.d55.s140.e1	AVP	protein kinase C	[INST]Context: [PMID: 9369264 Arginine vasopressin increases nitric oxide synthesis in cytokine-stimulated rat cardiac myocytes. We investigated the effects of arginine vasopressin (AVP) on nitric oxide (NO) synthase activity in cardiac myocytes by measuring the production of nitrite, a stable metabolite of NO, and the expression of inducible NO synthase (iNOS) mRNA and protein. Incubation of cul…	YES, high confidence; Explanation: The context indicates that arginine vasopressin (AVP) increases protein kinase C (PKC) activity in cardiac myocytes. Specifically, it mentions that AVP caused a significant increase in PKC activity and that this effect was inhibited in the presence of the PKC inhibitor calphostin C. This suggests that AVP and protein kinase C interact with each other, as AVP mod…
IEPA.d55	IEPA.d55.s141.e0	IEPA.d55.s141.e1	AVP	protein kinase C	[INST]Context: [PMID: 9369264 Arginine vasopressin increases nitric oxide synthesis in cytokine-stimulated rat cardiac myocytes. We investigated the effects of arginine vasopressin (AVP) on nitric oxide (NO) synthase activity in cardiac myocytes by measuring the production of nitrite, a stable metabolite of NO, and the expression of inducible NO synthase (iNOS) mRNA and protein. Incubation of cul…	YES, high confidence; Explanation: The context indicates that arginine vasopressin (AVP) increases protein kinase C (PKC) activity in cardiac myocytes. Specifically, it mentions that AVP caused a significant increase in PKC activity and that this effect was inhibited in the presence of the PKC inhibitor calphostin C. This suggests that AVP and protein kinase C interact with each other, as AVP mod…
IEPA.d55	IEPA.d55.s142.e1	IEPA.d55.s142.e2	AVP	protein kinase C	[INST]Context: [PMID: 9369264 Arginine vasopressin increases nitric oxide synthesis in cytokine-stimulated rat cardiac myocytes. We investigated the effects of arginine vasopressin (AVP) on nitric oxide (NO) synthase activity in cardiac myocytes by measuring the production of nitrite, a stable metabolite of NO, and the expression of inducible NO synthase (iNOS) mRNA and protein. Incubation of cul…	YES, high confidence; Explanation: The context indicates that arginine vasopressin (AVP) increases protein kinase C (PKC) activity in cardiac myocytes. Specifically, it mentions that AVP caused a significant increase in PKC activity and that this effect was inhibited in the presence of the PKC inhibitor calphostin C. This suggests that AVP and protein kinase C interact with each other, as AVP mod…
IEPA.d57	IEPA.d57.s146.e0	IEPA.d57.s146.e1	PLC	insulin	[INST]Context: [PMID: 9389497 A role for phospholipase C activity in GLUT4-mediated glucose transport. Overexpression of surrogate receptors [epidermal growth factor (EGF) receptor (EGFR) and platelet-derived growth factor receptor] in adipocytes has demonstrated that multiple signaling pathways may lead to GLUT4-mediated glucose uptake. These implicated pathways function independently of IRS-1 p…	YES, high confidence; Explanation: The context provided indicates that both EGF and insulin stimulate PLC activity, which in turn influences GLUT4-mediated glucose transport. Specifically, it mentions that activation of EGFR overexpressing 3T3-L1 adipocytes leads to a stimulation of PLC activity, and that inhibition of PLC by U73122 reduces EGF-induced glucose transport. Additionally, it states t…
IEPA.d57	IEPA.d57.s147.e0	IEPA.d57.s147.e1	insulin	PLC	[INST]Context: [PMID: 9389497 A role for phospholipase C activity in GLUT4-mediated glucose transport. Overexpression of surrogate receptors [epidermal growth factor (EGF) receptor (EGFR) and platelet-derived growth factor receptor] in adipocytes has demonstrated that multiple signaling pathways may lead to GLUT4-mediated glucose uptake. These implicated pathways function independently of IRS-1 p…	YES, high confidence; Explanation: The context provided indicates that both insulin and epidermal growth factor (EGF) stimulate PLC activity, which in turn influences GLUT4-mediated glucose transport. Specifically, the inhibition of PLC activity by U73122 reduces both EGF- and insulin-induced glucose transport, suggesting that PLC activity is involved in the signaling pathways for both insulin an…
IEPA.d58	IEPA.d58.s150.e0	IEPA.d58.s150.e1	AVP	protein kinase C	[INST]Context: [PMID: 9397959 Arginine vasopressin (AVP) causes the reversible phosphorylation of the myristoylated alanine-rich C kinase substrate (MARCKS) protein in the ovine anterior pituitary: evidence that MARCKS phosphorylation is associated with adrenocorticotropin (ACTH) secretion. We have recently shown that AVP causes a protein kinase C (PKC)-dependent increase in ACTH release and bios…	YES, high confidence; Explanation: The context indicates that arginine vasopressin (AVP) causes the translocation of protein kinase C (PKC) from the cytosol to the cell membrane in ovine anterior pituitary cells. This translocation is a key event in the signaling pathway that leads to the phosphorylation of the myristoylated alanine-rich C kinase substrate (MARCKS) protein and the subsequent rele…
IEPA.d58	IEPA.d58.s151.e0	IEPA.d58.s151.e1	AVP	PKC	[INST]Context: [PMID: 9397959 Arginine vasopressin (AVP) causes the reversible phosphorylation of the myristoylated alanine-rich C kinase substrate (MARCKS) protein in the ovine anterior pituitary: evidence that MARCKS phosphorylation is associated with adrenocorticotropin (ACTH) secretion. We have recently shown that AVP causes a protein kinase C (PKC)-dependent increase in ACTH release and bios…	YES, high confidence; Explanation: The context indicates that arginine vasopressin (AVP) causes the translocation of protein kinase C (PKC) from the cytosol to the cell membrane in ovine anterior pituitary cells. This translocation is a key event in the signaling pathway that leads to the phosphorylation of the myristoylated alanine-rich C kinase substrate (MARCKS) protein and the subsequent rele…
IEPA.d60	IEPA.d60.s155.e0	IEPA.d60.s155.e1	AVP	protein kinase C	[INST]Context: [PMID: 9459490 Stimulation of 42/44 kDa mitogen-activated protein kinases by arginine vasopressin in rat cardiomyocytes. Vasoconstrictors, such as angiotensin II (Ang II), are involved in the regulatory mechanisms of post myocardial infarction (MI) hypertrophy. Arginine vasopressin (AVP), may be another vasoconstrictor that influences the mechanisms that lead to post MI hypertrophy…	YES, high confidence; Explanation: The context indicates that arginine vasopressin (AVP) activates the 42/44 kDa mitogen-activated protein kinases (MAPKs) through a signal transduction pathway that involves stimulation of AVP-V1 receptor, tyrosine kinase, protein kinase C (PKC), and MEK. This suggests that AVP and protein kinase C interact within this pathway, as the activation of MAPKs by AVP is…
IEPA.d60	IEPA.d60.s156.e0	IEPA.d60.s156.e1	AVP	PKC	[INST]Context: [PMID: 9459490 Stimulation of 42/44 kDa mitogen-activated protein kinases by arginine vasopressin in rat cardiomyocytes. Vasoconstrictors, such as angiotensin II (Ang II), are involved in the regulatory mechanisms of post myocardial infarction (MI) hypertrophy. Arginine vasopressin (AVP), may be another vasoconstrictor that influences the mechanisms that lead to post MI hypertrophy…	YES, high confidence; Explanation: The context indicates that the activity of the 42/44 kDa MAPKs induced by arginine vasopressin (AVP) is inhibited by downregulation of protein kinase C (PKC). This suggests that AVP and PKC interact in a signaling pathway that involves the activation of the 42/44 kDa MAPKs. Specifically, the AVP-induced stimulation of MAPKs is mediated through a V1 receptor, whi…
IEPA.d61	IEPA.d61.s157.e0	IEPA.d61.s157.e1	beta-amyloid	phospholipase Cgamma1	[INST]Context: [PMID: 9473570 Secreted form of beta-amyloid precursor protein activates protein kinase C and phospholipase Cgamma1 in cultured embryonic rat neocortical cells. The secreted form of beta-amyloid precursor protein (sAPP) has been reported to exert various biological activities in cultured neurons. The signal transduction mechanisms underlying these physiological functions of sAPP re…	YES, high confidence; Explanation: The context provided indicates that the secreted form of beta-amyloid precursor protein (sAPP) activates protein kinase C (PKC) and phospholipase Cgamma1 (PLCgamma1) in cultured embryonic rat neocortical cells. Specifically, it mentions that tyrosine phosphorylation of PLCgamma1 and formation of inositol 1,4,5-trisphosphate were increased by sAPP695-stimulation.…
IEPA.d61	IEPA.d61.s158.e0	IEPA.d61.s158.e1	phospholipase Cgamma1	sAPP695	[INST]Context: [PMID: 9473570 Secreted form of beta-amyloid precursor protein activates protein kinase C and phospholipase Cgamma1 in cultured embryonic rat neocortical cells. The secreted form of beta-amyloid precursor protein (sAPP) has been reported to exert various biological activities in cultured neurons. The signal transduction mechanisms underlying these physiological functions of sAPP re…	YES, high confidence; Explanation: The context provided indicates that sAPP695 stimulates the activation of the signaling pathways through a stimulation of phosphoinositide-PKC cascade, which includes the tyrosine phosphorylation of phospholipase Cgamma1 and the formation of inositol 1,4,5-trisphosphate. This suggests that sAPP695 directly influences the activity of phospholipase Cgamma1, indicat…
IEPA.d62	IEPA.d62.s159.e0	IEPA.d62.s159.e1	Oxytocin	insulin	[INST]Context: [PMID: 9505272 Postnatal oxytocin injections cause sustained weight gain and increased nociceptive thresholds in male and female rats. The aim of the present study was to investigate possible long-term effects of postnatally administered oxytocin on weight gain, gastrointestinal hormone levels, and nociceptive thresholds in rats. For this purpose, s.c. daily injections of oxytocin …	NO, high confidence; Explanation: The provided context does not indicate a direct interaction between oxytocin protein and insulin protein. While oxytocin treatment resulted in a tendency to increased plasma levels of insulin in male rats, this is presented as an effect of oxytocin rather than a direct interaction between the two proteins. The context describes the effects of oxytocin on weight g…
IEPA.d63	IEPA.d63.s160.e0	IEPA.d63.s160.e1	UCP1	leptin	[INST]Context: [PMID: 9520493 Diet-induced changes in uncoupling proteins in obesity-prone and obesity-resistant strains of mice. Uncoupling protein 2 (UCP2) maps to a region on distal mouse chromosome 7 that has been linked to the phenotypes of obesity and type II diabetes. We recently reported that UCP2 expression is increased by high fat feeding in adipose tissue of the A/J strain of mice, whi…	YES, high confidence; Explanation: The context indicates that diet-induced elevations in plasma leptin levels are related to diet-induced elevations in the expression of UCP1 in brown fat. This suggests an interaction between leptin and UCP1, where leptin influences the expression of UCP1 in response to dietary fat challenge.</s>
IEPA.d65	IEPA.d65.s163.e0	IEPA.d65.s163.e1	Vasopressin	protein kinase C	[INST]Context: [PMID: 9561804 Vasopressin-induced activation of protein kinase C in renal epithelial cells. Recent studies indicate that the actions of arginine vasopressin (AVP) and other agonists that stimulate electrogenic sodium transport in renal epithelial A6 cells are linked to a Ca(2+)-mobilizing signal transduction mechanism that involves generation of inositol trisphosphate. Since diacy…	YES, high confidence; Explanation: The context provided indicates that arginine vasopressin (AVP) induces a biphasic increase in diacylglycerol generation and activates protein kinase C (PKC) in renal epithelial A6 cells. This activation is reflected by the phosphorylation of a specific 80 kDa myristoylated alanine-rich PKC substrate (MARCKS). The study also shows that AVP stimulates the transloc…
IEPA.d65	IEPA.d65.s164.e0	IEPA.d65.s164.e1	AVP	PKC	[INST]Context: [PMID: 9561804 Vasopressin-induced activation of protein kinase C in renal epithelial cells. Recent studies indicate that the actions of arginine vasopressin (AVP) and other agonists that stimulate electrogenic sodium transport in renal epithelial A6 cells are linked to a Ca(2+)-mobilizing signal transduction mechanism that involves generation of inositol trisphosphate. Since diacy…	YES, high confidence; Explanation: The context indicates that arginine vasopressin (AVP) induces a biphasic increase in diacylglycerol generation and activates protein kinase C (PKC) in renal epithelial A6 cells. This activation is reflected by the phosphorylation of a specific 80 kDa myristoylated alanine-rich PKC substrate (MARCKS). The study also shows that AVP stimulates the translocation of …
IEPA.d65	IEPA.d65.s165.e0	IEPA.d65.s165.e1	PKC	AVP	[INST]Context: [PMID: 9561804 Vasopressin-induced activation of protein kinase C in renal epithelial cells. Recent studies indicate that the actions of arginine vasopressin (AVP) and other agonists that stimulate electrogenic sodium transport in renal epithelial A6 cells are linked to a Ca(2+)-mobilizing signal transduction mechanism that involves generation of inositol trisphosphate. Since diacy…	YES, high confidence; Explanation: The context indicates that arginine vasopressin (AVP) induces a biphasic increase in diacylglycerol generation and activates protein kinase C (PKC) in renal epithelial A6 cells. This activation is reflected by the phosphorylation of a specific 80 kDa myristoylated alanine-rich PKC substrate (MARCKS). The translocation of PKC isoforms from cytosol to the particul…
IEPA.d66	IEPA.d66.s166.e0	IEPA.d66.s166.e1	AVP	protein kinase C	[INST]Context: [PMID: 9575789 Nerve growth factor regulates HCO3- absorption in thick ascending limb: modifying effects of vasopressin. Growth factors stimulate Na+/H+ exchange activity in many cell types but their effects on acid secretion via this mechanism in renal tubules are poorly understood. We examined the regulation of HCO3- absorption by nerve growth factor (NGF) in the rat medullary th…	YES, high confidence; Explanation: The context indicates that arginine vasopressin (AVP) and protein kinase C (PKC) interact in the regulation of HCO3- absorption in the rat medullary thick ascending limb (MTAL). Specifically, the AVP-dependent stimulation of HCO3- absorption requires the activation of protein kinase C (PKC), suggesting a direct interaction between AVP and PKC in this signaling p…
IEPA.d67	IEPA.d67.s167.e1	IEPA.d67.s167.e2	PLCgamma	insulin	[INST]Context: [PMID: 9593725 Association of the insulin receptor with phospholipase C-gamma (PLCgamma) in 3T3-L1 adipocytes suggests a role for PLCgamma in metabolic signaling by insulin. Phospholipase C-gamma (PLCgamma) is the isozyme of PLC phosphorylated by multiple tyrosine kinases including epidermal growth factor, platelet-derived growth factor, nerve growth factor receptors, and nonrecept…	YES, high confidence; Explanation: The context provided clearly indicates that the insulin receptor (IR) and phospholipase C-gamma (PLCgamma) interact with each other. The evidence includes the precipitation of the IR with glutathione S-transferase fusion proteins derived from PLCgamma and the coimmunoprecipitation of the IR and PLCgamma in 3T3-L1 adipocytes. This interaction is further supported…
IEPA.d70	IEPA.d70.s171.e1	IEPA.d70.s171.e2	OT	insulin	[INST]Context: [PMID: 9633016 5-HT3 serotonergic receptor mediation of hypoglycemia-induced arginine-vasopressin but not oxytocin secretion in normal men. The present study was undertaken in order to establish the possible involvement of 5-HT3 serotonergic receptors in the control of basal and/or hypoglycemia-stimulated arginine vasopressin (AVP) and/or oxytocin (OT) secretion. For this purpose, …	NO, high confidence; Explanation: The provided context discusses the effects of ondansetron, a 5-HT3 receptor antagonist, on the secretion of arginine vasopressin (AVP) and oxytocin (OT) in response to insulin-induced hypoglycemia. While it mentions that ondansetron affects AVP secretion, it does not indicate any direct interaction between OT protein and insulin protein. Instead, it describes the…
IEPA.d71	IEPA.d71.s172.e0	IEPA.d71.s172.e1	GA3	alpha-amylase	[INST]Context: [PMID: 9634587 Identification of a negative regulator of gibberellin action, HvSPY, in barley. To broaden our understanding of the molecular mechanisms of gibberellin (GA) action, we isolated a spindly clone (HvSPY) from barley cultivar Himalaya and tested whether the HvSPY protein would modulate GA action in barley aleurone. The HvSPY cDNA showed high sequence identity to Arabidop…	YES, high confidence; Explanation: The context indicates that GA3 (gibberellin) induces the activity of an alpha-amylase promoter. The expression of HvSPY, which acts as a negative regulator of GA action, largely abolishes this GA3-induced activity. This suggests that GA3 and alpha-amylase are part of the same regulatory pathway, where GA3 influences the activity of the alpha-amylase promoter. Th…
IEPA.d74	IEPA.d74.s176.e0	IEPA.d74.s176.e1	leptin	uncoupling proteins	[INST]Context: [PMID: 9648822 Chronic central leptin infusion enhances insulin-stimulated glucose metabolism and favors the expression of uncoupling proteins. Continuous (4 days) intracerebroventricular leptin infusion (12 microg/day) was performed in lean rats, and its hormonometabolic effects were determined. Intracerebroventricular leptin administration did not result in leakage of the hormone…	YES, high confidence; Explanation: The context indicates that leptin infusion affects the expression of uncoupling proteins (UCPs) in various tissues. Specifically, it mentions that intracerebroventricular leptin administration maintains or favors energy-dissipating mechanisms (UCP1, UCP2, and UCP3) while pair-feeding leads to a marked depression in UCP expression. This suggests that leptin inter…
IEPA.d74	IEPA.d74.s177.e0	IEPA.d74.s177.e1	leptin	UCP1	[INST]Context: [PMID: 9648822 Chronic central leptin infusion enhances insulin-stimulated glucose metabolism and favors the expression of uncoupling proteins. Continuous (4 days) intracerebroventricular leptin infusion (12 microg/day) was performed in lean rats, and its hormonometabolic effects were determined. Intracerebroventricular leptin administration did not result in leakage of the hormone…	YES, high confidence; Explanation: The context indicates that intracerebroventricular leptin infusion leads to the maintenance or enhancement of uncoupling protein (UCP) expression, including UCP1. This suggests that leptin influences the expression of UCP1, implying an interaction between the leptin protein and UCP1 protein. The maintenance of high UCP1 expression in the presence of leptin is a …
IEPA.d74	IEPA.d74.s177.e0	IEPA.d74.s177.e2	leptin	UCP2	[INST]Context: [PMID: 9648822 Chronic central leptin infusion enhances insulin-stimulated glucose metabolism and favors the expression of uncoupling proteins. Continuous (4 days) intracerebroventricular leptin infusion (12 microg/day) was performed in lean rats, and its hormonometabolic effects were determined. Intracerebroventricular leptin administration did not result in leakage of the hormone…	YES, high confidence; Explanation: The context indicates that intracerebroventricular leptin infusion leads to the maintenance or enhancement of uncoupling protein (UCP) expression, including UCP2. This suggests that leptin influences the expression of UCP2, implying an interaction between the leptin protein and the UCP2 protein. The maintenance of high UCP2 mRNA levels in the presence of leptin …
IEPA.d74	IEPA.d74.s177.e0	IEPA.d74.s177.e3	leptin	UCP3	[INST]Context: [PMID: 9648822 Chronic central leptin infusion enhances insulin-stimulated glucose metabolism and favors the expression of uncoupling proteins. Continuous (4 days) intracerebroventricular leptin infusion (12 microg/day) was performed in lean rats, and its hormonometabolic effects were determined. Intracerebroventricular leptin administration did not result in leakage of the hormone…	YES, high confidence; Explanation: The context indicates that intracerebroventricular leptin infusion leads to the maintenance or enhancement of uncoupling protein (UCP) expression, including UCP3. This suggests that leptin influences the expression of UCP3, thereby indicating an interaction between leptin protein and UCP3 protein. The maintenance of high UCP3 expression in the presence of leptin…
IEPA.d74	IEPA.d74.s178.e0	IEPA.d74.s178.e1	leptin	UCP1	[INST]Context: [PMID: 9648822 Chronic central leptin infusion enhances insulin-stimulated glucose metabolism and favors the expression of uncoupling proteins. Continuous (4 days) intracerebroventricular leptin infusion (12 microg/day) was performed in lean rats, and its hormonometabolic effects were determined. Intracerebroventricular leptin administration did not result in leakage of the hormone…	YES, high confidence; Explanation: The context indicates that intracerebroventricular leptin infusion leads to the maintenance or enhancement of uncoupling protein (UCP) expression, including UCP1. This suggests that leptin influences the expression of UCP1, implying an interaction between the leptin protein and UCP1 protein. The maintenance of high UCP1 expression in the presence of leptin is a …
IEPA.d74	IEPA.d74.s178.e0	IEPA.d74.s178.e2	leptin	UCP2	[INST]Context: [PMID: 9648822 Chronic central leptin infusion enhances insulin-stimulated glucose metabolism and favors the expression of uncoupling proteins. Continuous (4 days) intracerebroventricular leptin infusion (12 microg/day) was performed in lean rats, and its hormonometabolic effects were determined. Intracerebroventricular leptin administration did not result in leakage of the hormone…	YES, high confidence; Explanation: The context indicates that intracerebroventricular leptin infusion leads to the maintenance or enhancement of uncoupling protein (UCP) expression, including UCP2. This suggests that leptin influences the expression of UCP2, implying an interaction between the leptin protein and the UCP2 protein. The maintenance of high UCP2 mRNA levels in the presence of leptin …
IEPA.d74	IEPA.d74.s178.e0	IEPA.d74.s178.e3	leptin	UCP3	[INST]Context: [PMID: 9648822 Chronic central leptin infusion enhances insulin-stimulated glucose metabolism and favors the expression of uncoupling proteins. Continuous (4 days) intracerebroventricular leptin infusion (12 microg/day) was performed in lean rats, and its hormonometabolic effects were determined. Intracerebroventricular leptin administration did not result in leakage of the hormone…	YES, high confidence; Explanation: The context indicates that intracerebroventricular leptin infusion leads to the maintenance or enhancement of uncoupling protein (UCP) expression, including UCP3. This suggests that leptin influences the expression of UCP3, thereby indicating an interaction between leptin protein and UCP3 protein. The maintenance of high UCP3 expression in the presence of leptin…
IEPA.d76	IEPA.d76.s182.e0	IEPA.d76.s182.e1	oxytocin	insulin	[INST]Context: [PMID: 9660095 Melatonin inhibits oxytocin response to insulin-induced hypoglycemia, but not to angiotensin II in normal men. In order to establish whether melatonin alters basal and/or stimulated oxytocin secretion, 18 normal men were treated (p.o.) with 6 or 12 mg melatonin or placebo in basal conditions (N-6 subjects) or concomitantly to the administration of insulin (O.15 IU/kg…	YES, high confidence; Explanation: The context indicates that melatonin inhibits the oxytocin response to insulin-induced hypoglycemia. This suggests that insulin and oxytocin interact in a physiological pathway where insulin administration leads to a response in oxytocin secretion. The fact that melatonin alters this response implies that insulin and oxytocin are part of the same regulatory mech…
IEPA.d76	IEPA.d76.s184.e0	IEPA.d76.s184.e1	oxytocin	insulin	[INST]Context: [PMID: 9660095 Melatonin inhibits oxytocin response to insulin-induced hypoglycemia, but not to angiotensin II in normal men. In order to establish whether melatonin alters basal and/or stimulated oxytocin secretion, 18 normal men were treated (p.o.) with 6 or 12 mg melatonin or placebo in basal conditions (N-6 subjects) or concomitantly to the administration of insulin (O.15 IU/kg…	YES, high confidence; Explanation: The context indicates that melatonin inhibits the oxytocin response to insulin-induced hypoglycemia. This suggests that insulin and oxytocin interact in a physiological pathway where insulin administration leads to a response in oxytocin secretion. The fact that melatonin alters this response implies that insulin and oxytocin are part of the same regulatory mech…
IEPA.d77	IEPA.d77.s186.e0	IEPA.d77.s186.e1	insulin	oxytocin	[INST]Context: [PMID: 9662044 Upregulation of hypothalamic nitric oxide synthase gene expression in streptozotocin-induced diabetic rats. Plasma arginine vasopressin (AVP) is known to be elevated in patients with uncontrolled insulin-dependent diabetes mellitus who have plasma hyperosmolality with hyperglycaemia. Although osmotic stimuli cause an increase in nitric oxide synthase (NOS) activity a…	NO, high confidence; Explanation: The provided context discusses the effects of streptozotocin (STZ)-induced diabetes on the expression of nitric oxide synthase (NOS) and the hormones AVP and oxytocin in the hypothalamus. While it mentions that plasma arginine vasopressin (AVP) is elevated in diabetic patients and that the expression of AVP and oxytocin genes is upregulated in the PVN and SON of …
IEPA.d80	IEPA.d80.s191.e0	IEPA.d80.s191.e1	leptin	UCP-1	[INST]Context: [PMID: 9682828 Satiety effect and sympathetic activation of leptin are mediated by hypothalamic melanocortin system. Leptin is an adipocyte-derived blood-borne satiety factor that decreases food intake and increases energy expenditure, thereby leading to a substantial decrease in body weight. To explore the possible roles of the hypothalamic melanocortin system in leptin action, we…	YES, high confidence; Explanation: The context provided indicates that leptin, an adipocyte-derived blood-borne satiety factor, increases the expression of UCP-1 (uncoupling protein-1) mRNA in the brown adipose tissue (BAT). This suggests that leptin influences the expression of UCP-1, indicating an interaction between the leptin protein and the UCP-1 protein. The study demonstrates that leptin's…
IEPA.d80	IEPA.d80.s192.e0	IEPA.d80.s192.e1	leptin	UCP-1	[INST]Context: [PMID: 9682828 Satiety effect and sympathetic activation of leptin are mediated by hypothalamic melanocortin system. Leptin is an adipocyte-derived blood-borne satiety factor that decreases food intake and increases energy expenditure, thereby leading to a substantial decrease in body weight. To explore the possible roles of the hypothalamic melanocortin system in leptin action, we…	YES, high confidence; Explanation: The context provided indicates that leptin, an adipocyte-derived blood-borne satiety factor, increases the expression of UCP-1 (uncoupling protein-1) mRNA in the brown adipose tissue (BAT). This suggests that leptin influences the expression of UCP-1, indicating an interaction between the leptin protein and the UCP-1 protein. The study demonstrates that leptin's…
IEPA.d81	IEPA.d81.s193.e0	IEPA.d81.s193.e1	amyloid	phospholipase C	[INST]Context: [PMID: 9685679 (-)Nicotine inhibits the activations of phospholipases A2 and D by amyloid beta peptide. It has been established that amyloid beta peptide (AbetaP) activates phospholipase A2, phospholipase C and phospholipase D of LA-N-2 cells and other cell types. Nicotine in addition to being a cholinergic agonist, may be neuroprotective. We have investigated the ability of (-)nic…	YES, high confidence; Explanation: The context provided indicates that amyloid beta peptide (AbetaP) activates phospholipase C in LA-N-2 cells. This suggests that there is an interaction between amyloid protein and phospholipase C protein, as the activation of one enzyme by the other is described.</s>
IEPA.d81	IEPA.d81.s194.e0	IEPA.d81.s194.e1	AbetaP	phospholipase C	[INST]Context: [PMID: 9685679 (-)Nicotine inhibits the activations of phospholipases A2 and D by amyloid beta peptide. It has been established that amyloid beta peptide (AbetaP) activates phospholipase A2, phospholipase C and phospholipase D of LA-N-2 cells and other cell types. Nicotine in addition to being a cholinergic agonist, may be neuroprotective. We have investigated the ability of (-)nic…	NO, high confidence; Explanation: The provided context does not indicate a direct interaction between AbetaP protein and phospholipase C protein. While it mentions that AbetaP activates phospholipase C, it also states that (-)nicotine does not blunt the AbetaP activation of phospholipase C. This suggests that the activation of phospholipase C by AbetaP is not affected by (-)nicotine, implying tha…
IEPA.d82	IEPA.d82.s195.e0	IEPA.d82.s195.e1	leptin	uncoupling protein	[INST]Context: [PMID: 9688683 Neural site of leptin influence on neuropeptide Y signaling pathways altering feeding and uncoupling protein. Inhibition of a signal that produces positive energy balance involving neuropeptide Y (NPY) projection from arcuate nucleus (Arc; site of NPY synthesis) to paraventricular nucleus (PVN; site of NPY release) is one potential mechanism of leptin action. NPY in …	YES, high confidence; Explanation: The context provided indicates that leptin influences the expression of uncoupling protein (UCP) gene. Specifically, it mentions that leptin increases UCP gene expression. This suggests that leptin and uncoupling protein are part of the same regulatory pathway, where leptin's action on the Arc-PVN feeding-regulatory pathway affects the expression of UCP, thereby…
IEPA.d82	IEPA.d82.s197.e0	IEPA.d82.s197.e1	leptin	UCP	[INST]Context: [PMID: 9688683 Neural site of leptin influence on neuropeptide Y signaling pathways altering feeding and uncoupling protein. Inhibition of a signal that produces positive energy balance involving neuropeptide Y (NPY) projection from arcuate nucleus (Arc; site of NPY synthesis) to paraventricular nucleus (PVN; site of NPY release) is one potential mechanism of leptin action. NPY in …	YES, high confidence; Explanation: The context indicates that leptin influences the expression of UCP (uncoupling protein) genes. Specifically, it mentions that leptin increases UCP gene expression. This suggests that leptin and UCP proteins are part of the same regulatory pathway, where leptin's action on NPY signaling pathways leads to changes in UCP expression, thereby affecting thermogenic ac…
IEPA.d84	IEPA.d84.s199.e0	IEPA.d84.s199.e1	insulin	oxytocin	[INST]Context: [PMID: 9698023 Effect of residual endogenous insulin secretion on the abnormal oxytocin response to hypoglycaemia in insulin-dependent diabetics. OBJECTIVES: Arginine-vasopressin (AVP) and oxytocin (OT) secretions are abnormally stimulated by hypoglycaemia in patients with IDDM. Since previous studies showed that AVP secretion is influenced by the persistence of residual endogenous…	YES, high confidence; Explanation: The context provided indicates that residual endogenous insulin secretion influences the abnormal oxytocin response to hypoglycaemia in insulin-dependent diabetics. Specifically, it mentions that the oxytocin (OT) response to insulin-induced hypoglycaemia is significantly higher in diabetic patients with residual endogenous insulin secretion compared to those wi…
IEPA.d84	IEPA.d84.s200.e0	IEPA.d84.s200.e1	insulin	OT	[INST]Context: [PMID: 9698023 Effect of residual endogenous insulin secretion on the abnormal oxytocin response to hypoglycaemia in insulin-dependent diabetics. OBJECTIVES: Arginine-vasopressin (AVP) and oxytocin (OT) secretions are abnormally stimulated by hypoglycaemia in patients with IDDM. Since previous studies showed that AVP secretion is influenced by the persistence of residual endogenous…	YES, high confidence; Explanation: The context provided indicates that residual endogenous insulin secretion influences the abnormal oxytocin (OT) response to hypoglycaemia in insulin-dependent diabetics. Specifically, it mentions that the hypothalamic-pituitary disorder affecting the OT secretory system in IDDM is partially protected by residual endogenous insulin secretion. This suggests that i…
IEPA.d84	IEPA.d84.s201.e0	IEPA.d84.s201.e1	OT	insulin	[INST]Context: [PMID: 9698023 Effect of residual endogenous insulin secretion on the abnormal oxytocin response to hypoglycaemia in insulin-dependent diabetics. OBJECTIVES: Arginine-vasopressin (AVP) and oxytocin (OT) secretions are abnormally stimulated by hypoglycaemia in patients with IDDM. Since previous studies showed that AVP secretion is influenced by the persistence of residual endogenous…	YES, high confidence; Explanation: The context provided indicates that residual endogenous insulin secretion influences the abnormal oxytocin (OT) response to hypoglycaemia in insulin-dependent diabetics. Specifically, it mentions that the OT response is higher in diabetic patients with residual endogenous insulin secretion compared to those without it. This suggests that insulin and OT interact …
IEPA.d84	IEPA.d84.s203.e0	IEPA.d84.s203.e1	insulin	OT	[INST]Context: [PMID: 9698023 Effect of residual endogenous insulin secretion on the abnormal oxytocin response to hypoglycaemia in insulin-dependent diabetics. OBJECTIVES: Arginine-vasopressin (AVP) and oxytocin (OT) secretions are abnormally stimulated by hypoglycaemia in patients with IDDM. Since previous studies showed that AVP secretion is influenced by the persistence of residual endogenous…	YES, high confidence; Explanation: The context provided indicates that residual endogenous insulin secretion influences the abnormal oxytocin (OT) response to hypoglycaemia in insulin-dependent diabetics. Specifically, it mentions that the hypothalamic-pituitary disorder affecting the OT secretory system in IDDM is partially protected by residual endogenous insulin secretion. This suggests that i…
IEPA.d89	IEPA.d89.s209.e0	IEPA.d89.s209.e3	UCP2	leptin	[INST]Context: [PMID: 9795377 UCP2, UCP3 and leptin gene expression: modulation by food restriction and leptin. To determine the effects of food restriction and leptin administration on several transcripts involved in energy homeostasis, we examined leptin, uncoupling proteins (UCP) 1, 2 and 3, lipoprotein lipase (LPL), beta3-adrenergic receptors (beta3AR) and hormone-sensitive lipase (HSL) mRNA …	YES, high confidence; Explanation: The context indicates that leptin administration increases the gene expression of UCP2 in EWAT. This suggests that leptin and UCP2 protein are part of a regulatory pathway where leptin influences the expression of UCP2, thereby implying an interaction between the two proteins.</s>
IEPA.d89	IEPA.d89.s209.e1	IEPA.d89.s209.e3	UCP3	leptin	[INST]Context: [PMID: 9795377 UCP2, UCP3 and leptin gene expression: modulation by food restriction and leptin. To determine the effects of food restriction and leptin administration on several transcripts involved in energy homeostasis, we examined leptin, uncoupling proteins (UCP) 1, 2 and 3, lipoprotein lipase (LPL), beta3-adrenergic receptors (beta3AR) and hormone-sensitive lipase (HSL) mRNA …	NO, high confidence; Explanation: The provided context discusses the effects of leptin administration and food restriction on the expression of various genes, including UCP1, UCP2, UCP3, and leptin itself. While it mentions that leptin increases the expression of UCP3 in brown adipose tissue (BAT), it does not indicate a direct interaction between the UCP3 protein and the leptin protein. Instead,…
IEPA.d89	IEPA.d89.s211.e0	IEPA.d89.s211.e1	Leptin	UCP1	[INST]Context: [PMID: 9795377 UCP2, UCP3 and leptin gene expression: modulation by food restriction and leptin. To determine the effects of food restriction and leptin administration on several transcripts involved in energy homeostasis, we examined leptin, uncoupling proteins (UCP) 1, 2 and 3, lipoprotein lipase (LPL), beta3-adrenergic receptors (beta3AR) and hormone-sensitive lipase (HSL) mRNA …	YES, high confidence; Explanation: The context indicates that leptin administration increases the gene expression of UCP1 in brown adipose tissue (BAT). This suggests that leptin and UCP1 are part of a regulatory pathway where leptin influences the expression of UCP1, indicating an interaction between the two proteins.</s>
IEPA.d89	IEPA.d89.s211.e0	IEPA.d89.s211.e2	Leptin	UCP3	[INST]Context: [PMID: 9795377 UCP2, UCP3 and leptin gene expression: modulation by food restriction and leptin. To determine the effects of food restriction and leptin administration on several transcripts involved in energy homeostasis, we examined leptin, uncoupling proteins (UCP) 1, 2 and 3, lipoprotein lipase (LPL), beta3-adrenergic receptors (beta3AR) and hormone-sensitive lipase (HSL) mRNA …	NO, high confidence; Explanation: The provided context discusses the effects of leptin administration and food restriction on the gene expression of various proteins, including UCP3, in different tissues. While it mentions that leptin increases UCP3 mRNA levels in brown adipose tissue (BAT), it does not indicate a direct interaction between the leptin protein and the UCP3 protein. Instead, it des…
IEPA.d89	IEPA.d89.s211.e0	IEPA.d89.s211.e3	Leptin	UCP2	[INST]Context: [PMID: 9795377 UCP2, UCP3 and leptin gene expression: modulation by food restriction and leptin. To determine the effects of food restriction and leptin administration on several transcripts involved in energy homeostasis, we examined leptin, uncoupling proteins (UCP) 1, 2 and 3, lipoprotein lipase (LPL), beta3-adrenergic receptors (beta3AR) and hormone-sensitive lipase (HSL) mRNA …	YES, high confidence; Explanation: The context indicates that leptin administration increases the gene expression of UCP2 in EWAT. This suggests that leptin and UCP2 are interacting in a regulatory manner, where leptin influences the expression of UCP2. Therefore, the terms [Leptin protein] and [UCP2 protein] interact with each other.</s>
IEPA.d89	IEPA.d89.s212.e0	IEPA.d89.s212.e1	leptin	UCP2	[INST]Context: [PMID: 9795377 UCP2, UCP3 and leptin gene expression: modulation by food restriction and leptin. To determine the effects of food restriction and leptin administration on several transcripts involved in energy homeostasis, we examined leptin, uncoupling proteins (UCP) 1, 2 and 3, lipoprotein lipase (LPL), beta3-adrenergic receptors (beta3AR) and hormone-sensitive lipase (HSL) mRNA …	YES, high confidence; Explanation: The context indicates that leptin administration increases the gene expression of UCP2 in EWAT. This suggests that leptin and UCP2 are part of a regulatory pathway where leptin influences the expression of UCP2. Therefore, there is an interaction between leptin protein and UCP2 protein in the sense that leptin affects the expression of UCP2.</s>
IEPA.d89	IEPA.d89.s212.e0	IEPA.d89.s212.e2	leptin	UCP1	[INST]Context: [PMID: 9795377 UCP2, UCP3 and leptin gene expression: modulation by food restriction and leptin. To determine the effects of food restriction and leptin administration on several transcripts involved in energy homeostasis, we examined leptin, uncoupling proteins (UCP) 1, 2 and 3, lipoprotein lipase (LPL), beta3-adrenergic receptors (beta3AR) and hormone-sensitive lipase (HSL) mRNA …	NO, high confidence; Explanation: The provided context discusses the effects of leptin administration and food restriction on the gene expression of various proteins, including leptin, UCP1, UCP2, LPL, beta3AR, and HSL in different adipose tissues. While it mentions that leptin increases the gene expression of UCP1 in brown adipose tissue (BAT), it does not indicate a direct interaction between t…
IEPA.d89	IEPA.d89.s212.e0	IEPA.d89.s212.e3	leptin	UCP3	[INST]Context: [PMID: 9795377 UCP2, UCP3 and leptin gene expression: modulation by food restriction and leptin. To determine the effects of food restriction and leptin administration on several transcripts involved in energy homeostasis, we examined leptin, uncoupling proteins (UCP) 1, 2 and 3, lipoprotein lipase (LPL), beta3-adrenergic receptors (beta3AR) and hormone-sensitive lipase (HSL) mRNA …	NO, high confidence; Explanation: The provided context discusses the effects of leptin administration and food restriction on the gene expression of various proteins, including UCP3, in different tissues. While it mentions that leptin increases UCP3 mRNA levels in brown adipose tissue (BAT), it does not indicate a direct interaction between the leptin protein and the UCP3 protein. Instead, it des…
IEPA.d91	IEPA.d91.s215.e0	IEPA.d91.s215.e1	insulin	phospholipase C	[INST]Context: [PMID: 9863156 Oxytocin-stimulated insulin release in a clonal beta-cell line RINm5F: involvement of phospholipase C-dependent and -independent pathways. AIM: To study the mechanisms underlying oxytocin (Oxy)-induced insulin release. METHODS: In a clonal pancreatic beta-cell line, RINm5F cells. RESULTS: Oxy increased insulin release and [Ca2+]i in a concentration-dependent manner. …	YES, high confidence; Explanation: The context indicates that oxytocin (Oxy) stimulates insulin release through both phospholipase C (PLC)-dependent and -independent pathways. Specifically, Oxy increases intracellular calcium concentration ([Ca2+]i) and inositol 1,4,5-triphosphate (IP3) levels, which are mediated by PLC. The inhibition of PLC by U-73122 reduces Oxy-induced increases in [Ca2+]i an…
IEPA.d91	IEPA.d91.s216.e0	IEPA.d91.s216.e1	insulin	PLC	[INST]Context: [PMID: 9863156 Oxytocin-stimulated insulin release in a clonal beta-cell line RINm5F: involvement of phospholipase C-dependent and -independent pathways. AIM: To study the mechanisms underlying oxytocin (Oxy)-induced insulin release. METHODS: In a clonal pancreatic beta-cell line, RINm5F cells. RESULTS: Oxy increased insulin release and [Ca2+]i in a concentration-dependent manner. …	YES, high confidence; Explanation: The context indicates that oxytocin (Oxy) stimulates insulin release through both phospholipase C (PLC)-dependent and -independent pathways. Specifically, it mentions that U-73122, a PLC inhibitor, reduces the Oxy-induced increase in insulin release. This suggests that PLC is involved in the signaling pathway that leads to insulin release, indicating an interact…
IEPA.d91	IEPA.d91.s217.e0	IEPA.d91.s217.e1	Oxy	inositol 1, 4, 5-triphosphate	[INST]Context: [PMID: 9863156 Oxytocin-stimulated insulin release in a clonal beta-cell line RINm5F: involvement of phospholipase C-dependent and -independent pathways. AIM: To study the mechanisms underlying oxytocin (Oxy)-induced insulin release. METHODS: In a clonal pancreatic beta-cell line, RINm5F cells. RESULTS: Oxy increased insulin release and [Ca2+]i in a concentration-dependent manner. …	YES, high confidence; Explanation: The context indicates that oxytocin (Oxy) increases insulin release through both phospholipase C (PLC) and non-PLC mediated signal transduction mechanisms. Specifically, it mentions that Oxy-induced increases in intracellular calcium concentration ([Ca2+]i) and inositol 1,4,5-triphosphate (IP3) are inhibited by U-73122, a PLC inhibitor. This suggests that Oxy in…
IEPA.d91	IEPA.d91.s218.e0	IEPA.d91.s218.e1	Oxy	IP3	[INST]Context: [PMID: 9863156 Oxytocin-stimulated insulin release in a clonal beta-cell line RINm5F: involvement of phospholipase C-dependent and -independent pathways. AIM: To study the mechanisms underlying oxytocin (Oxy)-induced insulin release. METHODS: In a clonal pancreatic beta-cell line, RINm5F cells. RESULTS: Oxy increased insulin release and [Ca2+]i in a concentration-dependent manner. …	YES, high confidence; Explanation: The context indicates that oxytocin (Oxy) increases the intracellular concentration of inositol 1,4,5-triphosphate (IP3) through a phospholipase C (PLC)-dependent pathway. This suggests that Oxy protein interacts with the IP3 protein in the signaling pathway leading to insulin release. The inhibition of PLC by U-73122 reduces the Oxy-induced increase in IP3, fur…
IEPA.d91	IEPA.d91.s219.e0	IEPA.d91.s219.e1	Oxytocin	insulin	[INST]Context: [PMID: 9863156 Oxytocin-stimulated insulin release in a clonal beta-cell line RINm5F: involvement of phospholipase C-dependent and -independent pathways. AIM: To study the mechanisms underlying oxytocin (Oxy)-induced insulin release. METHODS: In a clonal pancreatic beta-cell line, RINm5F cells. RESULTS: Oxy increased insulin release and [Ca2+]i in a concentration-dependent manner. …	YES, high confidence; Explanation: The context provided indicates that oxytocin (Oxy) stimulates insulin release in a clonal beta-cell line RINm5F. This suggests that oxytocin interacts with the insulin-producing cells to induce the release of insulin. The study details the mechanisms involved, including phospholipase C-dependent and -independent pathways, which further support the interaction be…
IEPA.d91	IEPA.d91.s220.e0	IEPA.d91.s220.e1	oxytocin	insulin	[INST]Context: [PMID: 9863156 Oxytocin-stimulated insulin release in a clonal beta-cell line RINm5F: involvement of phospholipase C-dependent and -independent pathways. AIM: To study the mechanisms underlying oxytocin (Oxy)-induced insulin release. METHODS: In a clonal pancreatic beta-cell line, RINm5F cells. RESULTS: Oxy increased insulin release and [Ca2+]i in a concentration-dependent manner. …	YES, high confidence; Explanation: The context provided indicates that oxytocin (Oxy) stimulates insulin release in a clonal beta-cell line RINm5F. This suggests that oxytocin interacts with the insulin-producing cells to induce the release of insulin. The study details the mechanisms involved, including phospholipase C-dependent and -independent pathways, which further support the interaction be…
IEPA.d91	IEPA.d91.s221.e0	IEPA.d91.s221.e1	Oxy	insulin	[INST]Context: [PMID: 9863156 Oxytocin-stimulated insulin release in a clonal beta-cell line RINm5F: involvement of phospholipase C-dependent and -independent pathways. AIM: To study the mechanisms underlying oxytocin (Oxy)-induced insulin release. METHODS: In a clonal pancreatic beta-cell line, RINm5F cells. RESULTS: Oxy increased insulin release and [Ca2+]i in a concentration-dependent manner. …	YES, high confidence; Explanation: The context provided indicates that oxytocin (Oxy) stimulates insulin release in a clonal beta-cell line RINm5F. This suggests that oxytocin interacts with the insulin-producing cells to induce the release of insulin. The study details the mechanisms involved, including phospholipase C-dependent and -independent pathways, which further support the interaction be…
IEPA.d91	IEPA.d91.s222.e0	IEPA.d91.s222.e1	Oxy	insulin	[INST]Context: [PMID: 9863156 Oxytocin-stimulated insulin release in a clonal beta-cell line RINm5F: involvement of phospholipase C-dependent and -independent pathways. AIM: To study the mechanisms underlying oxytocin (Oxy)-induced insulin release. METHODS: In a clonal pancreatic beta-cell line, RINm5F cells. RESULTS: Oxy increased insulin release and [Ca2+]i in a concentration-dependent manner. …	YES, high confidence; Explanation: The context provided indicates that oxytocin (Oxy) stimulates insulin release in a clonal beta-cell line RINm5F. This suggests that oxytocin interacts with the insulin-producing cells to induce the release of insulin. The study details the mechanisms involved, including phospholipase C-dependent and -independent pathways, which further support the interaction be…
IEPA.d91	IEPA.d91.s223.e1	IEPA.d91.s223.e2	Oxy	insulin	[INST]Context: [PMID: 9863156 Oxytocin-stimulated insulin release in a clonal beta-cell line RINm5F: involvement of phospholipase C-dependent and -independent pathways. AIM: To study the mechanisms underlying oxytocin (Oxy)-induced insulin release. METHODS: In a clonal pancreatic beta-cell line, RINm5F cells. RESULTS: Oxy increased insulin release and [Ca2+]i in a concentration-dependent manner. …	YES, high confidence; Explanation: The context provided indicates that oxytocin (Oxy) stimulates insulin release in a clonal beta-cell line RINm5F. This suggests that oxytocin interacts with the insulin-producing cells to induce the release of insulin. The study details the mechanisms involved, including phospholipase C-dependent and -independent pathways, which further support the interaction be…
IEPA.d91	IEPA.d91.s224.e0	IEPA.d91.s224.e1	Oxy	insulin	[INST]Context: [PMID: 9863156 Oxytocin-stimulated insulin release in a clonal beta-cell line RINm5F: involvement of phospholipase C-dependent and -independent pathways. AIM: To study the mechanisms underlying oxytocin (Oxy)-induced insulin release. METHODS: In a clonal pancreatic beta-cell line, RINm5F cells. RESULTS: Oxy increased insulin release and [Ca2+]i in a concentration-dependent manner. …	YES, high confidence; Explanation: The context provided indicates that oxytocin (Oxy) stimulates insulin release in a clonal beta-cell line RINm5F. This suggests that oxytocin interacts with the insulin-producing cells to induce the release of insulin. The study details the mechanisms involved, including phospholipase C-dependent and -independent pathways, which further support the interaction be…
IEPA.d93	IEPA.d93.s226.e0	IEPA.d93.s226.e1	protein kinase C	AVP	[INST]Context: [PMID: 9870709 Interaction between arginine vasopressin- and raised extracellular potassium-stimulated pathways in adrenocorticotropin secretion. The intracellular regulation of adrenocorticotropin (ACTH) secretion from pituitary corticotroph cells was investigated by simultaneously exposing cultured ovine corticotrophs to arginine vasopressin (AVP) and raised extracellular K+ conc…	YES, high confidence; Explanation: The context indicates that the activation of protein kinase C (PKC) is necessary and sufficient for the generation of the synergistic response in ACTH secretion when arginine vasopressin (AVP) and raised extracellular potassium concentration ([K+]e) are given together. This suggests that AVP interacts with PKC as part of its intracellular signaling pathway to st…
IEPA.d96	IEPA.d96.s231.e0	IEPA.d96.s231.e2	uncoupling protein 2	leptin	[INST]Context: [PMID: 9892233 Downregulation of uncoupling protein 2 mRNA in white adipose tissue and uncoupling protein 3 mRNA in skeletal muscle during the early stages of leptin treatment. The mechanisms underlying the increase in energy expenditure during leptin treatment are not clear. We recently showed that a 5-h intravenous or intracerebroventricular infusion of leptin elevated basal gluc…	YES, high confidence; Explanation: The context provided indicates that leptin treatment leads to a decrease in uncoupling protein 2 (UCP-2) mRNA in white adipose tissue (WAT). This suggests that leptin influences the expression of UCP-2, which implies an interaction between leptin protein and UCP-2 protein. The decrease in UCP-2 mRNA levels is a direct effect of leptin treatment, indicating that …
IEPA.d96	IEPA.d96.s231.e1	IEPA.d96.s231.e2	uncoupling protein 3	leptin	[INST]Context: [PMID: 9892233 Downregulation of uncoupling protein 2 mRNA in white adipose tissue and uncoupling protein 3 mRNA in skeletal muscle during the early stages of leptin treatment. The mechanisms underlying the increase in energy expenditure during leptin treatment are not clear. We recently showed that a 5-h intravenous or intracerebroventricular infusion of leptin elevated basal gluc…	YES, high confidence; Explanation: The context provided indicates that leptin treatment leads to a decrease in UCP-3 mRNA in skeletal muscle. This suggests that leptin influences the expression of UCP-3, which is a protein involved in energy expenditure. Therefore, leptin and UCP-3 protein interact in the sense that leptin modulates the expression of UCP-3, thereby affecting energy metabolism.</s>
IEPA.d96	IEPA.d96.s232.e0	IEPA.d96.s232.e1	Leptin	UCP-2	[INST]Context: [PMID: 9892233 Downregulation of uncoupling protein 2 mRNA in white adipose tissue and uncoupling protein 3 mRNA in skeletal muscle during the early stages of leptin treatment. The mechanisms underlying the increase in energy expenditure during leptin treatment are not clear. We recently showed that a 5-h intravenous or intracerebroventricular infusion of leptin elevated basal gluc…	YES, high confidence; Explanation: The context provided indicates that leptin treatment leads to a decrease in UCP-2 mRNA levels in white adipose tissue (WAT). This suggests that leptin influences the expression of UCP-2, which is a protein involved in regulating energy expenditure. Therefore, leptin and UCP-2 protein interact in the sense that leptin modulates the expression of UCP-2, thereby af…
IEPA.d96	IEPA.d96.s232.e0	IEPA.d96.s232.e2	Leptin	UCP-3	[INST]Context: [PMID: 9892233 Downregulation of uncoupling protein 2 mRNA in white adipose tissue and uncoupling protein 3 mRNA in skeletal muscle during the early stages of leptin treatment. The mechanisms underlying the increase in energy expenditure during leptin treatment are not clear. We recently showed that a 5-h intravenous or intracerebroventricular infusion of leptin elevated basal gluc…	YES, high confidence; Explanation: The context provided indicates that leptin treatment leads to a decrease in UCP-3 mRNA in skeletal muscle. This suggests that leptin influences the expression of UCP-3, which is a protein involved in energy expenditure. Therefore, leptin and UCP-3 protein interact in the sense that leptin modulates the expression of UCP-3, thereby affecting energy metabolism.</s>
IEPA.d97	IEPA.d97.s234.e0	IEPA.d97.s234.e1	protein kinase C	AVP	[INST]Context: [PMID: 9893131 Hormone-stimulated Ca2+ reabsorption in rabbit kidney cortical collecting system is cAMP-independent and involves a phorbol ester-insensitive PKC isotype. BACKGROUND: Hormones such as parathyroid hormone (PTH), arginine vasopressin (AVP), and prostaglandin E2 (PGE2) are generally believed to act through cAMP to stimulate active Ca2+ reabsorption in the distal part of…	YES, high confidence; Explanation: The context indicates that both arginine vasopressin (AVP) and protein kinase C (PKC) are involved in the stimulation of Ca2+ reabsorption in the rabbit kidney cortical collecting system. Specifically, it mentions that PTH, AVP, and PGE2 stimulate Ca2+ reabsorption via a pathway that involves a phorbol ester-insensitive PKC isotype. This suggests that AVP intera…
IEPA.d97	IEPA.d97.s235.e0	IEPA.d97.s235.e1	AVP	PKC	[INST]Context: [PMID: 9893131 Hormone-stimulated Ca2+ reabsorption in rabbit kidney cortical collecting system is cAMP-independent and involves a phorbol ester-insensitive PKC isotype. BACKGROUND: Hormones such as parathyroid hormone (PTH), arginine vasopressin (AVP), and prostaglandin E2 (PGE2) are generally believed to act through cAMP to stimulate active Ca2+ reabsorption in the distal part of…	YES, high confidence; Explanation: The context indicates that both AVP (arginine vasopressin) and PKC (protein kinase C) are involved in the stimulation of Ca2+ reabsorption in the rabbit kidney cortical collecting system. Specifically, it mentions that AVP stimulates Ca2+ reabsorption via a pathway that is independent of cAMP and involves a phorbol ester-insensitive PKC isotype. This suggests th…
IEPA.d98	IEPA.d98.s236.e0	IEPA.d98.s236.e1	prion	tyrosine kinase	[INST]Context: [PMID: 9920656 Identification of microglial signal transduction pathways mediating a neurotoxic response to amyloidogenic fragments of beta-amyloid and prion proteins. Microglial interaction with amyloid fibrils in the brains of Alzheimer's and prion disease patients results in the inflammatory activation of these cells. We observed that primary microglial cultures and the THP-1 mo…	YES, high confidence; Explanation: The context provided indicates that both prion peptides and beta-amyloid fibrils activate similar tyrosine kinase-dependent inflammatory signal transduction cascades in microglial cells. Specifically, the tyrosine kinases Lyn and Syk are activated by these peptides, initiating a signaling cascade that involves the activation of various downstream signaling molec…
IEPA.d99	IEPA.d99.s237.e0	IEPA.d99.s237.e1	phospholipase C	insulin	[INST]Context: [PMID: 9920735 Enhanced phosphoinositide hydrolysis via overexpression of phospholipase C beta1 or delta1 inhibits stimulus-induced insulin release in insulinoma MIN6 cells. To study the effects of enhanced phosphoinositide hydrolysis on insulin secretion, phosphoinositide-specific phospholipase Cbeta1 (PLCbeta1) or PLCdelta1 was overexpressed in insulinoma MIN6 cells via adenovira…	YES, high confidence; Explanation: The context provided indicates that the overexpression of phospholipase C beta1 (PLCbeta1) or delta1 (PLCdelta1) in MIN6 cells leads to enhanced phosphoinositide hydrolysis, which in turn inhibits stimulus-induced insulin release. This suggests that the phospholipase C protein (PLC) interacts with the insulin protein by influencing the signaling pathways involve…
IEPA.d100	IEPA.d100.s239.e0	IEPA.d100.s239.e1	oxytocin	insulin	[INST]Context: [PMID: 9924739 Oxytocin may mediate the benefits of positive social interaction and emotions. During breastfeeding or suckling, maternal oxytocin levels are raised by somatosensory stimulation. Oxytocin may, however, also be released by nonnoxious stimuli such as touch, warm temperature etc. in plasma and in cerebrospinal fluid. Consequently, oxytocin may be involved in physiologic…	NO, high confidence; Explanation: The provided context discusses the effects of oxytocin on various physiological and behavioral parameters, including the increase in insulin levels. However, it does not mention any direct interaction between oxytocin protein and insulin protein. Instead, it describes the effects of oxytocin on insulin levels as part of a broader set of physiological changes indu…
IEPA.d106	IEPA.d106.s245.e0	IEPA.d106.s245.e1	Protein kinase C	AVP	[INST]Context: [PMID: 10070167 AVP inhibits LPS- and IL-1beta-stimulated NO and cGMP via V1 receptor in cultured rat mesangial cells. The present study examined how arginine vasopressin (AVP) affects nitric oxide (NO) metabolism in cultured rat glomerular mesangial cells (GMC). GMC were incubated with test agents and nitrite, and intracellular cGMP content, inducible nitric oxide synthase (iNOS) …	YES, high confidence; Explanation: The context indicates that AVP (arginine vasopressin) inhibits LPS- and IL-1beta-induced NO production through a V1 receptor in cultured rat glomerular mesangial cells (GMC). It also mentions that protein kinase C (PKC) inhibitors reverse AVP inhibition, while PKC activators inhibit nitrite production. This suggests that AVP and PKC interact in the pathway leadi…
IEPA.d106	IEPA.d106.s246.e0	IEPA.d106.s246.e1	AVP	PKC	[INST]Context: [PMID: 10070167 AVP inhibits LPS- and IL-1beta-stimulated NO and cGMP via V1 receptor in cultured rat mesangial cells. The present study examined how arginine vasopressin (AVP) affects nitric oxide (NO) metabolism in cultured rat glomerular mesangial cells (GMC). GMC were incubated with test agents and nitrite, and intracellular cGMP content, inducible nitric oxide synthase (iNOS) …	YES, high confidence; Explanation: The context indicates that AVP (arginine vasopressin) inhibits LPS- and IL-1beta-induced NO production through a V1 receptor in cultured rat glomerular mesangial cells (GMC). It also mentions that the inhibitory action of AVP involves the activation of protein kinase C (PKC). This suggests that AVP and PKC interact in the process of inhibiting NO production, as …
IEPA.d107	IEPA.d107.s247.e0	IEPA.d107.s247.e1	gibberellin	Osamy-c	[INST]Context: [PMID: 10080713 Molecular characterization of catalytic-subunit cDNA sequences encoding protein phosphatases 1 and 2A and study of their roles in the gibberellin-dependent Osamy-c expression in rice. To understand the molecular mechanism of gibberellin-dependent gene regulation, the effect of three phosphatase inhibitors on the germination of rice seeds and the expression of a targ…	YES, high confidence; Explanation: The context provided indicates that gibberellin (GA) plays a role in the expression of the Osamy-c gene in rice. Specifically, it mentions that gibberellin-dependent gene regulation involves the inhibition of protein phosphatases 1 and 2A, which in turn affects the expression of the Osamy-c gene. This suggests that gibberellin and the Osamy-c protein are part of…
IEPA.d107	IEPA.d107.s248.e0	IEPA.d107.s248.e1	gibberellin	alpha-amylase	[INST]Context: [PMID: 10080713 Molecular characterization of catalytic-subunit cDNA sequences encoding protein phosphatases 1 and 2A and study of their roles in the gibberellin-dependent Osamy-c expression in rice. To understand the molecular mechanism of gibberellin-dependent gene regulation, the effect of three phosphatase inhibitors on the germination of rice seeds and the expression of a targ…	YES, high confidence; Explanation: The context provided indicates that gibberellin (GA) plays a role in the expression of the alpha-amylase gene (Osamy-c) in rice. Specifically, it mentions that gibberellin-dependent gene regulation involves the inhibition of protein phosphatases 1 and 2A, which in turn affects the expression of Osamy-c. This suggests that gibberellin interacts with the alpha-amy…
IEPA.d107	IEPA.d107.s249.e0	IEPA.d107.s249.e1	GA	Osamy-c	[INST]Context: [PMID: 10080713 Molecular characterization of catalytic-subunit cDNA sequences encoding protein phosphatases 1 and 2A and study of their roles in the gibberellin-dependent Osamy-c expression in rice. To understand the molecular mechanism of gibberellin-dependent gene regulation, the effect of three phosphatase inhibitors on the germination of rice seeds and the expression of a targ…	YES, high confidence; Explanation: The context indicates that gibberellin (GA) plays a role in the expression of the Osamy-c gene in rice. Specifically, it mentions that gibberellin-dependent gene regulation involves the inhibition of protein phosphatases 1 and 2A, which in turn affects the expression of the Osamy-c gene. This suggests that GA and Osamy-c are part of the same regulatory pathway, …
IEPA.d107	IEPA.d107.s250.e0	IEPA.d107.s250.e1	GA	Osamy-c	[INST]Context: [PMID: 10080713 Molecular characterization of catalytic-subunit cDNA sequences encoding protein phosphatases 1 and 2A and study of their roles in the gibberellin-dependent Osamy-c expression in rice. To understand the molecular mechanism of gibberellin-dependent gene regulation, the effect of three phosphatase inhibitors on the germination of rice seeds and the expression of a targ…	YES, high confidence; Explanation: The context indicates that gibberellin (GA) plays a role in the expression of the Osamy-c gene in rice. Specifically, it mentions that gibberellin-dependent gene regulation involves the inhibition of protein phosphatases 1 and 2A, which in turn affects the expression of the Osamy-c gene. This suggests that GA and Osamy-c are part of the same regulatory pathway, …
IEPA.d109	IEPA.d109.s256.e0	IEPA.d109.s256.e1	leptin	uncoupling protein	[INST]Context: [PMID: 10098482 Fasting and leptin modulate adipose and muscle uncoupling protein: divergent effects between messenger ribonucleic acid and protein expression. Leptin is believed to act through hypothalamic centers to decrease appetite and increase energy utilization, in part through enhanced thermogenesis. In this study, we examined the effects of fasting for 2 days and exogenous …	YES, high confidence; Explanation: The context provided indicates that leptin and uncoupling proteins (UCPs) interact in a regulatory manner. Specifically, leptin administration affects the expression of UCP subtypes in brown adipose tissue (BAT) and gastrocnemius muscle. The study demonstrates that leptin modulates the mRNA and protein expression of UCPs in response to fasting, suggesting a dire…
IEPA.d109	IEPA.d109.s263.e0	IEPA.d109.s263.e1	UCP	leptin	[INST]Context: [PMID: 10098482 Fasting and leptin modulate adipose and muscle uncoupling protein: divergent effects between messenger ribonucleic acid and protein expression. Leptin is believed to act through hypothalamic centers to decrease appetite and increase energy utilization, in part through enhanced thermogenesis. In this study, we examined the effects of fasting for 2 days and exogenous …	YES, high confidence; Explanation: The context provided indicates that leptin and UCP protein expression are regulated in a tissue- and subtype-specific manner by fasting and leptin administration. Specifically, leptin administration to fasted rats prevented the decrease in BAT UCP-1 and UCP-3 mRNA expression caused by fasting. This suggests that leptin influences the expression of UCP proteins, …
IEPA.d114	IEPA.d114.s274.e0	IEPA.d114.s274.e1	UCP-2	leptin	[INST]Context: [PMID: 10331406 Adenovirus-mediated overexpression of uncoupling protein-2 in pancreatic islets of Zucker diabetic rats increases oxidative activity and improves beta-cell function. The discovery of uncoupling protein (UCP)-2, a ubiquitously expressed protein homologous to UCP-1, has raised the possibility that energy balance of cells might be regulated in tissues other than brown …	YES, high confidence; Explanation: The context indicates that UCP-2 is upregulated by leptin in normal pancreatic islets. This suggests that leptin and UCP-2 interact in a regulatory pathway where leptin influences the expression of UCP-2. The fact that UCP-2 is low in leptin-resistant islets of ZDF rats further supports this interaction, as it implies that the absence or resistance to leptin aff…
IEPA.d122	IEPA.d122.s290.e0	IEPA.d122.s290.e1	leptin	uncoupling proteins	[INST]Context: [PMID: 10433228 Effects of intravenously infused leptin on insulin sensitivity and on the expression of uncoupling proteins in brown adipose tissue. Centrally administered leptin has been shown to increase insulin-stimulated glucose utilization and to favor the expression of uncoupling proteins (UCPs). To study if leptin also has direct peripherally mediated effects on these proces…	YES, high confidence; Explanation: The context provided indicates that leptin has direct effects on the expression of uncoupling proteins (UCPs) in brown adipose tissue. Specifically, it mentions that "I.v. leptin infusion resulted in decreases in food intake, body weight gain, and plasma insulin levels, in increases in overall (23%) as well as brown adipose tissue and muscle glucose utilization,…
IEPA.d122	IEPA.d122.s291.e0	IEPA.d122.s291.e1	leptin	uncoupling proteins	[INST]Context: [PMID: 10433228 Effects of intravenously infused leptin on insulin sensitivity and on the expression of uncoupling proteins in brown adipose tissue. Centrally administered leptin has been shown to increase insulin-stimulated glucose utilization and to favor the expression of uncoupling proteins (UCPs). To study if leptin also has direct peripherally mediated effects on these proces…	YES, high confidence; Explanation: The context provided indicates that leptin has direct effects on the expression of uncoupling proteins (UCPs) in brown adipose tissue. Specifically, it mentions that "I.v. leptin infusion resulted in decreases in food intake, body weight gain, and plasma insulin levels, in increases in overall (23%) as well as brown adipose tissue and muscle glucose utilization,…
IEPA.d122	IEPA.d122.s293.e0	IEPA.d122.s293.e1	leptin	UCPs	[INST]Context: [PMID: 10433228 Effects of intravenously infused leptin on insulin sensitivity and on the expression of uncoupling proteins in brown adipose tissue. Centrally administered leptin has been shown to increase insulin-stimulated glucose utilization and to favor the expression of uncoupling proteins (UCPs). To study if leptin also has direct peripherally mediated effects on these proces…	YES, high confidence; Explanation: The context provided indicates that leptin has direct effects on the expression of uncoupling proteins (UCPs) in brown adipose tissue. Specifically, it mentions that "I.v. leptin infusion resulted in decreases in food intake, body weight gain, and plasma insulin levels, in increases in overall (23%) as well as brown adipose tissue and muscle glucose utilization,…
IEPA.d122	IEPA.d122.s295.e0	IEPA.d122.s295.e1	leptin	UCPs	[INST]Context: [PMID: 10433228 Effects of intravenously infused leptin on insulin sensitivity and on the expression of uncoupling proteins in brown adipose tissue. Centrally administered leptin has been shown to increase insulin-stimulated glucose utilization and to favor the expression of uncoupling proteins (UCPs). To study if leptin also has direct peripherally mediated effects on these proces…	YES, high confidence; Explanation: The context provided indicates that leptin has direct effects on the expression of uncoupling proteins (UCPs) in brown adipose tissue. Specifically, it mentions that "I.v. leptin infusion resulted in decreases in food intake, body weight gain, and plasma insulin levels, in increases in overall (23%) as well as brown adipose tissue and muscle glucose utilization,…
IEPA.d126	IEPA.d126.s299.e3	IEPA.d126.s299.e4	leptin	UCP2	[INST]Context: [PMID: 10477827 Up-regulation of uterine UCP2 and UCP3 in pregnant rats. Pregnancy produces profound changes in hormone dynamics, thermoregulation and energy metabolism. Uncoupling proteins (UCPs) have been identified in a variety of tissues and UCP1 is known to play important roles in energy homeostasis, while the regulation of UCP2 and UCP3 is still unclear. The present study aim…	YES, high confidence; Explanation: The context indicates that exogenous administration of leptin resulted in the induction of uterine UCP2 and UCP3 levels. This suggests that leptin protein interacts with UCP2 protein, as the increase in leptin levels leads to an increase in UCP2 expression. This interaction is tissue-dependent, specifically in the uterus, and is part of the regulatory mechanism …
IEPA.d126	IEPA.d126.s299.e3	IEPA.d126.s299.e5	leptin	UCP3	[INST]Context: [PMID: 10477827 Up-regulation of uterine UCP2 and UCP3 in pregnant rats. Pregnancy produces profound changes in hormone dynamics, thermoregulation and energy metabolism. Uncoupling proteins (UCPs) have been identified in a variety of tissues and UCP1 is known to play important roles in energy homeostasis, while the regulation of UCP2 and UCP3 is still unclear. The present study aim…	YES, high confidence; Explanation: The context indicates that exogenous administration of leptin resulted in the induction of uterine UCP2 and UCP3 levels. This suggests that leptin protein interacts with UCP3 protein, as the increase in leptin levels leads to an increase in UCP3 expression. Therefore, there is a direct interaction between leptin protein and UCP3 protein in the context provided.<…
IEPA.d126	IEPA.d126.s300.e1	IEPA.d126.s300.e3	UCP2	leptin	[INST]Context: [PMID: 10477827 Up-regulation of uterine UCP2 and UCP3 in pregnant rats. Pregnancy produces profound changes in hormone dynamics, thermoregulation and energy metabolism. Uncoupling proteins (UCPs) have been identified in a variety of tissues and UCP1 is known to play important roles in energy homeostasis, while the regulation of UCP2 and UCP3 is still unclear. The present study aim…	YES, high confidence; Explanation: The context indicates that the exogenous administration of leptin resulted in the induction of uterine UCP2 and UCP3 levels. This suggests that leptin protein interacts with UCP2 protein in the uterus, leading to an up-regulation of UCP2 expression. Therefore, there is a direct interaction between leptin protein and UCP2 protein in the uterus during pregnancy.</…
IEPA.d126	IEPA.d126.s300.e2	IEPA.d126.s300.e3	UCP3	leptin	[INST]Context: [PMID: 10477827 Up-regulation of uterine UCP2 and UCP3 in pregnant rats. Pregnancy produces profound changes in hormone dynamics, thermoregulation and energy metabolism. Uncoupling proteins (UCPs) have been identified in a variety of tissues and UCP1 is known to play important roles in energy homeostasis, while the regulation of UCP2 and UCP3 is still unclear. The present study aim…	YES, high confidence; Explanation: The context indicates that the exogenous administration of leptin resulted in the induction of uterine UCP2 and UCP3 levels. This suggests that leptin protein interacts with UCP3 protein, as the increase in leptin levels leads to an increase in UCP3 expression. Therefore, there is a direct interaction between leptin protein and UCP3 protein in the context provid…
IEPA.d127	IEPA.d127.s301.e0	IEPA.d127.s301.e1	PI-PLC	Abeta40	[INST]Context: [PMID: 10480887 Glycosylphosphatidylinositol-anchored proteins play an important role in the biogenesis of the Alzheimer's amyloid beta-protein. The Alzheimer's amyloid protein (Abeta) is released from the larger amyloid beta-protein precursor (APP) by unidentified enzymes referred to as beta- and gamma-secretase. beta-Secretase cleaves APP on the amino side of Abeta producing a la…	NO, high confidence; Explanation: The context provided discusses the role of phosphatidylinositol-specific phospholipase C (PI-PLC) in reducing the levels of Abeta40 and Abeta42 in mammalian cells. However, it does not indicate a direct interaction between PI-PLC protein and Abeta40 protein. Instead, PI-PLC is used to remove GPI-anchored proteins from the cell surface, which subsequently affects …
IEPA.d127	IEPA.d127.s301.e0	IEPA.d127.s301.e2	PI-PLC	Abeta42	[INST]Context: [PMID: 10480887 Glycosylphosphatidylinositol-anchored proteins play an important role in the biogenesis of the Alzheimer's amyloid beta-protein. The Alzheimer's amyloid protein (Abeta) is released from the larger amyloid beta-protein precursor (APP) by unidentified enzymes referred to as beta- and gamma-secretase. beta-Secretase cleaves APP on the amino side of Abeta producing a la…	YES, high confidence; Explanation: The context indicates that PI-PLC treatment of fetal guinea pig brain cultures and CHO cells significantly reduced the levels of Abeta42 in the medium. This suggests that PI-PLC affects the biogenesis of Abeta42, implying an interaction between PI-PLC and Abeta42. The reduction in Abeta42 levels after PI-PLC treatment demonstrates that PI-PLC influences the proc…
IEPA.d127	IEPA.d127.s302.e0	IEPA.d127.s302.e2	PI-PLC	Abeta42	[INST]Context: [PMID: 10480887 Glycosylphosphatidylinositol-anchored proteins play an important role in the biogenesis of the Alzheimer's amyloid beta-protein. The Alzheimer's amyloid protein (Abeta) is released from the larger amyloid beta-protein precursor (APP) by unidentified enzymes referred to as beta- and gamma-secretase. beta-Secretase cleaves APP on the amino side of Abeta producing a la…	YES, high confidence; Explanation: The context indicates that PI-PLC treatment of fetal guinea pig brain cultures and CHO cells significantly reduced the levels of Abeta42 in the medium. This suggests that PI-PLC affects the biogenesis of Abeta42, implying an interaction between PI-PLC and Abeta42. The reduction in Abeta42 levels after PI-PLC treatment demonstrates that PI-PLC influences the proc…
IEPA.d128	IEPA.d128.s303.e0	IEPA.d128.s303.e1	amyloid	PI-PLC	[INST]Context: [PMID: 10492523 Alteration of phosphoinositide degradation by cytosolic and membrane-bound phospholipases after forebrain ischemia-reperfusion in gerbil: effects of amyloid beta peptide. The reperfusion of previously ischemic brain is associated with exacerbation of cellular injury. Reperfusion occasionally potentates release of intracellular enzymes, influx of Ca2+, breakdown of m…	YES, high confidence; Explanation: The context indicates that amyloid beta 25-35 (Abeta 25-35) interacts with PI-PLC (phosphatidylinositol-phospholipase C). Specifically, it mentions that Abeta 25-35, in both its aggregated and non-aggregated forms, affects the activity of membrane-bound PI-PLC. This suggests a direct interaction between the amyloid protein and the PI-PLC protein, influencing the…
IEPA.d128	IEPA.d128.s304.e0	IEPA.d128.s304.e1	Abeta 25-35	PI-PLC	[INST]Context: [PMID: 10492523 Alteration of phosphoinositide degradation by cytosolic and membrane-bound phospholipases after forebrain ischemia-reperfusion in gerbil: effects of amyloid beta peptide. The reperfusion of previously ischemic brain is associated with exacerbation of cellular injury. Reperfusion occasionally potentates release of intracellular enzymes, influx of Ca2+, breakdown of m…	YES, high confidence; Explanation: The context indicates that Abeta 25-35 protein interacts with PI-PLC protein. Specifically, it mentions that Abeta 25-35, in both its aggregated and non-aggregated forms, affects the activity of PI-PLC. This suggests a direct interaction between the two proteins, where Abeta 25-35 influences the activity of PI-PLC.</s>
IEPA.d128	IEPA.d128.s305.e0	IEPA.d128.s305.e1	Abeta 25-35	PI-PLC	[INST]Context: [PMID: 10492523 Alteration of phosphoinositide degradation by cytosolic and membrane-bound phospholipases after forebrain ischemia-reperfusion in gerbil: effects of amyloid beta peptide. The reperfusion of previously ischemic brain is associated with exacerbation of cellular injury. Reperfusion occasionally potentates release of intracellular enzymes, influx of Ca2+, breakdown of m…	YES, high confidence; Explanation: The context indicates that Abeta 25-35 protein interacts with PI-PLC protein. Specifically, it mentions that Abeta 25-35, in both its aggregated and non-aggregated forms, affects the activity of PI-PLC. This suggests a direct interaction between the two proteins, where Abeta 25-35 influences the activity of PI-PLC.</s>
IEPA.d128	IEPA.d128.s306.e0	IEPA.d128.s306.e1	Abeta	PI-PLC	[INST]Context: [PMID: 10492523 Alteration of phosphoinositide degradation by cytosolic and membrane-bound phospholipases after forebrain ischemia-reperfusion in gerbil: effects of amyloid beta peptide. The reperfusion of previously ischemic brain is associated with exacerbation of cellular injury. Reperfusion occasionally potentates release of intracellular enzymes, influx of Ca2+, breakdown of m…	YES, high confidence; Explanation: The context indicates that amyloid beta (Abeta) protein interacts with PI-PLC (phosphatidylinositol-phospholipase C) enzymes. Specifically, it mentions that Abeta 25-35, a neurotoxic fragment of amyloid, activates PI-PLC in both normoxic and ischemia-reperfusion injured brains. This suggests a direct interaction between Abeta protein and PI-PLC protein, where Ab…
IEPA.d130	IEPA.d130.s312.e0	IEPA.d130.s312.e1	Amyloid	phospholipase(s) C	[INST]Context: [PMID: 10527454 Amyloid beta peptide 25-35 modulates hydrolysis of phosphoinositides by membrane phospholipase(s) C of adult brain cortex. Phosphoinositide-specific phospholipase C (PLC) is a key enzyme in signal transduction. A subset of muscarinic cholinergic receptors are linked to G-proteins that activate phospholipase C. Cholinergic pathways are important in learning and memor…	YES, high confidence; Explanation: The context provided indicates that the amyloid beta (A beta) peptide 25-35 modulates the hydrolysis of phosphoinositides by membrane phospholipase(s) C (PLC) in adult brain cortex. Specifically, it mentions that A beta 25-35 activates PI-PLC in synaptic plasma membranes (SPM) and that aggregated A beta 25-35 inhibits PIP2-PLC in the presence of endogenous CaCl2…
IEPA.d130	IEPA.d130.s313.e0	IEPA.d130.s313.e1	A beta	PI-PLC	[INST]Context: [PMID: 10527454 Amyloid beta peptide 25-35 modulates hydrolysis of phosphoinositides by membrane phospholipase(s) C of adult brain cortex. Phosphoinositide-specific phospholipase C (PLC) is a key enzyme in signal transduction. A subset of muscarinic cholinergic receptors are linked to G-proteins that activate phospholipase C. Cholinergic pathways are important in learning and memor…	YES, high confidence; Explanation: The context provided indicates that the amyloid beta (A beta) peptide 25-35 modulates the hydrolysis of phosphoinositides by membrane phospholipase(s) C (PI-PLC) in adult brain cortex. Specifically, it mentions that A beta 25-35 activates PI-PLC in synaptic plasma membranes (SPM) and that aggregated A beta 25-35 inhibits PIP2-PLC in the presence of endogenous Ca…
IEPA.d130	IEPA.d130.s315.e0	IEPA.d130.s315.e1	A beta	PIP2-PLC	[INST]Context: [PMID: 10527454 Amyloid beta peptide 25-35 modulates hydrolysis of phosphoinositides by membrane phospholipase(s) C of adult brain cortex. Phosphoinositide-specific phospholipase C (PLC) is a key enzyme in signal transduction. A subset of muscarinic cholinergic receptors are linked to G-proteins that activate phospholipase C. Cholinergic pathways are important in learning and memor…	YES, high confidence; Explanation: The context provided indicates that the amyloid beta (A beta) peptide 25-35 modulates the hydrolysis of phosphoinositides by membrane phospholipase(s) C (PLC), specifically PIP2-PLC. The study shows that A beta 25-35 activates PI-PLC in synaptic plasma membranes (SPM) and inhibits PIP2-PLC in the presence of aggregated A beta 25-35. This suggests that A beta pro…
IEPA.d131	IEPA.d131.s316.e0	IEPA.d131.s316.e1	Vasopressin	PKC	[INST]Context: [PMID: 10562440 Vasopressin stimulates tyrosine phosphorylation by activation of PKC in the rat smooth muscle cell line, A-10. Arginine vasopressin (AVP)-induced tyrosine phosphorylation was studied in a rat smooth muscle cell line, A-10, by western blotting, using a monoclonal antibody against phosphotyrosine. AVP stimulated the phosphorylation of several cellular proteins of mole…	YES, high confidence; Explanation: The context indicates that vasopressin (AVP) stimulates tyrosine phosphorylation in rat smooth muscle cells, and this phosphorylation is mediated by the activation of protein kinase C (PKC). Specifically, the PKC inhibitors staurosporine, H7, and GF109203X are able to block the AVP-stimulated phosphorylation, suggesting that PKC is upstream of the phosphorylatio…
IEPA.d131	IEPA.d131.s317.e0	IEPA.d131.s317.e1	protein kinase C	AVP	[INST]Context: [PMID: 10562440 Vasopressin stimulates tyrosine phosphorylation by activation of PKC in the rat smooth muscle cell line, A-10. Arginine vasopressin (AVP)-induced tyrosine phosphorylation was studied in a rat smooth muscle cell line, A-10, by western blotting, using a monoclonal antibody against phosphotyrosine. AVP stimulated the phosphorylation of several cellular proteins of mole…	YES, high confidence; Explanation: The context indicates that arginine vasopressin (AVP) stimulates tyrosine phosphorylation in rat smooth muscle cells, and this phosphorylation is mediated by the activation of protein kinase C (PKC). Specifically, the PKC inhibitors staurosporine, H7, and GF109203X are able to block the AVP-stimulated phosphorylation, suggesting that PKC is upstream of the phosp…
IEPA.d131	IEPA.d131.s318.e0	IEPA.d131.s318.e1	PKC	AVP	[INST]Context: [PMID: 10562440 Vasopressin stimulates tyrosine phosphorylation by activation of PKC in the rat smooth muscle cell line, A-10. Arginine vasopressin (AVP)-induced tyrosine phosphorylation was studied in a rat smooth muscle cell line, A-10, by western blotting, using a monoclonal antibody against phosphotyrosine. AVP stimulated the phosphorylation of several cellular proteins of mole…	YES, high confidence; Explanation: The context indicates that arginine vasopressin (AVP) stimulates tyrosine phosphorylation in rat smooth muscle cells, and this phosphorylation is mediated by the activation of protein kinase C (PKC). Specifically, the PKC inhibitors staurosporine, H7, and GF109203X are able to block the AVP-stimulated phosphorylation, suggesting that PKC is upstream of the phosp…
IEPA.d132	IEPA.d132.s319.e0	IEPA.d132.s319.e1	gibberellin	alpha-amylase	[INST]Context: [PMID: 10563891 2-fluoroabscisic acid analogues: their synthesis and biological activities. Fluorine was introduced into the 2-position of the side chain of abscisic acid (ABA) analogues by Wittig reaction of alpha-ionone derivatives with ethyl triethylphosphono-2-fluoroacetate. The effects of the fluorinated analogues were evaluated on inhibition of cress seed germination and inhi…	YES, high confidence; Explanation: The context indicates that gibberellin induces alpha-amylase production in embryoless barley half-seeds. The fluorinated ABA analogues, such as 5b, inhibit this gibberellin-inducible alpha-amylase induction. This suggests that gibberellin and alpha-amylase are part of the same regulatory pathway, where gibberellin stimulates the production of alpha-amylase. Ther…
IEPA.d132	IEPA.d132.s320.e0	IEPA.d132.s320.e1	gibberellin	alpha-amylase	[INST]Context: [PMID: 10563891 2-fluoroabscisic acid analogues: their synthesis and biological activities. Fluorine was introduced into the 2-position of the side chain of abscisic acid (ABA) analogues by Wittig reaction of alpha-ionone derivatives with ethyl triethylphosphono-2-fluoroacetate. The effects of the fluorinated analogues were evaluated on inhibition of cress seed germination and inhi…	YES, high confidence; Explanation: The context indicates that gibberellin induces alpha-amylase production in embryoless barley half-seeds. The fluorinated ABA analogues, such as 5b, inhibit this gibberellin-inducible alpha-amylase induction. This suggests that gibberellin and alpha-amylase are part of the same regulatory pathway, where gibberellin stimulates the production of alpha-amylase. Ther…
IEPA.d134	IEPA.d134.s322.e0	IEPA.d134.s322.e1	gibberellin	alpha-amylase	[INST]Context: [PMID: 10604763 Isolation and characterization of gibbestatin B, an inhibitor of gibberellin-induced expression of alpha-amylase, and gibbestatin C from streptomycetaes. ] Question: Based on the provided context, do the terms [gibberellin protein] and [alpha-amylase protein] interact with each other? NOTE: Always begin your response with 'YES' or 'NO', indicating if the two terms i…	YES, high confidence; Explanation: The context provided indicates that gibberellin-induced expression of alpha-amylase is inhibited by gibbestatin B and gibbestatin C. This implies that gibberellin and alpha-amylase are part of the same regulatory pathway, where gibberellin influences the expression of alpha-amylase. Therefore, gibberellin and alpha-amylase interact in a regulatory manner.</s>
IEPA.d137	IEPA.d137.s325.e0	IEPA.d137.s325.e1	arginine vasopressin	protein kinase C	[INST]Context: [PMID: 10679516 p38 MAP kinase is required for vasopressin-stimulated HSP27 induction in aortic smooth muscle cells. We previously showed that arginine vasopressin (AVP) stimulates heat shock protein 27 (HSP27) induction through protein kinase C activation in aortic smooth muscle A10 cells. In the present study, we examined whether the mitogen-activated protein (MAP) kinase superfa…	YES, high confidence; Explanation: The context indicates that arginine vasopressin (AVP) stimulates the phosphorylation of p38 MAP kinase and that this phosphorylation is mediated through the activation of protein kinase C. Specifically, it is mentioned that AVP stimulates the accumulation of HSP27 through protein kinase C activation, and that inhibitors of protein kinase C reduce the phosphoryla…
IEPA.d137	IEPA.d137.s326.e0	IEPA.d137.s326.e1	protein kinase C	AVP	[INST]Context: [PMID: 10679516 p38 MAP kinase is required for vasopressin-stimulated HSP27 induction in aortic smooth muscle cells. We previously showed that arginine vasopressin (AVP) stimulates heat shock protein 27 (HSP27) induction through protein kinase C activation in aortic smooth muscle A10 cells. In the present study, we examined whether the mitogen-activated protein (MAP) kinase superfa…	YES, high confidence; Explanation: The context indicates that arginine vasopressin (AVP) stimulates the phosphorylation of p38 MAP kinase through the activation of protein kinase C. Specifically, it mentions that AVP stimulates the phosphorylation of p38 MAP kinase and that inhibitors of protein kinase C reduce the phosphorylation of p38 MAP kinase by AVP. This suggests that AVP and protein kinas…
IEPA.d138	IEPA.d138.s328.e0	IEPA.d138.s328.e1	glycosyl-phosphatidylinositol-specific phospholipase C	insulin	[INST]Context: [PMID: 10684630 Insulin-like signaling in yeast: modulation of protein phosphatase 2A, protein kinase A, cAMP-specific phosphodiesterase, and glycosyl-phosphatidylinositol-specific phospholipase C activities. Previously, we have described significant effects of human insulin on glucose metabolism in the yeast Saccharomyces cerevisiae under conditions of growth limitation. These reg…	YES, high confidence; Explanation: The context provided indicates that human insulin stimulates the activity of glycosyl-phosphatidylinositol-specific phospholipase C (GPI-PLC) in yeast. Specifically, it mentions that "GPI-PLC was most pronouncedly stimulated by authentic human insulin compared to various insulin analogues and insulin-like growth factor I." This suggests a direct interaction betw…
IEPA.d138	IEPA.d138.s328.e0	IEPA.d138.s328.e2	glycosyl-phosphatidylinositol-specific phospholipase C	insulin	[INST]Context: [PMID: 10684630 Insulin-like signaling in yeast: modulation of protein phosphatase 2A, protein kinase A, cAMP-specific phosphodiesterase, and glycosyl-phosphatidylinositol-specific phospholipase C activities. Previously, we have described significant effects of human insulin on glucose metabolism in the yeast Saccharomyces cerevisiae under conditions of growth limitation. These reg…	YES, high confidence; Explanation: The context provided indicates that human insulin stimulates the activity of glycosyl-phosphatidylinositol-specific phospholipase C (GPI-PLC) in yeast. Specifically, it mentions that "GPI-PLC was most pronouncedly stimulated by authentic human insulin compared to various insulin analogues and insulin-like growth factor I." This suggests a direct interaction betw…
IEPA.d138	IEPA.d138.s329.e0	IEPA.d138.s329.e1	GPI-PLC	insulin	[INST]Context: [PMID: 10684630 Insulin-like signaling in yeast: modulation of protein phosphatase 2A, protein kinase A, cAMP-specific phosphodiesterase, and glycosyl-phosphatidylinositol-specific phospholipase C activities. Previously, we have described significant effects of human insulin on glucose metabolism in the yeast Saccharomyces cerevisiae under conditions of growth limitation. These reg…	YES, high confidence; Explanation: The context provided indicates that human insulin stimulates the activity of glycosyl-phosphatidylinositol-specific phospholipase C (GPI-PLC) in yeast. Specifically, it mentions that "GPI-PLC was most pronouncedly stimulated by authentic human insulin compared to various insulin analogues and insulin-like growth factor I." This suggests a direct interaction betw…
IEPA.d138	IEPA.d138.s331.e0	IEPA.d138.s331.e1	insulin	GPI-PLC	[INST]Context: [PMID: 10684630 Insulin-like signaling in yeast: modulation of protein phosphatase 2A, protein kinase A, cAMP-specific phosphodiesterase, and glycosyl-phosphatidylinositol-specific phospholipase C activities. Previously, we have described significant effects of human insulin on glucose metabolism in the yeast Saccharomyces cerevisiae under conditions of growth limitation. These reg…	YES, high confidence; Explanation: The context provided indicates that human insulin stimulates the activity of glycosyl-phosphatidylinositol-specific phospholipase C (GPI-PLC) in yeast. Specifically, it mentions that "GPI-PLC was most pronouncedly stimulated by authentic human insulin compared to various insulin analogues and insulin-like growth factor I." This suggests that insulin protein and …
IEPA.d138	IEPA.d138.s332.e1	IEPA.d138.s332.e2	GPI-PLC	insulin	[INST]Context: [PMID: 10684630 Insulin-like signaling in yeast: modulation of protein phosphatase 2A, protein kinase A, cAMP-specific phosphodiesterase, and glycosyl-phosphatidylinositol-specific phospholipase C activities. Previously, we have described significant effects of human insulin on glucose metabolism in the yeast Saccharomyces cerevisiae under conditions of growth limitation. These reg…	YES, high confidence; Explanation: The context provided indicates that human insulin stimulates the activity of glycosyl-phosphatidylinositol-specific phospholipase C (GPI-PLC) in yeast. Specifically, it mentions that "GPI-PLC was most pronouncedly stimulated by authentic human insulin compared to various insulin analogues and insulin-like growth factor I." This suggests a direct interaction betw…
IEPA.d140	IEPA.d140.s335.e0	IEPA.d140.s335.e1	Arginine vasopressin	protein kinase C	[INST]Context: [PMID: 10704947 Stimulation of 90- and 70-kDa ribosomal protein S6 kinases by arginine vasopressin and lysophosphatidic acid in rat cardiomyocytes. Arginine vasopressin (AVP) and lysophosphatidic acid (LPA) have been shown to stimulate protein kinase C (PKC) and mitogen-activated protein (MAP) kinases and the proliferation of vascular smooth muscle cells. However, the actions of th…	YES, high confidence; Explanation: The context indicates that arginine vasopressin (AVP) and protein kinase C (PKC) interact in the signal transduction pathways of cardiomyocytes. Specifically, AVP-induced activation of ribosomal protein S6 kinases (RSK) and p70 ribosomal protein S6 kinase (p70 S6K) is PKC-dependent. This suggests that AVP stimulates PKC, which in turn activates downstream kinase…
IEPA.d140	IEPA.d140.s336.e0	IEPA.d140.s336.e1	AVP	PKC	[INST]Context: [PMID: 10704947 Stimulation of 90- and 70-kDa ribosomal protein S6 kinases by arginine vasopressin and lysophosphatidic acid in rat cardiomyocytes. Arginine vasopressin (AVP) and lysophosphatidic acid (LPA) have been shown to stimulate protein kinase C (PKC) and mitogen-activated protein (MAP) kinases and the proliferation of vascular smooth muscle cells. However, the actions of th…	YES, high confidence; Explanation: The context indicates that arginine vasopressin (AVP) and protein kinase C (PKC) are involved in the signal transduction pathways that stimulate the phosphotransferase activities of ribosomal protein S6 kinases (RSK) and p70 ribosomal protein S6 kinase (p70 S6K) in rat cardiomyocytes. Specifically, AVP-induced activation of RSK2 was PKC-dependent, suggesting tha…
IEPA.d140	IEPA.d140.s337.e0	IEPA.d140.s337.e1	PKC	AVP	[INST]Context: [PMID: 10704947 Stimulation of 90- and 70-kDa ribosomal protein S6 kinases by arginine vasopressin and lysophosphatidic acid in rat cardiomyocytes. Arginine vasopressin (AVP) and lysophosphatidic acid (LPA) have been shown to stimulate protein kinase C (PKC) and mitogen-activated protein (MAP) kinases and the proliferation of vascular smooth muscle cells. However, the actions of th…	YES, high confidence; Explanation: The context indicates that arginine vasopressin (AVP) and PKC (protein kinase C) are involved in the signal transduction pathways that stimulate the phosphotransferase activities of ribosomal protein S6 kinases (RSK) and p70 ribosomal protein S6 kinase (p70 S6K) in rat cardiomyocytes. Specifically, AVP-induced activation of RSK2 was PKC-dependent, and AVP and LP…
IEPA.d141	IEPA.d141.s338.e0	IEPA.d141.s338.e1	phospholipase C	insulin	[INST]Context: [PMID: 10751197 Tolbutamide and diazoxide modulate phospholipase C-linked Ca(2+) signaling and insulin secretion in beta-cells. Arginine vasopressin (AVP), bombesin, and ACh increase cytosolic free Ca(2+) and potentiate glucose-induced insulin release by activating receptors linked to phospholipase C (PLC). We examined whether tolbutamide and diazoxide, which close or open ATP-sens…	YES, high confidence; Explanation: The context provided indicates that phospholipase C (PLC) is involved in the signaling pathways that lead to insulin secretion. Specifically, it mentions that PLC-linked Ca(2+) signals are modulated by tolbutamide and diazoxide, which in turn affect insulin secretion. This suggests that phospholipase C protein and insulin protein interact indirectly through the …
IEPA.d141	IEPA.d141.s339.e1	IEPA.d141.s339.e2	PLC	insulin	[INST]Context: [PMID: 10751197 Tolbutamide and diazoxide modulate phospholipase C-linked Ca(2+) signaling and insulin secretion in beta-cells. Arginine vasopressin (AVP), bombesin, and ACh increase cytosolic free Ca(2+) and potentiate glucose-induced insulin release by activating receptors linked to phospholipase C (PLC). We examined whether tolbutamide and diazoxide, which close or open ATP-sens…	YES, high confidence; Explanation: The context provided indicates that PLC (phospholipase C) is involved in the signaling pathways that lead to insulin secretion. Specifically, it mentions that PLC-linked Ca(2+) signals are modulated by tolbutamide and diazoxide, which in turn affects insulin secretion from pancreatic beta-cells. This suggests that PLC protein and insulin protein interact indirec…
IEPA.d141	IEPA.d141.s340.e0	IEPA.d141.s340.e1	PLC	insulin	[INST]Context: [PMID: 10751197 Tolbutamide and diazoxide modulate phospholipase C-linked Ca(2+) signaling and insulin secretion in beta-cells. Arginine vasopressin (AVP), bombesin, and ACh increase cytosolic free Ca(2+) and potentiate glucose-induced insulin release by activating receptors linked to phospholipase C (PLC). We examined whether tolbutamide and diazoxide, which close or open ATP-sens…	YES, high confidence; Explanation: The context provided indicates that PLC (phospholipase C) is involved in the signaling pathways that lead to insulin secretion. Specifically, it mentions that PLC-linked Ca(2+) signals are modulated by tolbutamide and diazoxide, which in turn affects insulin secretion from pancreatic beta-cells. This suggests that PLC protein and insulin protein interact indirec…
IEPA.d143	IEPA.d143.s343.e0	IEPA.d143.s343.e1	Oxytocin	insulin	[INST]Context: [PMID: 10758829 [The effect of oxytocin on Langerhans beta-islet cell function and on carbohydrate metabolic indices in intact rats and in rats with diabetes]. The experiments were carried out on male Wistar rats. Synthetic oxytocin was administrated to intact and streptozotocin-diabetic animals during 10 days by intracerebroventricular and intraperitoneal injections. The state of …	YES, high confidence; Explanation: The context provided indicates that oxytocin administration stimulates insulin synthesis and secretion in both intact and diabetic animals. This suggests that oxytocin and insulin interact in a way that oxytocin influences the production and release of insulin. The specific mechanisms are not detailed, but the effect of oxytocin on insulin synthesis and secretio…
IEPA.d143	IEPA.d143.s344.e0	IEPA.d143.s344.e1	oxytocin	insulin	[INST]Context: [PMID: 10758829 [The effect of oxytocin on Langerhans beta-islet cell function and on carbohydrate metabolic indices in intact rats and in rats with diabetes]. The experiments were carried out on male Wistar rats. Synthetic oxytocin was administrated to intact and streptozotocin-diabetic animals during 10 days by intracerebroventricular and intraperitoneal injections. The state of …	YES, high confidence; Explanation: The context provided indicates that oxytocin administration stimulates insulin synthesis and secretion in both intact and diabetic animals. This suggests that oxytocin and insulin interact in a way that affects the metabolic processes related to carbohydrate metabolism. Specifically, oxytocin administration leads to changes in insulin levels and pancreatic beta-…
IEPA.d144	IEPA.d144.s345.e0	IEPA.d144.s345.e1	neuropeptide Y	leptin	[INST]Context: [PMID: 10767942 Hypothalamic neuropeptide Y and its neuroendocrine regulation by leptin. ] Question: Based on the provided context, do the terms [neuropeptide Y protein] and [leptin protein] interact with each other? NOTE: Always begin your response with 'YES' or 'NO', indicating if the two terms in the are interacting in a similar way to the interacting or non-interacting examples…	YES, high confidence; Explanation: The context provided indicates that leptin neuroendocrine regulation involves hypothalamic neuropeptide Y. This suggests that leptin and neuropeptide Y interact in a regulatory pathway, where leptin influences the activity or expression of neuropeptide Y. This interaction is crucial for the neuroendocrine system's function.</s>
IEPA.d146	IEPA.d146.s351.e0	IEPA.d146.s351.e1	protein kinase C	vasopressin	[INST]Context: [PMID: 10790161 Ca2+ signalling in rat vascular smooth muscle cells: a role for protein kinase C at physiological vasoconstrictor concentrations of vasopressin. Physiological vasoconstrictor concentrations of Arg8-vasopressin (AVP, 10-100 pM) stimulate oscillations (spikes) in cytosolic free Ca2+ concentration ([Ca2+]i) in A7r5 rat vascular smooth muscle cells. These Ca2+ spikes ar…	YES, high confidence; Explanation: The context provided indicates that vasopressin (AVP) stimulates oscillations in cytosolic free calcium concentration ([Ca2+]i) in A7r5 rat vascular smooth muscle cells. This effect is mediated through a signal transduction pathway that involves protein kinase C (PKC). Specifically, the activation of PKC is necessary for the stimulation of Ca2+ spiking in respon…
IEPA.d146	IEPA.d146.s353.e0	IEPA.d146.s353.e1	PKC inhibitors	AVP	[INST]Context: [PMID: 10790161 Ca2+ signalling in rat vascular smooth muscle cells: a role for protein kinase C at physiological vasoconstrictor concentrations of vasopressin. Physiological vasoconstrictor concentrations of Arg8-vasopressin (AVP, 10-100 pM) stimulate oscillations (spikes) in cytosolic free Ca2+ concentration ([Ca2+]i) in A7r5 rat vascular smooth muscle cells. These Ca2+ spikes ar…	NO, high confidence; Explanation: The context provided describes the effects of AVP (Arg8-vasopressin) and PKC inhibitors on Ca2+ spiking in A7r5 rat vascular smooth muscle cells. It mentions that PKC inhibitors, such as Ro-31-8220 and calphostin C, completely block the stimulation of Ca2+ spiking by either PMA or AVP. However, there is no direct interaction mentioned between AVP protein and PKC …
IEPA.d146	IEPA.d146.s354.e0	IEPA.d146.s354.e1	PKC-alpha	AVP	[INST]Context: [PMID: 10790161 Ca2+ signalling in rat vascular smooth muscle cells: a role for protein kinase C at physiological vasoconstrictor concentrations of vasopressin. Physiological vasoconstrictor concentrations of Arg8-vasopressin (AVP, 10-100 pM) stimulate oscillations (spikes) in cytosolic free Ca2+ concentration ([Ca2+]i) in A7r5 rat vascular smooth muscle cells. These Ca2+ spikes ar…	YES, high confidence; Explanation: The context indicates that AVP (Arg8-vasopressin) stimulates oscillations in cytosolic free Ca2+ concentration ([Ca2+]i) in A7r5 rat vascular smooth muscle cells through a signal transduction pathway involving protein kinase C (PKC). Specifically, the activation of PKC is necessary for the Ca2+-spiking responses to AVP. The redistribution of PKC isoforms, such a…
IEPA.d146	IEPA.d146.s356.e0	IEPA.d146.s356.e1	PKC	AVP	[INST]Context: [PMID: 10790161 Ca2+ signalling in rat vascular smooth muscle cells: a role for protein kinase C at physiological vasoconstrictor concentrations of vasopressin. Physiological vasoconstrictor concentrations of Arg8-vasopressin (AVP, 10-100 pM) stimulate oscillations (spikes) in cytosolic free Ca2+ concentration ([Ca2+]i) in A7r5 rat vascular smooth muscle cells. These Ca2+ spikes ar…	YES, high confidence; Explanation: The context provided indicates that Arg8-vasopressin (AVP) stimulates oscillations in cytosolic free Ca2+ concentration ([Ca2+]i) in A7r5 rat vascular smooth muscle cells through a signal transduction pathway involving protein kinase C (PKC). Specifically, the activation of PKC is a necessary step in this pathway, as evidenced by the effects of PKC inhibitors an…
IEPA.d147	IEPA.d147.s358.e0	IEPA.d147.s358.e1	CK2	rbPrP	[INST]Context: [PMID: 10799298 Susceptibility of the prion protein to enzymic phosphorylation. Ten protein kinases have been assayed for their ability to phosphorylate in vitro the recombinant bovine PrP (25-242) (rbPrP). Substantial phosphorylation was observed with PKC, CK2, and two tyrosine kinases, Lyn and c-Fgr. With regard to CK2, phosphorylation occurs at Ser 154 with a stoichiometry of ab…	YES, high confidence; Explanation: The context indicates that CK2 phosphorylates the recombinant bovine PrP (25-242) (rbPrP) at Ser 154. This suggests a direct interaction between the CK2 protein and the rbPrP protein, where CK2 modifies rbPrP through phosphorylation.</s>
IEPA.d149	IEPA.d149.s362.e0	IEPA.d149.s362.e1	leptin	neuropeptide Y	[INST]Context: [PMID: 10806392 Leptin receptor-mediated regulation of cholinergic neurotransmitter phenotype in cells of central nervous system origin. Leptin is an adipocyte-secreted hormone that regulates body weight and exerts effects on hematopoiesis, reproduction, and immunity. The leptin receptor (OBR) shares sequence similarity and signaling capabilities with receptors for cytokines of the…	NO, high confidence; Explanation: The context provided discusses the effects of leptin and CNTF on the expression of various neurotransmitter and neuropeptide markers in SN-56/OBR cells. While it mentions that leptin and CNTF induce changes in the expression of choline acetyltransferase, vasoactive intestinal polypeptide, and neuropeptide Y, it does not indicate a direct interaction between lepti…
IEPA.d150	IEPA.d150.s363.e0	IEPA.d150.s363.e1	neuropeptide-Y	leptin	[INST]Context: [PMID: 10808082 Chronic intracerebroventricular insulin attenuates the leptin-mediated but not alpha melanocyte stimulating hormone increase in sympathetic and cardiovascular responses. The co-existence of hyperinsulinemia and hyperleptinemia of obesity is well established. Additionally, both insulin resistance and leptin resistance are also characteristic of these states. Possible…	YES, high confidence; Explanation: The context provided indicates that leptin and neuropeptide-Y (NPY) are both involved in the central nervous system (CNS) mechanisms that mediate the responses to insulin and leptin. Specifically, leptin has been demonstrated to decrease NPY expression, while insulin has been shown to decrease NPY as well. This suggests that leptin and NPY interact in a regulato…
IEPA.d150	IEPA.d150.s364.e0	IEPA.d150.s364.e1	Leptin	NPY	[INST]Context: [PMID: 10808082 Chronic intracerebroventricular insulin attenuates the leptin-mediated but not alpha melanocyte stimulating hormone increase in sympathetic and cardiovascular responses. The co-existence of hyperinsulinemia and hyperleptinemia of obesity is well established. Additionally, both insulin resistance and leptin resistance are also characteristic of these states. Possible…	YES, high confidence; Explanation: The context provided indicates that leptin and NPY interact in the central nervous system (CNS). Specifically, it mentions that leptin has been demonstrated to decrease NPY expression. This suggests that leptin and NPY are part of a regulatory pathway where leptin influences the expression of NPY, indicating an interaction between the two proteins.</s>
IEPA.d153	IEPA.d153.s369.e0	IEPA.d153.s369.e1	leptin	NPY	[INST]Context: [PMID: 10821329 Separate systems for serotonin and leptin in appetite control. Appetite control involves an integration of the drive signals arising form energy stores in the body with the satiety signals generated by periodic episodes of food consumption. Serotonin (5-hydroxytryptamine, 5-HT) has been implicated in the processes of within-meal satiation and postmeal satiety (5-HT1…	YES, high confidence; Explanation: The context indicates that leptin and NPY interact with each other. Specifically, it mentions that leptin stimulates CNS leptin receptors (OB-r receptor) which link with pro-opiomelanocortin (POMC)/MC-4 receptors, and that the effects of leptin may be modulated by factors such as NPY. This suggests that leptin and NPY are part of a common output pathway for the …
IEPA.d154	IEPA.d154.s370.e0	IEPA.d154.s370.e1	insulin	phospholipase C	[INST]Context: [PMID: 10824737 Insulin stimulates the release of a subset of GPI-anchored proteins in a G-protein independent manner. The glycosyl-phosphatidylinositol anchored protein, membrane dipeptidase (EC 3.4.13.19) is released from the surface of 3T3-L1 adipocytes in response to insulin treatment through the action of a phospholipase C. The present study investigates the role of guanine-nu…	YES, high confidence; Explanation: The context indicates that insulin stimulates the release of a subset of GPI-anchored proteins, including membrane dipeptidase, through the action of a phospholipase C. This suggests that insulin and phospholipase C interact in a signaling pathway where insulin triggers the activation of phospholipase C, which in turn leads to the release of membrane dipeptidase…
IEPA.d156	IEPA.d156.s373.e0	IEPA.d156.s373.e1	Leptin	neuropeptide Y	[INST]Context: [PMID: 10842667 Neuroendocrine regulation of nutrient partitioning. Leptin is a satiety factor which acts within the hypothalamus to decrease the levels of several neuropeptides stimulating food intake (among them, neuropeptide Y [NPY]), while increasing those that inhibit food intake. These effects of leptin bring about decreased body weight. In vivo, leptin potentiates basal and …	YES, high confidence; Explanation: The context provided indicates that leptin and neuropeptide Y (NPY) have opposing effects on nutrient partitioning and body weight regulation. Leptin decreases food intake and promotes leanness, while NPY increases food intake and favors fat storage. These opposing actions suggest that leptin and NPY interact in a regulatory manner to maintain body weight homeos…
IEPA.d157	IEPA.d157.s374.e0	IEPA.d157.s374.e1	gibberellin	alpha-amylase	[INST]Context: [PMID: 10845452 Possible involvement of phosphoinositide-Ca2+ signaling in the regulation of alpha-amylase expression and germination of rice seed (Oryza sativa L.). We have studied the effects of neomycin, a potent inhibitor of inositol phospholipid-specific phospholipase C (PLC), on the germination of rice seed and the gibberellin-induced expression of alpha-amylase in the aleuro…	YES, high confidence; Explanation: The context provided indicates that gibberellin induces the expression of alpha-amylase in the aleurone layer and scutellar tissues of rice seeds. This suggests a direct interaction between gibberellin and alpha-amylase, where gibberellin acts as a regulatory factor that stimulates the expression of alpha-amylase. The study also shows that neomycin, an inhibitor…
IEPA.d157	IEPA.d157.s375.e0	IEPA.d157.s375.e1	gibberellin	alpha-amylase	[INST]Context: [PMID: 10845452 Possible involvement of phosphoinositide-Ca2+ signaling in the regulation of alpha-amylase expression and germination of rice seed (Oryza sativa L.). We have studied the effects of neomycin, a potent inhibitor of inositol phospholipid-specific phospholipase C (PLC), on the germination of rice seed and the gibberellin-induced expression of alpha-amylase in the aleuro…	YES, high confidence; Explanation: The context provided indicates that gibberellin induces the expression of alpha-amylase in the aleurone layer and scutellar tissues of rice seeds. This suggests a direct interaction between gibberellin and alpha-amylase, where gibberellin acts as a regulatory factor that stimulates the expression of alpha-amylase. The study also shows that neomycin, an inhibitor…
IEPA.d157	IEPA.d157.s376.e0	IEPA.d157.s376.e1	gibberellin	alpha-amylase	[INST]Context: [PMID: 10845452 Possible involvement of phosphoinositide-Ca2+ signaling in the regulation of alpha-amylase expression and germination of rice seed (Oryza sativa L.). We have studied the effects of neomycin, a potent inhibitor of inositol phospholipid-specific phospholipase C (PLC), on the germination of rice seed and the gibberellin-induced expression of alpha-amylase in the aleuro…	YES, high confidence; Explanation: The context provided indicates that gibberellin induces the expression of alpha-amylase in the aleurone layer and scutellar tissues of rice seeds. This suggests a direct interaction between gibberellin and alpha-amylase, where gibberellin acts as a regulatory factor that stimulates the expression of alpha-amylase. The study also shows that neomycin, an inhibitor…
IEPA.d162	IEPA.d162.s391.e0	IEPA.d162.s391.e1	NPY	leptin	[INST]Context: [PMID: 10868965 Impaired leptin responsiveness in aged rats. We previously reported that adiposity and serum leptin levels increase with age in male F-344xBN rats and that when physiological levels of serum leptin are manipulated by fasting, there is a corresponding reciprocal change in hypothalamic neuropeptide Y (NPY) mRNA in young rats, but there are no changes in older rats. Th…	YES, high confidence; Explanation: The context provided indicates that leptin and NPY protein interact with each other. Specifically, it mentions that leptin infusion diminishes hypothalamic NPY levels by nearly 50% compared with pair-fed young rats, whereas there were no changes in the hypothalamic NPY mRNA levels in senescent rats. This suggests that leptin has a regulatory effect on NPY protei…
IEPA.d162	IEPA.d162.s393.e0	IEPA.d162.s393.e1	Leptin	NPY	[INST]Context: [PMID: 10868965 Impaired leptin responsiveness in aged rats. We previously reported that adiposity and serum leptin levels increase with age in male F-344xBN rats and that when physiological levels of serum leptin are manipulated by fasting, there is a corresponding reciprocal change in hypothalamic neuropeptide Y (NPY) mRNA in young rats, but there are no changes in older rats. Th…	YES, high confidence; Explanation: The context provided indicates that leptin and NPY protein levels interact with each other. Specifically, it mentions that leptin infusion diminishes hypothalamic NPY levels by nearly 50% in young rats, while there are no changes in the hypothalamic NPY mRNA levels in senescent rats. This suggests that leptin has a regulatory effect on NPY protein levels, indica…
IEPA.d165	IEPA.d165.s397.e0	IEPA.d165.s397.e1	leptin	NPY	[INST]Context: [PMID: 10879675 Interactions between leptin and NPY affecting lipid mobilization in adipose tissue. Lipid turnover and deposition is under the control of developmental, nutritional, metabolic and neuroendocrine influences. The aim of the current investigations was focused on the study of the involvement of leptin and neuropeptide Y in lipid mobilization. The lipolytic rate was asse…	YES, high confidence; Explanation: The context provided clearly indicates that leptin and NPY interact with each other in the regulation of lipid mobilization in adipose tissue. Specifically, it mentions that "leptin and NPY may interact in a homeostatic loop to regulate body-fat mass and energy balance" and that "at equimolar concentrations of leptin and NPY (10(-12) to 10(-6) M) the observed li…
IEPA.d165	IEPA.d165.s401.e0	IEPA.d165.s401.e1	NPY	leptin	[INST]Context: [PMID: 10879675 Interactions between leptin and NPY affecting lipid mobilization in adipose tissue. Lipid turnover and deposition is under the control of developmental, nutritional, metabolic and neuroendocrine influences. The aim of the current investigations was focused on the study of the involvement of leptin and neuropeptide Y in lipid mobilization. The lipolytic rate was asse…	YES, high confidence; Explanation: The context provided clearly indicates that leptin and neuropeptide Y (NPY) interact with each other in the regulation of lipid mobilization in adipose tissue. Specifically, it mentions that at equimolar concentrations of leptin and NPY, the observed lipolytic activity is comparable to the basal lipolytic activity, except at a concentration of 10(-9) M where a s…
IEPA.d168	IEPA.d168.s404.e0	IEPA.d168.s404.e1	leptin	uncoupling protein-3	[INST]Context: [PMID: 10909965 Involvement of thyroid hormones in the effect of intracerebroventricular leptin infusion on uncoupling protein-3 expression in rat muscle. We have shown previously that continuous (6 days) intracerebroventricular (ICV) leptin infusion in normal rats resulted in decreases in food intake and body weight. A reduction of food intake imposed on control rats (pair-feeding…	YES, high confidence; Explanation: The context provided indicates that leptin infusion affects the expression of uncoupling protein-3 (UCP-3) in rat muscle. Specifically, it mentions that leptin infusion prevents the decrease in UCP-3 expression caused by pair-feeding, suggesting that leptin has a direct influence on the expression of UCP-3. This interaction is further supported by the observatio…
IEPA.d168	IEPA.d168.s405.e0	IEPA.d168.s405.e1	leptin	uncoupling protein-3	[INST]Context: [PMID: 10909965 Involvement of thyroid hormones in the effect of intracerebroventricular leptin infusion on uncoupling protein-3 expression in rat muscle. We have shown previously that continuous (6 days) intracerebroventricular (ICV) leptin infusion in normal rats resulted in decreases in food intake and body weight. A reduction of food intake imposed on control rats (pair-feeding…	YES, high confidence; Explanation: The context provided indicates that leptin infusion affects the expression of uncoupling protein-3 (UCP-3) in rat muscle. Specifically, it mentions that leptin infusion prevents the decrease in UCP-3 expression caused by pair-feeding, suggesting that leptin has a direct influence on the expression of UCP-3. This interaction is further supported by the observatio…
IEPA.d168	IEPA.d168.s405.e2	IEPA.d168.s405.e3	leptin	UCP-3	[INST]Context: [PMID: 10909965 Involvement of thyroid hormones in the effect of intracerebroventricular leptin infusion on uncoupling protein-3 expression in rat muscle. We have shown previously that continuous (6 days) intracerebroventricular (ICV) leptin infusion in normal rats resulted in decreases in food intake and body weight. A reduction of food intake imposed on control rats (pair-feeding…	YES, high confidence; Explanation: The context provided indicates that leptin infusion affects the expression of uncoupling protein-3 (UCP-3) in rat muscle. Specifically, it mentions that leptin infusion prevents the decrease in UCP-3 expression caused by pair-feeding, suggesting that leptin has a direct influence on the expression of UCP-3. This interaction is further supported by the observatio…
IEPA.d168	IEPA.d168.s406.e0	IEPA.d168.s406.e1	leptin	UCP-3	[INST]Context: [PMID: 10909965 Involvement of thyroid hormones in the effect of intracerebroventricular leptin infusion on uncoupling protein-3 expression in rat muscle. We have shown previously that continuous (6 days) intracerebroventricular (ICV) leptin infusion in normal rats resulted in decreases in food intake and body weight. A reduction of food intake imposed on control rats (pair-feeding…	YES, high confidence; Explanation: The context provided indicates that leptin infusion affects the expression of uncoupling protein-3 (UCP-3) in rat muscle. Specifically, it mentions that leptin infusion prevents the decrease in UCP-3 expression caused by pair-feeding, suggesting that leptin has a direct influence on the expression of UCP-3. This interaction is further supported by the observatio…
IEPA.d168	IEPA.d168.s407.e0	IEPA.d168.s407.e1	leptin	UCP-3	[INST]Context: [PMID: 10909965 Involvement of thyroid hormones in the effect of intracerebroventricular leptin infusion on uncoupling protein-3 expression in rat muscle. We have shown previously that continuous (6 days) intracerebroventricular (ICV) leptin infusion in normal rats resulted in decreases in food intake and body weight. A reduction of food intake imposed on control rats (pair-feeding…	YES, high confidence; Explanation: The context provided indicates that leptin infusion affects the expression of uncoupling protein-3 (UCP-3) in rat muscle. Specifically, it mentions that leptin infusion prevents the decrease in UCP-3 expression caused by pair-feeding, suggesting that leptin has a direct influence on the expression of UCP-3. This interaction is further supported by the observatio…
IEPA.d168	IEPA.d168.s408.e1	IEPA.d168.s408.e2	leptin	UCP-3	[INST]Context: [PMID: 10909965 Involvement of thyroid hormones in the effect of intracerebroventricular leptin infusion on uncoupling protein-3 expression in rat muscle. We have shown previously that continuous (6 days) intracerebroventricular (ICV) leptin infusion in normal rats resulted in decreases in food intake and body weight. A reduction of food intake imposed on control rats (pair-feeding…	YES, high confidence; Explanation: The context provided indicates that leptin infusion affects the expression of uncoupling protein-3 (UCP-3) in rat muscle. Specifically, it mentions that leptin infusion prevents the decrease in UCP-3 expression caused by pair-feeding, suggesting that leptin has a direct influence on the expression of UCP-3. This interaction is further supported by the observatio…
IEPA.d172	IEPA.d172.s416.e0	IEPA.d172.s416.e1	insulin	phospholipase Cgamma1	[INST]Context: [PMID: 10947866 Insulin induces epidermal growth factor (EGF) receptor clustering and potentiates EGF-stimulated DNA synthesis in swiss 3T3 cells: a mechanism for costimulation in mitogenic synergy. In many cellular systems, activation with more than one ligand can produce a cellular response that is greater than the sum of the individual responses to the ligands. This synergy is s…	YES, high confidence; Explanation: The context indicates that insulin induces the accumulation of EGF receptors on the actin arc of cells and that this accumulation is coincident with the accumulation of phospholipase Cgamma1 at the actin arc. This suggests that insulin and phospholipase Cgamma1 interact in a way that facilitates the coclustering of these proteins at the actin arc, which is a key…
IEPA.d172	IEPA.d172.s417.e0	IEPA.d172.s417.e1	insulin	phospholipase Cgamma1	[INST]Context: [PMID: 10947866 Insulin induces epidermal growth factor (EGF) receptor clustering and potentiates EGF-stimulated DNA synthesis in swiss 3T3 cells: a mechanism for costimulation in mitogenic synergy. In many cellular systems, activation with more than one ligand can produce a cellular response that is greater than the sum of the individual responses to the ligands. This synergy is s…	YES, high confidence; Explanation: The context indicates that insulin induces the accumulation of EGF receptors on the actin arc of cells and that this accumulation is coincident with the accumulation of phospholipase Cgamma1 at the actin arc. This suggests that insulin and phospholipase Cgamma1 interact in a way that facilitates the coclustering of these proteins at the actin arc, which is a key…
IEPA.d172	IEPA.d172.s418.e0	IEPA.d172.s418.e1	insulin	phospholipase Cgamma1	[INST]Context: [PMID: 10947866 Insulin induces epidermal growth factor (EGF) receptor clustering and potentiates EGF-stimulated DNA synthesis in swiss 3T3 cells: a mechanism for costimulation in mitogenic synergy. In many cellular systems, activation with more than one ligand can produce a cellular response that is greater than the sum of the individual responses to the ligands. This synergy is s…	YES, high confidence; Explanation: The context indicates that insulin induces the accumulation of EGF receptors on the actin arc of cells and that this accumulation is coincident with the accumulation of phospholipase Cgamma1 at the actin arc. This suggests that insulin and phospholipase Cgamma1 interact in a way that facilitates the coclustering of these proteins at the actin arc, which is a key…
IEPA.d173	IEPA.d173.s421.e0	IEPA.d173.s421.e1	PrP(c)	protein kinase C	[INST]Context: [PMID: 10952979 Phorbol ester-regulated cleavage of normal prion protein in HEK293 human cells and murine neurons. Cellular prion protein (PrP(c)) undergoes a proteolytic attack at the 110/111 downward arrow112 peptide bond, whereas the PrP isoform (PrP(res)) that accumulates in the brain tissue in Creutzfeldt-Jakob disease reveals an alternate cleavage site at about residue 90. In…	YES, high confidence; Explanation: The context indicates that the normal processing of PrP(c) is up-regulated by protein kinase C (PKC) agonists such as PDBu and PMA. This suggests that there is an interaction between the PrP(c) protein and the protein kinase C pathway, where PKC activation leads to increased cleavage of PrP(c) at the 110/111 downward arrow112 peptide bond. This interaction is sp…
IEPA.d176	IEPA.d176.s425.e0	IEPA.d176.s425.e1	leptin	neuropeptide Y	[INST]Context: [PMID: 10969914 Body fat mass, leptin and puberty. Leptin, the ob gene product, provides a molecular basis for the lipostatic theory of the regulation of energy balance. Leptin circulates as a monomeric 16 kDa protein in rodent and human plasma and is also bound to leptin binding proteins that may form large high molecular weight complexes. Initial models of leptin action included …	YES, high confidence; Explanation: The context provided indicates that leptin interacts with neuropeptide Y (NPY) in the brain. Specifically, it mentions that leptin suppresses NPY expression in the arcuate nucleus. This interaction suggests that leptin and NPY proteins are involved in a regulatory pathway where leptin influences the activity of NPY, thereby affecting the hypothalamo-pituitary-go…
IEPA.d178	IEPA.d178.s429.e0	IEPA.d178.s429.e1	PrPc	tyrosine kinase Fyn	[INST]Context: [PMID: 10988071 Signal transduction through prion protein. The cellular prion protein PrPc is a glycosylphosphatidylinositol-anchored cell-surface protein whose biological function is unclear. We used the murine 1C11 neuronal differentiation model to search for PrPc-dependent signal transduction through antibody-mediated cross-linking. A caveolin-1-dependent coupling of PrPc to the…	YES, high confidence; Explanation: The context provided indicates that there is a signal transduction pathway involving the cellular prion protein (PrPc) and the tyrosine kinase Fyn. Specifically, it mentions that PrPc is coupled to the tyrosine kinase Fyn through a caveolin-1-dependent mechanism. This suggests a direct interaction between PrPc and Fyn, where PrPc acts as a signal transduction pr…
IEPA.d179	IEPA.d179.s430.e0	IEPA.d179.s430.e1	leptin	neuropeptide Y	[INST]Context: [PMID: 10997289 The future of obesity treatment. Obesity is rapidly becoming a worldwide epidemic, with significant consequences in terms of clinical burden and economic costs in treating its complications, so effective new approaches are urgently needed. Development of new drugs in this therapeutic area requires a detailed understanding of the physiology underlying body weight reg…	YES, high confidence; Explanation: The context provided indicates that leptin and neuropeptide Y (NPY) are both involved in the regulation of appetite and body weight. Specifically, leptin is mentioned as an appetite-regulating hormone that targets NPY in the central nervous system (CNS). This suggests that leptin and NPY interact in a regulatory pathway related to appetite and energy balance.</s>
IEPA.d180	IEPA.d180.s431.e0	IEPA.d180.s431.e1	neuropeptide Y	leptin	[INST]Context: [PMID: 10997599 Hormonal regulation of energy partitioning. A loop system exists between hypothalamic neuropeptide Y (NPY) and peripheral adipose tissue leptin to maintain normal body homeostasis. When hypothalamic NPY levels are increased by fasting or by intracerebroventricular (i.c.v.) infusion, food intake and body weight increase. NPY has genuine hormono-metabolic effects. It …	YES, high confidence; Explanation: The context clearly describes an interaction between neuropeptide Y (NPY) and leptin. It explains how NPY increases food intake and body weight, while leptin decreases NPY levels, thus affecting food intake and body weight. This indicates a regulatory loop system where NPY and leptin interact to maintain normal body homeostasis. The hormonal effects of NPY and l…
IEPA.d180	IEPA.d180.s432.e0	IEPA.d180.s432.e1	leptin	NPY	[INST]Context: [PMID: 10997599 Hormonal regulation of energy partitioning. A loop system exists between hypothalamic neuropeptide Y (NPY) and peripheral adipose tissue leptin to maintain normal body homeostasis. When hypothalamic NPY levels are increased by fasting or by intracerebroventricular (i.c.v.) infusion, food intake and body weight increase. NPY has genuine hormono-metabolic effects. It …	YES, high confidence; Explanation: The context provided clearly indicates that there is an interaction between leptin protein and NPY protein. It describes a loop system where hypothalamic NPY and peripheral adipose tissue leptin interact to maintain normal body homeostasis. Specifically, it mentions that NPY increases food intake and body weight, while leptin decreases NPY levels, thus affecting…
IEPA.d180	IEPA.d180.s434.e0	IEPA.d180.s434.e1	Leptin	uncoupling proteins	[INST]Context: [PMID: 10997599 Hormonal regulation of energy partitioning. A loop system exists between hypothalamic neuropeptide Y (NPY) and peripheral adipose tissue leptin to maintain normal body homeostasis. When hypothalamic NPY levels are increased by fasting or by intracerebroventricular (i.c.v.) infusion, food intake and body weight increase. NPY has genuine hormono-metabolic effects. It …	YES, high confidence; Explanation: The context indicates that leptin has genuine hormono-metabolic effects, including increasing the expression of uncoupling proteins (UCP-1, -2, -3) and thus energy dissipation. This suggests that leptin interacts with uncoupling proteins to promote energy oxidation at the expense of storage, thereby influencing energy partitioning and body homeostasis.</s>
IEPA.d181	IEPA.d181.s435.e0	IEPA.d181.s435.e1	UCP	leptin	[INST]Context: [PMID: 10997617 Endocrine regulation of uncoupling proteins and energy expenditure. Regulatory thermogenesis occurs upon exposure to the cold or during food intake. Among a variety of mechanisms leading to heat production, uncoupling of respiration in brown adipocyte mitochondria appears to be a major contributor to resistance to the cold in rodents. This uncoupling mechanism is du…	YES, high confidence; Explanation: The context provided indicates that the activity and expression of uncoupling proteins (UCPs), including UCP-1, UCP-2, and UCP-3, are stimulated by several neuromediators and hormones such as leptin. This suggests that leptin interacts with UCP proteins to regulate their activity and expression, thereby contributing to thermogenesis in various tissues.</s>
IEPA.d182	IEPA.d182.s436.e0	IEPA.d182.s436.e1	leptin	neuropeptide Y	[INST]Context: [PMID: 10997621 Regulation of somatotroph cell function by the adipose tissue. Obese subjects exhibit a marked decrease in plasma growth hormone (GH) levels. However, the mechanisms by which increased adiposity leads to an impairment of GH secretion are poorly understood. Recent evidence suggests that the adipose tissue can markedly influence GH secretion via two different signals,…	YES, high confidence; Explanation: The context provided indicates that leptin regulates GH secretion by influencing the activity of growth hormone releasing hormone (GHRH), somatostatin, and neuropeptide Y (NPY)-producing neurones in the hypothalamus. This suggests that leptin and neuropeptide Y protein interact in a regulatory pathway related to GH secretion. The interaction is mediated through …
IEPA.d186	IEPA.d186.s445.e0	IEPA.d186.s445.e1	PLC	insulin	[INST]Context: [PMID: 11016897 Insulin secretion, inositol phosphate levels, and phospholipase C isozymes in rodent pancreatic islets. During a dynamic perifusion, 20 mmol/L glucose, 20 mmol/L alpha-ketoisocaproate (KIC) or 20 mmol/L methyl pyruvate (MP) stimulate biphasic insulin secretory responses from collagenase-isolated rat islets. Peak first-phase insulin responses were comparable for all …	YES, high confidence; Explanation: The context provided indicates that PLC (phospholipase C) isozymes are involved in the stimulation of insulin secretion from pancreatic islets. Specifically, the stimulation of insulin secretion by nutrients such as glucose, alpha-ketoisocaproate (KIC), and methyl pyruvate (MP) leads to increases in inositol phosphates (IPs), which are products of PLC activity. …
IEPA.d187	IEPA.d187.s446.e0	IEPA.d187.s446.e1	GA	alpha-amylase	[INST]Context: [PMID: 11021637 Gibbestatin B inhibits the GA-induced expression of alpha-amylase expression in cereal seeds. The expression of alpha-amylase in aleurone layers of barley is known to be induced by gibberellin A3 (GA). In the present study, gibbestatin B (GNB) was isolated from Streptomyces sp. C-39 as an inhibitor of the GA-induced expression of alpha-amylase in barley and rice, wi…	YES, high confidence; Explanation: The context indicates that gibberellin A3 (GA) induces the expression of alpha-amylase in barley aleurone layers. Gibbestatin B (GNB) inhibits this GA-induced expression of alpha-amylase, suggesting that GA and alpha-amylase are part of the same regulatory pathway. Therefore, GA and alpha-amylase interact in the sense that GA regulates the expression of alpha-am…
IEPA.d187	IEPA.d187.s447.e0	IEPA.d187.s447.e1	alpha-amylase	gibberellin A3	[INST]Context: [PMID: 11021637 Gibbestatin B inhibits the GA-induced expression of alpha-amylase expression in cereal seeds. The expression of alpha-amylase in aleurone layers of barley is known to be induced by gibberellin A3 (GA). In the present study, gibbestatin B (GNB) was isolated from Streptomyces sp. C-39 as an inhibitor of the GA-induced expression of alpha-amylase in barley and rice, wi…	YES, high confidence; Explanation: The context indicates that gibberellin A3 (GA) induces the expression of alpha-amylase in barley and rice. Gibbestatin B (GNB) inhibits this GA-induced expression of alpha-amylase, suggesting that GA and alpha-amylase are part of the same regulatory pathway. Therefore, the terms [alpha-amylase protein] and [gibberellin A3 protein] interact in the sense that GA r…
IEPA.d187	IEPA.d187.s448.e0	IEPA.d187.s448.e1	GA	alpha-amylase	[INST]Context: [PMID: 11021637 Gibbestatin B inhibits the GA-induced expression of alpha-amylase expression in cereal seeds. The expression of alpha-amylase in aleurone layers of barley is known to be induced by gibberellin A3 (GA). In the present study, gibbestatin B (GNB) was isolated from Streptomyces sp. C-39 as an inhibitor of the GA-induced expression of alpha-amylase in barley and rice, wi…	YES, high confidence; Explanation: The context indicates that gibberellin A3 (GA) induces the expression of alpha-amylase in barley aleurone layers. Gibbestatin B (GNB) inhibits this GA-induced expression of alpha-amylase, suggesting that GA and alpha-amylase are part of the same regulatory pathway. Therefore, GA and alpha-amylase interact in the sense that GA regulates the expression of alpha-am…
IEPA.d187	IEPA.d187.s449.e0	IEPA.d187.s449.e1	GA	alpha-amylase	[INST]Context: [PMID: 11021637 Gibbestatin B inhibits the GA-induced expression of alpha-amylase expression in cereal seeds. The expression of alpha-amylase in aleurone layers of barley is known to be induced by gibberellin A3 (GA). In the present study, gibbestatin B (GNB) was isolated from Streptomyces sp. C-39 as an inhibitor of the GA-induced expression of alpha-amylase in barley and rice, wi…	YES, high confidence; Explanation: The context indicates that gibberellin A3 (GA) induces the expression of alpha-amylase in barley aleurone layers. Gibbestatin B (GNB) inhibits this GA-induced expression of alpha-amylase, suggesting that GA and alpha-amylase are part of the same regulatory pathway. Therefore, GA and alpha-amylase interact in the sense that GA regulates the expression of alpha-am…
IEPA.d187	IEPA.d187.s450.e0	IEPA.d187.s450.e1	GA	alpha-amylase	[INST]Context: [PMID: 11021637 Gibbestatin B inhibits the GA-induced expression of alpha-amylase expression in cereal seeds. The expression of alpha-amylase in aleurone layers of barley is known to be induced by gibberellin A3 (GA). In the present study, gibbestatin B (GNB) was isolated from Streptomyces sp. C-39 as an inhibitor of the GA-induced expression of alpha-amylase in barley and rice, wi…	YES, high confidence; Explanation: The context indicates that gibberellin A3 (GA) induces the expression of alpha-amylase in barley aleurone layers. Gibbestatin B (GNB) inhibits this GA-induced expression of alpha-amylase, suggesting that GA and alpha-amylase are part of the same regulatory pathway. Therefore, GA and alpha-amylase interact in the sense that GA regulates the expression of alpha-am…
IEPA.d188	IEPA.d188.s451.e0	IEPA.d188.s451.e1	neuropeptide Y	leptin	[INST]Context: [PMID: 11024558 Postnatal regulation of hypothalamic neuropeptide expression by leptin: implications for energy balance and body weight regulation. Leptin is produced mainly by adipose tissue and has been shown to regulate feeding, energy balance and neuroendocrine function. Regulation of energy homeostasis by leptin is thought to be mediated by hypothalamic neuropeptides, at least…	YES, high confidence; Explanation: The context provided indicates that leptin regulates the expression of hypothalamic neuropeptides, including neuropeptide Y (NPY). Specifically, leptin treatment in adult mice suppressed NPY mRNA expression. This suggests that leptin and neuropeptide Y protein interact in a regulatory pathway where leptin influences the expression of NPY, thereby affecting energ…
IEPA.d188	IEPA.d188.s452.e0	IEPA.d188.s452.e1	leptin	NPY	[INST]Context: [PMID: 11024558 Postnatal regulation of hypothalamic neuropeptide expression by leptin: implications for energy balance and body weight regulation. Leptin is produced mainly by adipose tissue and has been shown to regulate feeding, energy balance and neuroendocrine function. Regulation of energy homeostasis by leptin is thought to be mediated by hypothalamic neuropeptides, at least…	YES, high confidence; Explanation: The context provided indicates that leptin and NPY interact with each other in the regulation of energy balance and body weight. Specifically, leptin treatment in adult mice was shown to suppress NPY mRNA expression, suggesting that leptin influences the expression of NPY, which is a key neuropeptide involved in feeding and energy homeostasis. This interaction i…
IEPA.d191	IEPA.d191.s459.e0	IEPA.d191.s459.e1	leptin	NPY	[INST]Context: [PMID: 11024567 Resistance to the anorexic and thermogenic effects of centrally administrated leptin in obese aged rats. The aim of the present study was to determine whether the anorexic and thermogenic effects of leptin were attenuated in overweight aged rats following intracerebroventricular (i.c.v.) injection of murine leptin. Male F344/BN rats of two ages (6 months: young (n=2…	YES, high confidence; Explanation: The context provided indicates that leptin and NPY protein interact with each other in the regulation of food intake and energy balance. Specifically, it mentions that central leptin treatment has a greater effect in suppressing hypothalamic NPY mRNA expression in young rats compared to old rats. This suggests that leptin influences the expression of NPY, indica…
IEPA.d192	IEPA.d192.s460.e0	IEPA.d192.s460.e1	GA	alpha-amylase	[INST]Context: [PMID: 11027362 Rice dwarf mutant d1, which is defective in the alpha subunit of the heterotrimeric G protein, affects gibberellin signal transduction. Previously, we reported that the rice dwarf mutant, d1, is defective in the alpha subunit of the heterotrimeric G protein (Galpha). In the present study, gibberellin (GA) signaling in d1 and the role of the Galpha protein in the GA-…	YES, high confidence; Explanation: The context provided indicates that the GA protein (specifically, the alpha subunit of the heterotrimeric G protein) is involved in the GA-signaling pathway, which affects the induction of alpha-amylase activity in aleurone cells. The GA protein influences the expression of genes such as Ramy1A (which encodes alpha-amylase) and OsGAMYB (which encodes a GA-induci…
IEPA.d192	IEPA.d192.s461.e0	IEPA.d192.s461.e1	GA	alpha-amylase	[INST]Context: [PMID: 11027362 Rice dwarf mutant d1, which is defective in the alpha subunit of the heterotrimeric G protein, affects gibberellin signal transduction. Previously, we reported that the rice dwarf mutant, d1, is defective in the alpha subunit of the heterotrimeric G protein (Galpha). In the present study, gibberellin (GA) signaling in d1 and the role of the Galpha protein in the GA-…	YES, high confidence; Explanation: The context provided indicates that the GA protein (specifically, the alpha subunit of the heterotrimeric G protein) is involved in the GA-signaling pathway, which affects the induction of alpha-amylase activity in aleurone cells. The GA protein influences the expression of genes such as Ramy1A (which encodes alpha-amylase) and OsGAMYB (which encodes a GA-induci…
IEPA.d192	IEPA.d192.s462.e0	IEPA.d192.s462.e1	GA	alpha-amylase	[INST]Context: [PMID: 11027362 Rice dwarf mutant d1, which is defective in the alpha subunit of the heterotrimeric G protein, affects gibberellin signal transduction. Previously, we reported that the rice dwarf mutant, d1, is defective in the alpha subunit of the heterotrimeric G protein (Galpha). In the present study, gibberellin (GA) signaling in d1 and the role of the Galpha protein in the GA-…	YES, high confidence; Explanation: The context provided indicates that the GA protein (specifically, the alpha subunit of the heterotrimeric G protein) is involved in the GA-signaling pathway, which affects the induction of alpha-amylase activity in aleurone cells. The GA protein influences the expression of genes such as Ramy1A (which encodes alpha-amylase) and OsGAMYB (which encodes a GA-induci…
IEPA.d192	IEPA.d192.s463.e0	IEPA.d192.s463.e1	GA	alpha-amylase	[INST]Context: [PMID: 11027362 Rice dwarf mutant d1, which is defective in the alpha subunit of the heterotrimeric G protein, affects gibberellin signal transduction. Previously, we reported that the rice dwarf mutant, d1, is defective in the alpha subunit of the heterotrimeric G protein (Galpha). In the present study, gibberellin (GA) signaling in d1 and the role of the Galpha protein in the GA-…	YES, high confidence; Explanation: The context provided indicates that the GA protein (specifically, the alpha subunit of the heterotrimeric G protein) is involved in the GA-signaling pathway, which affects the induction of alpha-amylase activity in aleurone cells. The GA protein influences the expression of genes such as Ramy1A (which encodes alpha-amylase) and OsGAMYB (which encodes a GA-induci…
IEPA.d194	IEPA.d194.s465.e0	IEPA.d194.s465.e1	Insulin	phospholipase Cgamma	[INST]Context: [PMID: 11042115 Insulin-induced phospholipase D1 and phospholipase D2 activity in human embryonic kidney-293 cells mediated by the phospholipase C gamma and protein kinase C alpha signalling cascade. Phospholipase D (PLD)1 is quiescent in vitro and in vivo until stimulated by classical protein kinase C (PKC) isoforms, ADP-ribosylation factor or Rho family members. By contrast, PLD2…	YES, high confidence; Explanation: The context provided indicates that insulin treatment results in the activation of both PLD1 and PLD2 in appropriate cell types. Specifically, it mentions that co-expression of PLD2 with phospholipase C (PLC)gamma allows PLD2 activity to be stimulated in an insulin-dependent manner. This suggests that insulin and phospholipase Cgamma interact in a signaling casc…
IEPA.d194	IEPA.d194.s468.e0	IEPA.d194.s468.e1	insulin	PLCgamma	[INST]Context: [PMID: 11042115 Insulin-induced phospholipase D1 and phospholipase D2 activity in human embryonic kidney-293 cells mediated by the phospholipase C gamma and protein kinase C alpha signalling cascade. Phospholipase D (PLD)1 is quiescent in vitro and in vivo until stimulated by classical protein kinase C (PKC) isoforms, ADP-ribosylation factor or Rho family members. By contrast, PLD2…	YES, high confidence; Explanation: The context provided indicates that insulin treatment results in the activation of both PLD1 and PLD2 in appropriate cell types. Specifically, it mentions that co-expression of PLD2 with PLCgamma allows PLD2 activity to be stimulated in an insulin-dependent manner. This suggests that insulin and PLCgamma interact in a signaling cascade that leads to the activati…
IEPA.d197	IEPA.d197.s478.e0	IEPA.d197.s478.e1	Bovine prion protein	protein kinase CK2	[INST]Context: [PMID: 11062072 Bovine prion protein as a modulator of protein kinase CK2. On the basis of far-Western blot and plasmon resonance (BIAcore) experiments, we show here that recombinant bovine prion protein (bPrP) (25-242) strongly interacts with the catalytic alpha/alpha' subunits of protein kinase CK2 (also termed 'casein kinase 2'). This association leads to increased phosphotransf…	YES, high confidence; Explanation: The context provided clearly indicates that bovine prion protein (bPrP) interacts with the catalytic alpha/alpha' subunits of protein kinase CK2. This interaction leads to increased phosphotransferase activity of CK2alpha, as well as counteracting the inhibition of calmodulin phosphorylation promoted by the regulatory beta subunits of CK2. Therefore, the terms "…
IEPA.d197	IEPA.d197.s479.e0	IEPA.d197.s479.e1	bovine prion protein	protein kinase CK2	[INST]Context: [PMID: 11062072 Bovine prion protein as a modulator of protein kinase CK2. On the basis of far-Western blot and plasmon resonance (BIAcore) experiments, we show here that recombinant bovine prion protein (bPrP) (25-242) strongly interacts with the catalytic alpha/alpha' subunits of protein kinase CK2 (also termed 'casein kinase 2'). This association leads to increased phosphotransf…	YES, high confidence; Explanation: The context provided clearly states that recombinant bovine prion protein (bPrP) strongly interacts with the catalytic alpha/alpha' subunits of protein kinase CK2. This interaction leads to increased phosphotransferase activity of CK2alpha, indicating a direct interaction between the two proteins.</s>
IEPA.d197	IEPA.d197.s481.e0	IEPA.d197.s481.e1	bPrP	CK2	[INST]Context: [PMID: 11062072 Bovine prion protein as a modulator of protein kinase CK2. On the basis of far-Western blot and plasmon resonance (BIAcore) experiments, we show here that recombinant bovine prion protein (bPrP) (25-242) strongly interacts with the catalytic alpha/alpha' subunits of protein kinase CK2 (also termed 'casein kinase 2'). This association leads to increased phosphotransf…	YES, high confidence; Explanation: The context provided clearly indicates that recombinant bovine prion protein (bPrP) interacts with the catalytic alpha/alpha' subunits of protein kinase CK2 (also termed 'casein kinase 2'). This interaction leads to increased phosphotransferase activity of CK2alpha, suggesting a direct interaction between bPrP and CK2 proteins.</s>
IEPA.d197	IEPA.d197.s482.e0	IEPA.d197.s482.e1	PrP	CK2	[INST]Context: [PMID: 11062072 Bovine prion protein as a modulator of protein kinase CK2. On the basis of far-Western blot and plasmon resonance (BIAcore) experiments, we show here that recombinant bovine prion protein (bPrP) (25-242) strongly interacts with the catalytic alpha/alpha' subunits of protein kinase CK2 (also termed 'casein kinase 2'). This association leads to increased phosphotransf…	YES, high confidence; Explanation: The context provided clearly indicates that bovine prion protein (bPrP) interacts with the catalytic alpha/alpha' subunits of protein kinase CK2 (also termed 'casein kinase 2'). This interaction leads to increased phosphotransferase activity of CK2alpha and counteracts the inhibition of calmodulin phosphorylation promoted by the regulatory beta subunits of CK2. …
IEPA.d198	IEPA.d198.s483.e0	IEPA.d198.s483.e1	NPY	leptin	[INST]Context: [PMID: 11068095 CRH and NPY are not decreased in hypophagic, protein-deprived rats. To test if elevated CRH and decreased NPY might account for pituitary-adrenal activity and hypophagia in dietary protein deprivation, rats received normal or protein-free diet, or were food-or weight-restricted to match effects of protein deprivation. Protein or food restriction increased plasma ACT…	YES, high confidence; Explanation: The context indicates that arcuate nucleus NPY mRNA increased in rats given a protein-free diet, and this increase correlated with leptin rather than decreased feeding. This suggests that NPY and leptin are interacting in the context of protein deprivation, as the increase in NPY mRNA is linked to the levels of leptin. Therefore, the terms [NPY protein] and [lep…
IEPA.d5	IEPA.d5.s8.e0	IEPA.d5.s8.e1	Oxytocin	inositol phosphate	[INST]Context: [PMID: 2310821 Oxytocin-stimulated inositol phosphate turnover in endometrium of ewes is influenced by stage of the estrous cycle, pregnancy, and intrauterine infusion of ovine conceptus secretory proteins. Three experiments (Exp) assessed the influence of stage of the estrous cycle, pregnancy, and intrauterine infusion of ovine conceptus secretory proteins (oCSP) on turnover of in…	YES, high confidence; Explanation: The context provided indicates that oxytocin (OT) stimulates the turnover of inositol phosphate in the endometrium of ewes. Specifically, it mentions that oxytocin-stimulated inositol phosphate turnover is influenced by various factors, including the stage of the estrous cycle, pregnancy, and intrauterine infusion of ovine conceptus secretory proteins. This sugg…
IEPA.d5	IEPA.d5.s9.e0	IEPA.d5.s9.e1	inositol trisphosphate	oxytocin	[INST]Context: [PMID: 2310821 Oxytocin-stimulated inositol phosphate turnover in endometrium of ewes is influenced by stage of the estrous cycle, pregnancy, and intrauterine infusion of ovine conceptus secretory proteins. Three experiments (Exp) assessed the influence of stage of the estrous cycle, pregnancy, and intrauterine infusion of ovine conceptus secretory proteins (oCSP) on turnover of in…	YES, high confidence; Explanation: The context provided indicates that oxytocin stimulates the turnover of inositol trisphosphate (IP3) in the endometrium of ewes. This suggests that oxytocin (oxytocin protein) interacts with inositol trisphosphate (inositol trisphosphate protein) in the process of stimulating the secretion of prostaglandin F2 alpha. The interaction is mediated through the signal…
IEPA.d6	IEPA.d6.s11.e0	IEPA.d6.s11.e1	oxytocin	inositol phosphates	[INST]Context: [PMID: 3011507 Carbachol and oxytocin stimulate the generation of inositol phosphates in the guinea pig myometrium. In the guinea pig myometrium prelabelled with myo-[2-3H]inositol, carbachol and oxytocin enhanced a concentration-dependent and rapid release of IP3 which preceded that of IP2 and IP1. The specific receptor-mediated phospholipase C activation degrading PIP2 to IP3 did…	YES, high confidence; Explanation: The context indicates that both carbachol and oxytocin stimulate the generation of inositol phosphates in the guinea pig myometrium. This suggests that oxytocin protein interacts with the signaling pathway that leads to the production of inositol phosphates protein. Specifically, the activation of oxytocin receptors triggers the release of inositol phosphates, w…
IEPA.d6	IEPA.d6.s12.e0	IEPA.d6.s12.e1	oxytocin	IP3	[INST]Context: [PMID: 3011507 Carbachol and oxytocin stimulate the generation of inositol phosphates in the guinea pig myometrium. In the guinea pig myometrium prelabelled with myo-[2-3H]inositol, carbachol and oxytocin enhanced a concentration-dependent and rapid release of IP3 which preceded that of IP2 and IP1. The specific receptor-mediated phospholipase C activation degrading PIP2 to IP3 did…	NO, high confidence; Explanation: The context provided describes the effects of carbachol and oxytocin on the generation of inositol phosphates (IP3) in the guinea pig myometrium. It mentions that both carbachol and oxytocin stimulate the release of IP3, but it does not indicate a direct interaction between oxytocin protein and IP3 protein. Instead, it describes the activation of phospholipase C,…
IEPA.d35	IEPA.d35.s86.e0	IEPA.d35.s86.e1	Oxytocin	insulin	[INST]Context: [PMID: 9004255 Molecular cloning and functional characterization of the oxytocin receptor from a rat pancreatic cell line (RINm5F). Oxytocin (OT) and vasopressin (AVP) stimulate insulin and glucagon release from the pancreas, and evoke insulin secretion from the rat insulinoma cell line, RINm5F. To determine which AVP/OT receptor subtype is expressed in RINm5F cells, we used PCR wi…	YES, high confidence; Explanation: The context provided indicates that oxytocin (OT) stimulates insulin release from the pancreas and the rat insulinoma cell line RINm5F. This suggests that OT and insulin interact in a functional manner, where OT influences the release of insulin. Therefore, the terms "oxytocin protein" and "insulin protein" are interacting in the sense that OT affects the secret…
IEPA.d35	IEPA.d35.s86.e0	IEPA.d35.s86.e2	Oxytocin	insulin	[INST]Context: [PMID: 9004255 Molecular cloning and functional characterization of the oxytocin receptor from a rat pancreatic cell line (RINm5F). Oxytocin (OT) and vasopressin (AVP) stimulate insulin and glucagon release from the pancreas, and evoke insulin secretion from the rat insulinoma cell line, RINm5F. To determine which AVP/OT receptor subtype is expressed in RINm5F cells, we used PCR wi…	YES, high confidence; Explanation: The context provided indicates that oxytocin (OT) stimulates insulin release from the pancreas and the rat insulinoma cell line RINm5F. This suggests that OT and insulin interact in a functional manner, where OT influences the release of insulin. Therefore, the terms "oxytocin protein" and "insulin protein" are interacting in the sense that OT affects the secret…
IEPA.d42	IEPA.d42.s103.e0	IEPA.d42.s103.e1	insulin	phospholipase C	[INST]Context: [PMID: 9159224 Signal transduction in pancreatic beta-cells: regulation of insulin secretion by information flow in the phospholipase C/protein kinase C pathway. The physiologic regulation of glucose-induced insulin secretion is dependent upon the activation of information flow in the phospholipase C (PLC)/protein kinase C (PKC) signal transduction system. In both rat and human pan…	YES, high confidence; Explanation: The context provided indicates that the activation of phospholipase C (PLC) is an essential component in the physiologic regulation of insulin secretion. Specifically, it mentions that glucose has several time-dependent effects on secretory responsiveness, including the regulation of biphasic insulin secretion, time-dependent potentiation, and time-dependent sup…
IEPA.d42	IEPA.d42.s104.e0	IEPA.d42.s104.e1	insulin	phospholipase C	[INST]Context: [PMID: 9159224 Signal transduction in pancreatic beta-cells: regulation of insulin secretion by information flow in the phospholipase C/protein kinase C pathway. The physiologic regulation of glucose-induced insulin secretion is dependent upon the activation of information flow in the phospholipase C (PLC)/protein kinase C (PKC) signal transduction system. In both rat and human pan…	YES, high confidence; Explanation: The context provided indicates that the activation of phospholipase C (PLC) is an essential component in the physiologic regulation of insulin secretion. Specifically, it mentions that glucose has several time-dependent effects on secretory responsiveness, including the regulation of biphasic insulin secretion, time-dependent potentiation, and time-dependent sup…
IEPA.d42	IEPA.d42.s106.e0	IEPA.d42.s106.e1	insulin	PLC	[INST]Context: [PMID: 9159224 Signal transduction in pancreatic beta-cells: regulation of insulin secretion by information flow in the phospholipase C/protein kinase C pathway. The physiologic regulation of glucose-induced insulin secretion is dependent upon the activation of information flow in the phospholipase C (PLC)/protein kinase C (PKC) signal transduction system. In both rat and human pan…	YES, high confidence; Explanation: The context provided indicates that the activation of phospholipase C (PLC) is an essential component in the physiologic regulation of insulin secretion. Specifically, it mentions that glucose has several time-dependent effects on secretory responsiveness, including the regulation of biphasic insulin secretion, time-dependent potentiation, and time-dependent sup…
IEPA.d42	IEPA.d42.s107.e0	IEPA.d42.s107.e1	PLC	insulin	[INST]Context: [PMID: 9159224 Signal transduction in pancreatic beta-cells: regulation of insulin secretion by information flow in the phospholipase C/protein kinase C pathway. The physiologic regulation of glucose-induced insulin secretion is dependent upon the activation of information flow in the phospholipase C (PLC)/protein kinase C (PKC) signal transduction system. In both rat and human pan…	YES, high confidence; Explanation: The context provided clearly indicates that the activation of phospholipase C (PLC) is an essential component in the physiologic regulation of insulin secretion. Specifically, it mentions that glucose has several time-dependent effects on secretory responsiveness, including the regulation of biphasic insulin secretion, time-dependent potentiation, and time-depen…
IEPA.d46	IEPA.d46.s115.e0	IEPA.d46.s115.e1	Amyloid	phospholipase C	[INST]Context: [PMID: 9202317 Amyloid beta protein (25-35) stimulation of phospholipase C in LA-N-2 cells. The amyloid beta protein (25-35) stimulated appearance of 3H-inositol phosphates from [3H]inositol-prelabeled LA-N-2 cells was investigated. This stimulation was unaltered by extra- and intracellular calcium chelators in a calcium-free medium or by several protein kinase inhibitors. This pho…	YES, high confidence; Explanation: The context provided indicates that amyloid beta protein (25-35) stimulates phospholipase C in LA-N-2 cells. This stimulation is described as a receptor-mediated process and is sensitive to pertussis toxin, suggesting an interaction between the amyloid beta protein and the phospholipase C signaling pathway. The observed effects, such as the stimulation of phosph…
IEPA.d46	IEPA.d46.s116.e0	IEPA.d46.s116.e1	phospholipase C	amyloid	[INST]Context: [PMID: 9202317 Amyloid beta protein (25-35) stimulation of phospholipase C in LA-N-2 cells. The amyloid beta protein (25-35) stimulated appearance of 3H-inositol phosphates from [3H]inositol-prelabeled LA-N-2 cells was investigated. This stimulation was unaltered by extra- and intracellular calcium chelators in a calcium-free medium or by several protein kinase inhibitors. This pho…	YES, high confidence; Explanation: The context provided indicates that amyloid beta protein (25-35) stimulates phospholipase C in LA-N-2 cells. This stimulation is described as a receptor-mediated process and is sensitive to pertussis toxin, suggesting an interaction between the amyloid beta protein and the phospholipase C pathway. The observed effects, such as the stimulation of phospholipase C …
IEPA.d46	IEPA.d46.s117.e0	IEPA.d46.s117.e1	phospholipase C	amyloid	[INST]Context: [PMID: 9202317 Amyloid beta protein (25-35) stimulation of phospholipase C in LA-N-2 cells. The amyloid beta protein (25-35) stimulated appearance of 3H-inositol phosphates from [3H]inositol-prelabeled LA-N-2 cells was investigated. This stimulation was unaltered by extra- and intracellular calcium chelators in a calcium-free medium or by several protein kinase inhibitors. This pho…	YES, high confidence; Explanation: The context provided indicates that amyloid beta protein (25-35) stimulates phospholipase C in LA-N-2 cells. This stimulation is described as a receptor-mediated process and is sensitive to pertussis toxin, suggesting an interaction between the amyloid beta protein and the phospholipase C pathway. The observed effects, such as the stimulation of phospholipase C …
IEPA.d46	IEPA.d46.s118.e0	IEPA.d46.s118.e1	Amyloid	phospholipase C	[INST]Context: [PMID: 9202317 Amyloid beta protein (25-35) stimulation of phospholipase C in LA-N-2 cells. The amyloid beta protein (25-35) stimulated appearance of 3H-inositol phosphates from [3H]inositol-prelabeled LA-N-2 cells was investigated. This stimulation was unaltered by extra- and intracellular calcium chelators in a calcium-free medium or by several protein kinase inhibitors. This pho…	YES, high confidence; Explanation: The context provided indicates that amyloid beta protein (25-35) stimulates phospholipase C in LA-N-2 cells. This stimulation is described as a receptor-mediated process and is sensitive to pertussis toxin, suggesting an interaction between the amyloid beta protein and the phospholipase C signaling pathway. The observed effects, such as the stimulation of phosph…
IEPA.d46	IEPA.d46.s119.e0	IEPA.d46.s119.e1	amyloid	phospholipase C	[INST]Context: [PMID: 9202317 Amyloid beta protein (25-35) stimulation of phospholipase C in LA-N-2 cells. The amyloid beta protein (25-35) stimulated appearance of 3H-inositol phosphates from [3H]inositol-prelabeled LA-N-2 cells was investigated. This stimulation was unaltered by extra- and intracellular calcium chelators in a calcium-free medium or by several protein kinase inhibitors. This pho…	YES, high confidence; Explanation: The context provided indicates that amyloid beta protein (25-35) stimulates phospholipase C in LA-N-2 cells. This stimulation is described as a receptor-mediated process and is sensitive to pertussis toxin, suggesting an interaction between the amyloid beta protein and the phospholipase C signaling pathway. The observed effects, such as the stimulation of phosph…
IEPA.d47	IEPA.d47.s120.e0	IEPA.d47.s120.e1	oxytocin	insulin	[INST]Context: [PMID: 9243706 Effects of oxytocin, arginine-vasopressin and lysine-vasopressin on insulin and glucagon secretion in sheep. The effects of the posterior-pituitary peptides oxytocin (OT), arginine-vasopressin (AVP) and lysine-vasopressin (LVP) on insulin and glucagon secretion were examined in adult sheep. Each peptide was injected intravenously at doses from 1 to 3000 pmol kg-1. Al…	YES, high confidence; Explanation: The context provided indicates that oxytocin (OT) increases plasma insulin concentrations. This suggests that oxytocin has a direct effect on insulin secretion, implying an interaction between the oxytocin protein and the insulin protein. The study specifically mentions that OT increases plasma insulin and glucagon concentrations, demonstrating a clear interacti…
IEPA.d47	IEPA.d47.s121.e0	IEPA.d47.s121.e1	oxytocin	insulin	[INST]Context: [PMID: 9243706 Effects of oxytocin, arginine-vasopressin and lysine-vasopressin on insulin and glucagon secretion in sheep. The effects of the posterior-pituitary peptides oxytocin (OT), arginine-vasopressin (AVP) and lysine-vasopressin (LVP) on insulin and glucagon secretion were examined in adult sheep. Each peptide was injected intravenously at doses from 1 to 3000 pmol kg-1. Al…	YES, high confidence; Explanation: The context provided indicates that oxytocin (OT) increases plasma insulin concentrations. This suggests that oxytocin has a direct effect on insulin secretion, implying an interaction between the oxytocin protein and the insulin protein. The study specifically mentions that OT increases plasma insulin and glucagon concentrations, demonstrating a clear interacti…
IEPA.d47	IEPA.d47.s122.e0	IEPA.d47.s122.e1	insulin	OT	[INST]Context: [PMID: 9243706 Effects of oxytocin, arginine-vasopressin and lysine-vasopressin on insulin and glucagon secretion in sheep. The effects of the posterior-pituitary peptides oxytocin (OT), arginine-vasopressin (AVP) and lysine-vasopressin (LVP) on insulin and glucagon secretion were examined in adult sheep. Each peptide was injected intravenously at doses from 1 to 3000 pmol kg-1. Al…	YES, high confidence; Explanation: The context indicates that oxytocin (OT) increases plasma insulin concentrations, suggesting that OT and insulin protein interact in the sense that OT influences the secretion of insulin. This interaction is part of the regulatory mechanism by which OT affects nutrient metabolism in sheep.</s>
IEPA.d47	IEPA.d47.s122.e2	IEPA.d47.s122.e3	insulin	OT	[INST]Context: [PMID: 9243706 Effects of oxytocin, arginine-vasopressin and lysine-vasopressin on insulin and glucagon secretion in sheep. The effects of the posterior-pituitary peptides oxytocin (OT), arginine-vasopressin (AVP) and lysine-vasopressin (LVP) on insulin and glucagon secretion were examined in adult sheep. Each peptide was injected intravenously at doses from 1 to 3000 pmol kg-1. Al…	YES, high confidence; Explanation: The context indicates that oxytocin (OT) increases plasma insulin concentrations, suggesting that OT and insulin protein interact in the sense that OT influences the secretion of insulin. This interaction is part of the regulatory mechanism by which OT affects nutrient metabolism in sheep.</s>
IEPA.d49	IEPA.d49.s126.e0	IEPA.d49.s126.e1	Leptin	uncoupling protein-2	[INST]Context: [PMID: 9268716 Induction of uncoupling protein-2 mRNA by troglitazone in the pancreatic islets of Zucker diabetic fatty rats. Because troglitazone, like leptin, lowers the triglyceride (TG) content of pancreatic islets, we searched for other leptinomimetic actions. Leptin upregulates the expression of uncoupling protein-2 (UCP-2) mRNA in islets of normal rats, but has no effect in …	NO, high confidence; Explanation: The provided context discusses the effects of troglitazone and leptin on the expression of uncoupling protein-2 (UCP-2) mRNA in pancreatic islets of rats. While it mentions that leptin upregulates UCP-2 mRNA in normal rats and troglitazone increases UCP-2 mRNA in both wild type and obese ZDF rats, there is no direct interaction mentioned between leptin protein an…
IEPA.d50	IEPA.d50.s127.e1	IEPA.d50.s127.e2	phospholipase C	insulin	[INST]Context: [PMID: 9276734 Leptin constrains acetylcholine-induced insulin secretion from pancreatic islets of ob/ob mice. Hypersecretion of insulin from the pancreas is among the earliest detectable metabolic alterations in some genetically obese animals including the ob/ob mouse and in some obesity-prone humans. Since the primary cause of obesity in the ob/ob mouse is a lack of leptin due to…	YES, high confidence; Explanation: The context provided indicates that leptin constrains acetylcholine-induced insulin secretion from pancreatic islets of ob/ob mice. This implies that acetylcholine activates the phospholipase C (PLC) signaling pathway, which in turn influences insulin secretion. Therefore, the phospholipase C protein and insulin protein interact within the regulatory pathway of …
IEPA.d50	IEPA.d50.s128.e0	IEPA.d50.s128.e1	PLC	insulin	[INST]Context: [PMID: 9276734 Leptin constrains acetylcholine-induced insulin secretion from pancreatic islets of ob/ob mice. Hypersecretion of insulin from the pancreas is among the earliest detectable metabolic alterations in some genetically obese animals including the ob/ob mouse and in some obesity-prone humans. Since the primary cause of obesity in the ob/ob mouse is a lack of leptin due to…	YES, high confidence; Explanation: The context provided indicates that leptin constrains acetylcholine-induced insulin secretion from pancreatic islets of ob/ob mice. This implies that the PLC (phospholipase C) signaling pathway is involved in the regulation of insulin secretion. Specifically, the enhanced PLC-mediated insulin secretion characteristic of islets from ob/ob mice is constrained by l…
IEPA.d50	IEPA.d50.s129.e0	IEPA.d50.s129.e1	PLC	insulin	[INST]Context: [PMID: 9276734 Leptin constrains acetylcholine-induced insulin secretion from pancreatic islets of ob/ob mice. Hypersecretion of insulin from the pancreas is among the earliest detectable metabolic alterations in some genetically obese animals including the ob/ob mouse and in some obesity-prone humans. Since the primary cause of obesity in the ob/ob mouse is a lack of leptin due to…	YES, high confidence; Explanation: The context provided indicates that leptin constrains acetylcholine-induced insulin secretion from pancreatic islets of ob/ob mice. This implies that the PLC (phospholipase C) signaling pathway is involved in the regulation of insulin secretion. Specifically, the enhanced PLC-mediated insulin secretion characteristic of islets from ob/ob mice is constrained by l…
IEPA.d50	IEPA.d50.s130.e0	IEPA.d50.s130.e1	PLC	insulin	[INST]Context: [PMID: 9276734 Leptin constrains acetylcholine-induced insulin secretion from pancreatic islets of ob/ob mice. Hypersecretion of insulin from the pancreas is among the earliest detectable metabolic alterations in some genetically obese animals including the ob/ob mouse and in some obesity-prone humans. Since the primary cause of obesity in the ob/ob mouse is a lack of leptin due to…	YES, high confidence; Explanation: The context provided indicates that leptin constrains acetylcholine-induced insulin secretion from pancreatic islets of ob/ob mice. This implies that the PLC (phospholipase C) signaling pathway is involved in the regulation of insulin secretion. Specifically, the enhanced PLC-mediated insulin secretion characteristic of islets from ob/ob mice is constrained by l…
IEPA.d51	IEPA.d51.s133.e0	IEPA.d51.s133.e1	Insulin	phospholipase C	[INST]Context: [PMID: 9291128 Insulin stimulates the release of the glycosyl phosphatidylinositol-anchored membrane dipeptidase from 3T3-L1 adipocytes through the action of a phospholipase C. Membrane dipeptidase (MDP; EC 3.4.13.19) enzymic activity that was inhibited by cilastatin has been detected on the surface of 3T3-L1 cells. On differentiation of the cells from fibroblasts to adipocytes the…	YES, high confidence; Explanation: The context indicates that insulin stimulates the release of the glycosyl phosphatidylinositol-anchored membrane dipeptidase (MDP) from 3T3-L1 adipocytes through the action of a phospholipase C. This suggests that insulin triggers a signaling pathway that involves the activation of phospholipase C, which in turn cleaves the GPI anchor of MDP, leading to its rele…
IEPA.d51	IEPA.d51.s134.e0	IEPA.d51.s134.e1	insulin	phospholipase C	[INST]Context: [PMID: 9291128 Insulin stimulates the release of the glycosyl phosphatidylinositol-anchored membrane dipeptidase from 3T3-L1 adipocytes through the action of a phospholipase C. Membrane dipeptidase (MDP; EC 3.4.13.19) enzymic activity that was inhibited by cilastatin has been detected on the surface of 3T3-L1 cells. On differentiation of the cells from fibroblasts to adipocytes the…	YES, high confidence; Explanation: The context indicates that insulin stimulates the release of the glycosyl phosphatidylinositol-anchored membrane dipeptidase (MDP) from 3T3-L1 adipocytes through the action of a phospholipase C. This suggests that insulin triggers a signaling pathway that involves the activation of phospholipase C, which in turn cleaves the GPI anchor of MDP, leading to its rele…
IEPA.d68	IEPA.d68.s169.e0	IEPA.d68.s169.e1	flavonoids	cholesterol	[INST]Context: [PMID: 9605437 Flavonoid-induced ability of minimally modified low-density lipoproteins to support lymphocyte proliferation. Low-density lipoprotein (LDL) peroxidation appears to be involved in atherogenesis. We studied the ability of minimally modified LDL (MM-LDL) to be used by proliferating lymphocytes and the effects of antioxidant flavonoids on this lipoprotein. MM-LDL were ob…	NO, high confidence; Explanation: The terms "flavonoids protein" and "cholesterol protein" do not interact with each other in the provided context. The context discusses the effects of flavonoids on the ability of minimally modified low-density lipoproteins (MM-LDL) to support lymphocyte proliferation and the role of cholesterol in this process. While flavonoids are mentioned to protect MM-LDL fr…
IEPA.d78	IEPA.d78.s187.e0	IEPA.d78.s187.e1	PKC	AVP	[INST]Context: [PMID: 9666341 Arginine vasopressin inhibition of cytochrome P450c17 and testosterone production in mouse Leydig cells. The mechanism of arginine vasopressin (AVP) action in Leydig cells was investigated, and compared to the effects of phorbol-13-myristate-12-acetate (PMA) and interleukin-1 beta (IL-1 beta). Previous reports suggested that AVP inhibits Leydig cell testosterone prod…	YES, high confidence; Explanation: The context indicates that arginine vasopressin (AVP) activates protein kinase C (PKC) in Leydig cells. Specifically, it mentions that AVP causes a significant and dose-dependent inhibition of cAMP-stimulated testosterone production and P450c17 mRNA expression, which is reversed by the PKC inhibitor Calphostin C. This suggests that AVP interacts with PKC to prod…
IEPA.d78	IEPA.d78.s188.e0	IEPA.d78.s188.e1	AVP	PKC	[INST]Context: [PMID: 9666341 Arginine vasopressin inhibition of cytochrome P450c17 and testosterone production in mouse Leydig cells. The mechanism of arginine vasopressin (AVP) action in Leydig cells was investigated, and compared to the effects of phorbol-13-myristate-12-acetate (PMA) and interleukin-1 beta (IL-1 beta). Previous reports suggested that AVP inhibits Leydig cell testosterone prod…	YES, high confidence; Explanation: The context provided indicates that arginine vasopressin (AVP) activates protein kinase C (PKC) in Leydig cells. Specifically, it mentions that AVP causes a significant and dose-dependent inhibition of cAMP-stimulated testosterone production and P450c17 mRNA expression, which is reversed by the PKC inhibitor Calphostin C. This suggests that AVP interacts with PK…
IEPA.d95	IEPA.d95.s229.e0	IEPA.d95.s229.e1	arginine-vasopressin	PKC	[INST]Context: [PMID: 9878732 Distribution of Ca2+-dependent protein kinase C isoforms in the suprachiasmatic nucleus of the diurnal murid rodent, Arvicanthis niloticus. The suprachiasmatic nuclei (SCN) contain the major 'biological clock' in mammals that controls most circadian rhythms expressed by these animals. The functional importance of protein phosphorylation and intracellular Ca2+ in the …	YES, high confidence; Explanation: The context indicates that the distribution of arginine-vasopressin (AVP) cells in the suprachiasmatic nuclei (SCN) overlaps with that of protein kinase C (PKC) in both the diurnal murid rodent, Arvicanthis niloticus, and the nocturnal golden hamster. This suggests that there is a functional interaction between AVP and PKC in the SCN, as the presence of one is a…
IEPA.d103	IEPA.d103.s242.e0	IEPA.d103.s242.e1	insulin	oxytocin	[INST]Context: [PMID: 10026817 The molecular basis of oxytocin and oxytocin receptor gene expression in reproductive tissues. Transcriptional regulation of the oxytocin and oxytocin receptor genes underly to a large degree the highly specific and often transient physiologies associated with this peptide hormone system. Using a variety of homologous transcription assays we have endeavoured to iden…	NO, high confidence; Explanation: The provided context discusses the transcriptional regulation of the oxytocin and oxytocin receptor genes in reproductive tissues, specifically mentioning the role of insulin and IGF-I in upregulating the endogenous oxytocin gene in bovine ovarian granulosa cells. However, there is no direct interaction mentioned between insulin protein and oxytocin protein. Inst…
IEPA.d108	IEPA.d108.s251.e0	IEPA.d108.s251.e1	insulin	oxytocin	[INST]Context: [PMID: 10087452 Long-term changes in gastrin, cholecystokinin and insulin in response to oxytocin treatment. The present study was designed to investigate how repeated injections of oxytocin influence plasma levels of vagally controlled hormones such as gastrin, cholecystokinin (CCK), insulin and somatostatin, as well as of endogenous oxytocin and glucose. Since oxytocin may enhanc…	YES, high confidence; Explanation: The context provided indicates that oxytocin treatment leads to changes in plasma levels of insulin, suggesting an interaction between oxytocin and insulin. Specifically, the oxytocin treatment caused a decrease in insulin levels, which is a direct effect of oxytocin on insulin levels. This indicates that oxytocin and insulin interact in a way that influences ea…
IEPA.d108	IEPA.d108.s252.e0	IEPA.d108.s252.e1	oxytocin	insulin	[INST]Context: [PMID: 10087452 Long-term changes in gastrin, cholecystokinin and insulin in response to oxytocin treatment. The present study was designed to investigate how repeated injections of oxytocin influence plasma levels of vagally controlled hormones such as gastrin, cholecystokinin (CCK), insulin and somatostatin, as well as of endogenous oxytocin and glucose. Since oxytocin may enhanc…	YES, high confidence; Explanation: The context provided indicates that oxytocin treatment leads to a decrease in plasma levels of insulin. This suggests that oxytocin and insulin interact in a way that affects each other's levels in the body. Specifically, oxytocin influences the activity of the vagal nerve, which in turn affects the release of insulin. Therefore, the terms "oxytocin protein" and…
IEPA.d108	IEPA.d108.s253.e0	IEPA.d108.s253.e1	insulin	oxytocin	[INST]Context: [PMID: 10087452 Long-term changes in gastrin, cholecystokinin and insulin in response to oxytocin treatment. The present study was designed to investigate how repeated injections of oxytocin influence plasma levels of vagally controlled hormones such as gastrin, cholecystokinin (CCK), insulin and somatostatin, as well as of endogenous oxytocin and glucose. Since oxytocin may enhanc…	YES, high confidence; Explanation: The context provided indicates that oxytocin treatment leads to changes in plasma levels of insulin, suggesting an interaction between oxytocin and insulin. Specifically, the oxytocin treatment caused a decrease in insulin levels, which is a direct effect of oxytocin on insulin levels. This indicates that oxytocin and insulin interact in a way that influences ea…
IEPA.d108	IEPA.d108.s255.e0	IEPA.d108.s255.e1	oxytocin	insulin	[INST]Context: [PMID: 10087452 Long-term changes in gastrin, cholecystokinin and insulin in response to oxytocin treatment. The present study was designed to investigate how repeated injections of oxytocin influence plasma levels of vagally controlled hormones such as gastrin, cholecystokinin (CCK), insulin and somatostatin, as well as of endogenous oxytocin and glucose. Since oxytocin may enhanc…	YES, high confidence; Explanation: The context provided indicates that oxytocin treatment leads to a decrease in plasma levels of insulin. This suggests that oxytocin and insulin interact in a way that affects each other's levels in the body. Specifically, oxytocin influences the activity of the vagal nerve, which in turn affects the release of insulin. Therefore, the terms "oxytocin protein" and…
IEPA.d110	IEPA.d110.s264.e0	IEPA.d110.s264.e1	arginine vasopressin	protein kinase C	[INST]Context: [PMID: 10098498 Signal transduction of arginine vasopressin-induced arachidonic acid release in H9c2 cardiac myoblasts: role of Ca2+ and the protein kinase C-dependent activation of p42 mitogen-activated protein kinase. The mechanism of arginine vasopressin (AVP)-induced arachidonic acid (AA) release was examined in the cardiac myoblast cell line, H9c2. Stimulation of cells with AV…	YES, high confidence; Explanation: The context provided indicates that arginine vasopressin (AVP) induces the activation of protein kinase C (PKC) in H9c2 cardiac myoblasts. Specifically, AVP stimulates the V1 receptor/Gq protein/PLCbeta pathway, leading to an influx of extracellular Ca2+ and activation of PKC isoforms. This activation of PKC is crucial for the downstream effects of AVP, includin…
IEPA.d110	IEPA.d110.s267.e0	IEPA.d110.s267.e1	AVP	PKCalpha	[INST]Context: [PMID: 10098498 Signal transduction of arginine vasopressin-induced arachidonic acid release in H9c2 cardiac myoblasts: role of Ca2+ and the protein kinase C-dependent activation of p42 mitogen-activated protein kinase. The mechanism of arginine vasopressin (AVP)-induced arachidonic acid (AA) release was examined in the cardiac myoblast cell line, H9c2. Stimulation of cells with AV…	YES, high confidence; Explanation: The context provided indicates that arginine vasopressin (AVP) induces the activation of protein kinase C (PKC) isoforms, including PKCalpha, betaI, epsilon, and delta, which in turn leads to the release of arachidonic acid (AA). Specifically, the activation of PKCalpha, betaI, epsilon, and delta is mediated by the V1 receptor/Gq protein/PLCbeta pathway, which i…
IEPA.d110	IEPA.d110.s268.e0	IEPA.d110.s268.e1	AVP	PKCalpha	[INST]Context: [PMID: 10098498 Signal transduction of arginine vasopressin-induced arachidonic acid release in H9c2 cardiac myoblasts: role of Ca2+ and the protein kinase C-dependent activation of p42 mitogen-activated protein kinase. The mechanism of arginine vasopressin (AVP)-induced arachidonic acid (AA) release was examined in the cardiac myoblast cell line, H9c2. Stimulation of cells with AV…	YES, high confidence; Explanation: The context provided indicates that arginine vasopressin (AVP) induces the activation of protein kinase C (PKC) isoforms, including PKCalpha, betaI, epsilon, and delta, which in turn leads to the release of arachidonic acid (AA). Specifically, the activation of PKCalpha, betaI, epsilon, and delta is mediated by the V1 receptor/Gq protein/PLCbeta pathway, which i…
IEPA.d115	IEPA.d115.s278.e0	IEPA.d115.s278.e1	insulin	phospholipases C	[INST]Context: [PMID: 10331408 Overexpression of G11alpha and isoforms of phospholipase C in islet beta-cells reveals a lack of correlation between inositol phosphate accumulation and insulin secretion. It has been suggested that insulin secretion from pancreatic islets may be mediated in part by activation of phospholipases C (PLCs) and phosphoinositide hydrolysis. The purpose of this study was …	YES, high confidence; Explanation: The context provided indicates that the overexpression of phospholipase C (PLC) isoforms and G11alpha in islet beta-cells was studied to determine their effect on insulin secretion. While the overexpression of these proteins did not significantly enhance insulin secretion, it suggests that there is a potential interaction between the phospholipase C protein and …
IEPA.d115	IEPA.d115.s279.e0	IEPA.d115.s279.e1	insulin	PLC	[INST]Context: [PMID: 10331408 Overexpression of G11alpha and isoforms of phospholipase C in islet beta-cells reveals a lack of correlation between inositol phosphate accumulation and insulin secretion. It has been suggested that insulin secretion from pancreatic islets may be mediated in part by activation of phospholipases C (PLCs) and phosphoinositide hydrolysis. The purpose of this study was …	YES, high confidence; Explanation: The context provided indicates that the overexpression of PLC isoforms and G11alpha in pancreatic beta-cells does not enhance insulin secretion. This suggests that while PLC proteins are involved in the signaling pathways that may influence insulin secretion, there is no direct interaction between the insulin protein and the PLC protein. Instead, the study focus…
IEPA.d116	IEPA.d116.s284.e0	IEPA.d116.s284.e1	GA	amylase	[INST]Context: [PMID: 10364387 The sensitivity of barley aleurone tissue to gibberellin is heterogeneous and may Be spatially determined. In cereals, gibberellin (GA) enhances the synthesis and secretion of hydrolytic enzymes from aleurone cells. These enzymes then mobilize the endosperm storage reserves that fuel germination. The dose-response curve of aleurone protoplasts to GA extends over a r…	YES, high confidence; Explanation: The context indicates that gibberellin (GA) enhances the synthesis and secretion of hydrolytic enzymes, including amylase, from aleurone cells. This suggests that GA protein interacts with amylase protein in the sense that GA triggers the production and secretion of amylase. The increased synthesis and secretion of amylase in response to GA demonstrate a direct …
IEPA.d135	IEPA.d135.s323.e0	IEPA.d135.s323.e1	insulin	PLC	[INST]Context: [PMID: 10615945 Role of adenosine in insulin-stimulated release of leptin from isolated white adipocytes of Wistar rats. Leptin, the ob gene product that can decrease caloric intake and increase energy expenditure, is functionally released by insulin from adipose tissue. Adenosine is thought to be an important regulator of the action of insulin in adipose tissue. The present study …	YES, high confidence; Explanation: The context indicates that insulin stimulates the release of leptin from isolated white adipocytes, and this process involves the activation of adenosine A1 receptors via the PLC-PKC pathway. Specifically, the activation of adenosine A1 receptors by N6-cyclopentyladenosine (CPA) induces an increase in leptin release, which is mediated through the PLC-PKC pathway…
IEPA.d145	IEPA.d145.s346.e0	IEPA.d145.s346.e1	amyloid	phospholipase C	[INST]Context: [PMID: 10786701 Aggregated beta amyloid peptide 1-40 decreases Ca2+- and cholinergic receptor-mediated phosphoinositide degradation by alteration of membrane and cytosolic phospholipase C in brain cortex. The effects of full-length amyloid beta protein, A(beta) (1-40), on phosphoinositide-specific phospholipase C (PLC) were investigated in synaptic plasma membranes (SPM) and cytoso…	YES, high confidence; Explanation: The context provided indicates that aggregated amyloid beta protein (A\β) (1-40) significantly affects the activity of phospholipase C (PLC). Specifically, it inhibits Ca2+-regulated PI and PIP2 degradation by both membrane-bound and cytosolic enzymes. This suggests a direct interaction between the amyloid protein and the phospholipase C protein, as the presence…
IEPA.d145	IEPA.d145.s349.e0	IEPA.d145.s349.e1	A(beta)	PLC	[INST]Context: [PMID: 10786701 Aggregated beta amyloid peptide 1-40 decreases Ca2+- and cholinergic receptor-mediated phosphoinositide degradation by alteration of membrane and cytosolic phospholipase C in brain cortex. The effects of full-length amyloid beta protein, A(beta) (1-40), on phosphoinositide-specific phospholipase C (PLC) were investigated in synaptic plasma membranes (SPM) and cytoso…	YES, high confidence; Explanation: The context provided indicates that the aggregated beta-amyloid peptide (A\β) (1-40) significantly affects the activity of phospholipase C (PLC). Specifically, it inhibits Ca2+-regulated PI and PIP2 degradation by both membrane-bound and cytosolic enzymes. This suggests a direct interaction between the A\β protein and the PLC protein, where the presence of A\β a…
IEPA.d145	IEPA.d145.s350.e0	IEPA.d145.s350.e1	A(beta) (1-40)	PIP2-PLC	[INST]Context: [PMID: 10786701 Aggregated beta amyloid peptide 1-40 decreases Ca2+- and cholinergic receptor-mediated phosphoinositide degradation by alteration of membrane and cytosolic phospholipase C in brain cortex. The effects of full-length amyloid beta protein, A(beta) (1-40), on phosphoinositide-specific phospholipase C (PLC) were investigated in synaptic plasma membranes (SPM) and cytoso…	YES, high confidence; Explanation: The context indicates that aggregated A(beta) (1-40) significantly decreased the activity of the PIP2-PLC in synaptic plasma membranes. This suggests that A(beta) (1-40) interacts with PIP2-PLC, affecting its activity. The decrease in enzyme activity implies a direct interaction between the two proteins, where A(beta) (1-40) alters the function of PIP2-PLC.</s>
IEPA.d170	IEPA.d170.s412.e0	IEPA.d170.s412.e1	leptin	NPY	[INST]Context: [PMID: 10923281 Influence of obesity and menopausal status on serum leptin, cholecystokinin, galanin and neuropeptide Y levels. Obesity occurs in 60% of women after menopause and is characterized by an excess of adipose tissue that depends on several orexigenic (neuropeptide Y (NPY) stimulates carbohydrate ingestion, galanin stimulates fat intake) and anorectic (leptin, cholecystok…	YES, high confidence; Explanation: The context provided indicates that leptin and NPY interact in the regulation of eating behavior. Specifically, it mentions that leptin can reduce hypothalamic NPY production and secretion. This suggests a direct interaction between leptin and NPY, where leptin influences the levels of NPY, thereby affecting the signaling pathways involved in appetite and food i…
IEPA.d195	IEPA.d195.s469.e0	IEPA.d195.s469.e1	Leptin	Neuropeptide Y	[INST]Context: [PMID: 11053526 Leptin rapidly inhibits hypothalamic neuropeptide Y secretion and stimulates corticotropin-releasing hormone secretion in adrenalectomized mice. Leptin may rapidly inhibit food intake by altering the secretion of hypothalamic neuropeptides such as neuropeptide Y (NPY), a stimulator of food intake, and/or corticotropin-releasing hormone (CRH), an inhibitor of food in…	YES, high confidence; Explanation: The context provided indicates that leptin rapidly inhibits the secretion of neuropeptide Y (NPY) in the hypothalamus. Specifically, it mentions that leptin administration to adrenalectomized mice markedly reduced NPY concentrations in the ARC within 3 hours after injection. This suggests a direct interaction between leptin and NPY, where leptin influences the s…
IEPA.d195	IEPA.d195.s470.e0	IEPA.d195.s470.e1	Leptin	neuropeptide Y	[INST]Context: [PMID: 11053526 Leptin rapidly inhibits hypothalamic neuropeptide Y secretion and stimulates corticotropin-releasing hormone secretion in adrenalectomized mice. Leptin may rapidly inhibit food intake by altering the secretion of hypothalamic neuropeptides such as neuropeptide Y (NPY), a stimulator of food intake, and/or corticotropin-releasing hormone (CRH), an inhibitor of food in…	YES, high confidence; Explanation: The context provided indicates that leptin rapidly inhibits the secretion of neuropeptide Y (NPY) in the hypothalamus. Specifically, it mentions that leptin administration to adrenalectomized mice markedly reduced NPY concentrations in the ARC within 3 hours after injection. This suggests that leptin and neuropeptide Y protein interact in a way that leptin influ…
IEPA.d195	IEPA.d195.s474.e0	IEPA.d195.s474.e1	leptin	NPY	[INST]Context: [PMID: 11053526 Leptin rapidly inhibits hypothalamic neuropeptide Y secretion and stimulates corticotropin-releasing hormone secretion in adrenalectomized mice. Leptin may rapidly inhibit food intake by altering the secretion of hypothalamic neuropeptides such as neuropeptide Y (NPY), a stimulator of food intake, and/or corticotropin-releasing hormone (CRH), an inhibitor of food in…	YES, high confidence; Explanation: The context provided indicates that leptin rapidly inhibits the secretion of neuropeptide Y (NPY) from hypothalamic preparations obtained from adrenalectomized mice. This suggests that leptin and NPY interact in a regulatory manner, where leptin influences the secretion of NPY. The reduction in NPY secretion after leptin administration demonstrates a direct inte…
IEPA.d195	IEPA.d195.s475.e0	IEPA.d195.s475.e1	leptin	NPY	[INST]Context: [PMID: 11053526 Leptin rapidly inhibits hypothalamic neuropeptide Y secretion and stimulates corticotropin-releasing hormone secretion in adrenalectomized mice. Leptin may rapidly inhibit food intake by altering the secretion of hypothalamic neuropeptides such as neuropeptide Y (NPY), a stimulator of food intake, and/or corticotropin-releasing hormone (CRH), an inhibitor of food in…	YES, high confidence; Explanation: The context provided indicates that leptin rapidly inhibits the secretion of neuropeptide Y (NPY) from hypothalamic preparations obtained from adrenalectomized mice. This suggests that leptin and NPY interact in a regulatory manner, where leptin influences the secretion of NPY. The reduction in NPY secretion after leptin administration demonstrates a direct inte…

## Sheet: IEPA Negative Set
Document ID	Source ID	Target ID	Source Label	Target Label	LLM input	LLM output
298749	2A2740346	2A2817922	PKC	C34	[INST]Context: [PMID: 34784647 BACKGROUND AND PURPOSE: Dietary fibre comprises a complex group of polysaccharides that are indigestible but are fermented by gut microbiota, promoting beneficial effects to the intestinal mucosa indirectly through the production of short chain fatty acids. We found that a polysaccharide, rhamnogalacturonan, from the plant Acmella oleracea, has direct effects on int…	NO, high confidence; Explanation: The provided context does not indicate a direct interaction between PKC protein and C34 protein. Instead, it describes the effects of rhamnogalacturonan on intestinal epithelial barrier function through the activation of TLR4 and PKC signaling pathways. C34 is mentioned as a TLR4 inhibitor, while PKC is involved in the signaling pathways. There is no direct inter…
362832	2A2520685	2A2537764	EGFR	FGFR3	[INST]Context: [PMID: 28776571 Expanded molecular profiling of myxofibrosarcoma reveals potentially actionable targets. Myxofibrosarcomas are morphologically heterogeneous soft tissue sarcomas lacking a specific immunohistochemical expression profile and recurrent genetic changes. The study was designed to gain further insights into the molecular landscape of myxofibrosarcomas by targeted re-sequ…	NO, high confidence; Explanation: The provided context discusses the mutational analysis of myxofibrosarcomas and mentions mutations in various genes, including TP53, PTEN, FGFR3, CDKN2A, and RB1. It also notes the presence of focal alterations affecting genes such as EGFR, EPHA3, EPHB1, FGFR1, JUN, NF1, RB1, RET, TP53, and others. However, there is no direct mention or evidence of an interaction…
392861	2A2498850	2A2874087	HP-1	EST	[INST]Context: [PMID: 14968305 The tomato homolog of the gene encoding UV-damaged DNA binding protein 1 underlined as the gene that causes the high pigment-1 mutant phenotype. A tomato EST sequence, highly homologous to the human and Arabidopsis thaliana UV-damaged DNA binding protein 1, was mapped to the centromeric region of the tomato chromosome 2. This region was previously shown to harbor th…	NO, high confidence; Explanation: The provided context discusses the mapping of a tomato EST sequence homologous to the human and Arabidopsis thaliana UV-damaged DNA binding protein 1 to the centromeric region of tomato chromosome 2, which harbors the HP-1 gene. It also mentions the interaction of the damaged DNA binding protein 1 protein with the protein encoded by DEETIOLATED1, which is related…
36157	2A2936581	2A2909421	VIM	serotransferrin	[INST]Context: [PMID: 30612956 Endometrial stromal cell proteome mapping in repeated implantation failure and recurrent pregnancy loss cases and fertile women. RESEARCH QUESTION: Are there proteomic differences between endometrial stromal cells of repeated implantation failure, recurrent pregnancy loss and normal fertile women, and is there differential protein expression upon decidualization? DE…	NO, high confidence; Explanation: The provided context does not mention any direct interaction between VIM protein and serotransferrin protein. Instead, it discusses the differential expression of these proteins in endometrial stromal cells of women with repeated implantation failure, recurrent pregnancy loss, and normal fertile women upon decidualization. The changes in expression levels are not…
496629	2A2658178	2A2871385	MEK	src	[INST]Context: [PMID: 10336467 Morphological transformation induced by activation of the mitogen-activated protein kinase pathway requires suppression of the T-type Ca2+ channel. Transformation of fibroblasts by various oncogenes, including ras, mos, and src accompanies with characteristic morphological changes from flat to round (or spindle) shapes. Such morphological change is believed to play …	NO, high confidence; Explanation: The provided context discusses the roles of MEK and src proteins in the transformation of fibroblasts and the activation of the mitogen-activated protein kinase pathway. However, there is no direct interaction mentioned between MEK protein and src protein. Instead, both proteins are presented as separate entities that contribute to the transformation process thro…
102398	2A2704682	2A2459794	p53	CDK4	[INST]Context: [PMID: 9485022 Cancer dormancy: role of cyclin-dependent kinase inhibitors in induction of cell cycle arrest mediated via membrane IgM. Anti-idiotype antibody can induce tumor dormancy in a murine B lymphoma, BCL1, by its ability to induce cell cycle arrest and apoptosis (negative signaling). In human B lymphoma, there is accumulating evidence that the antitumor effect of anti-idio…	NO, high confidence; Explanation: The provided context does not mention any direct interaction between the p53 protein and the CDK4 protein. The study focuses on the role of p21 and its inhibition of the cyclin E-CDK2 kinase complex in inducing cell cycle arrest. While p53 is mentioned in the context of the induction of p21, there is no indication that p53 interacts directly with CDK4. Instead, t…
341387	2A2749952	2A2749676	PTPs	MEG	[INST]Context: [PMID: 11587846 Comparative analysis of the Band 4.1/ezrin-related protein tyrosine phosphatase Pez from two Drosophila species: implications for structure and function. The FERM-PTPs are a group of proteins that have FERM (Band 4.1, ezrin, radixin, moesin homology) domains at or near their N-termini, and protein tyrosine phosphatase domains at their C-termini. Their central region…	NO, high confidence; Explanation: The provided context discusses the FERM-PTPs, which are a group of proteins with FERM domains and protein tyrosine phosphatase domains. It mentions three distinct classes of FERM-PTPs: BAS, MEG, and PEZ. While it describes the characteristics and conservation of these classes, it does not mention any direct interaction between PTPs protein and MEG protein. Instea…
37117	2A2936581	2A2865279	vimentin	SMA	[INST]Context: [PMID: 18841827 Ceruminous gland tumours are rare neoplasms. We describe a case of a ceruminous tumour with complex morphology characterised by fibrous hyaline stroma bilayered epithelial ductal structures and nodules of tightly arranged clear cells with abundant Pas-positive cytoplasm. Within nodules among clear cells delicate apocrine ducts were found. Stromal tongues infiltrated…	NO, high confidence; Explanation: The provided context describes the immunohistochemical staining patterns of various proteins in a ceruminous gland tumor. It mentions that clear cells are strongly positive for vimentin and that they lack immunostaining for SMA. However, there is no indication that vimentin and SMA interact with each other. Instead, they are presented as separate markers used to …
102452	2A2704682	2A2459951	p53 tumor suppressor	Mts2	[INST]Context: [PMID: 8764131 Allelotype analysis of 2',3'-dideoxycytidine- and 1,3-butadiene-induced lymphomas in B6C3F1 mice. To identify potential tumor suppressor genes involved in lymphoma development, we generated allelotypes of 16 2',3'-dideoxycytidine (ddC and 31 1,3-butadiene (BD)-induced lymphomas from C57BL/6 x C3H/He F1 (hereafter called B6C3F1) mice. Two or more anonymous simple sequ…	NO, high confidence; Explanation: The provided context discusses the roles of various tumor suppressor genes, including p53 and Mts2, in lymphoma development in B6C3F1 mice. However, there is no mention of a direct interaction between the p53 tumor suppressor protein and the Mts2 protein. The context focuses on the allelic losses and potential tumor suppressor loci involved in lymphomagenesis, bu…
126298	2A2590057	2A2592161	HSP90	HSP70	[INST]Context: [PMID: 16211252 Induction of heat shock protein 72 in C6 glioma cells by methyl jasmonate through ROS-dependent heat shock factor 1 activation. Salicylate and jasmonates are two different types of plant hormone that play critical roles in plant defense responses against insect herbivores and microbial pathogens, through activating defense genes. These two natural products have been…	NO, high confidence; Explanation: The provided context does not mention any direct interaction between HSP90 protein and HSP70 protein. Instead, it focuses on the induction of HSP72 (a member of the HSP70 family) by methyl jasmonate through the activation of heat shock factor 1 (HSF1) and the involvement of reactive oxygen species (ROS). There is no indication that HSP90 protein is involved in th…
362600	2A2520685	2A2871148	epidermal growth factor receptor	SQSTM1	[INST]Context: [PMID: 32401642 Autophagy in the physiological endometrium and cancer. Autophagy is a highly conserved catabolic process and a major cellular pathway for the degradation of long-lived proteins and cytoplasmic organelles. An increasing body of evidence has unveiled autophagy as an indispensable biological function that helps to maintain normal tissue homeostasis and metabolic fitnes…	NO, high confidence; Explanation: The provided context does not mention any direct interaction between the epidermal growth factor receptor protein (EGFR) and the SQSTM1 protein. The context discusses various proteins and pathways involved in autophagy and other cellular processes in the endometrium, but it does not specify any interaction between EGFR and SQSTM1. Therefore, based on the given in…
106690	2A2762817	2A2764443	Rab10	Rab27A	[INST]Context: [PMID: 11773082 Rab27A, which encodes a small GTP-binding protein, was recently identified as a gene in which mutations caused human hemophagocytic syndrome (Griscelli syndrome) and ashen mice, which exhibit defects in melanosome transport as well as in regulated granule exocytosis in cytotoxic T lymphocytes. However, little is known about the molecular mechanism of Rab27A-dependen…	NO, high confidence; Explanation: The provided context does not mention any direct interaction between Rab10 protein and Rab27A protein. Instead, it focuses on the interaction of Rab27A with other proteins such as Slp1-3 and Slac2-a/b. The context lists various Rabs tested for their interaction with Rab27A, but Rab10 is not among those that were found to interact. Therefore, based on the given in…
683319	2A2458091	2A2748379	CCND3	PTEN	[INST]Context: [PMID: 21412932 Pancreatic adenocarcinoma is one of the most aggressive human cancers. By using 244 K high-resolution array-comparative genomic hybridization we studied the genome alterations of 39 fine-needle aspirations from pancreatic adenocarcinoma and eight human adenocarcinoma pancreatic cell lines. Using both visual inspection and GISTIC analysis, recurrent losses were obser…	NO, high confidence; Explanation: The provided context does not mention any direct interaction between the CCND3 protein and the PTEN protein. The context discusses the genetic gains and losses observed in pancreatic adenocarcinoma, including the amplification of CCND3 and the deletion of PTEN. However, it does not describe any interaction between these two proteins. Instead, it lists them as sep…
454586	2A2537221	2A2411518	alpha-fetoprotein	albumin	[INST]Context: [PMID: 22381903 Influence of tumor thrombus location on the outcome of external-beam radiation therapy in advanced hepatocellular carcinoma with macrovascular invasion. PURPOSE: The present study evaluates the influence of portal vein vs. inferior vena cava tumor thrombosis sites on the effectiveness of external-beam radiation therapy in advanced hepatocellular carcinoma with macro…	NO, high confidence; Explanation: The provided context discusses the influence of tumor thrombus location on the outcome of external-beam radiation therapy in advanced hepatocellular carcinoma with macrovascular invasion. It mentions that unfavorable pretreatment predictors include lower albumin and higher alpha-fetoprotein levels, but it does not indicate any direct interaction between albumin p…
111101	2A2577116	2A2871385	Hck	Src	[INST]Context: [PMID: 25305536 Embryonic stem cells are characterized by pluripotency, defined as the developmental potential to generate cell lineages derived from all three primary germ layers. In the past decade, great progress has been made on the cell culture conditions, transcription factor programs and intracellular signaling pathways that control both murine and human embryonic stem cell …	NO, high confidence; Explanation: The provided context discusses the roles of various Src-related kinases in mouse and human embryonic stem cell self-renewal and differentiation. While it mentions the involvement of Hck and c-Src in these processes, it does not indicate a direct interaction between the Hck protein and the Src protein. Instead, it describes their individual roles and how their act…
217651	2A2454115	2A2905922	FLICE	Fas	[INST]Context: [PMID: 12419941 Oxidized low density lipoprotein potentiation of Fas-induced apoptosis through lectin-like oxidized-low density lipoprotein receptor-1 in human umbilical vascular endothelial cells. Under normal conditions, vascular endothelial cells are resistant to Fas-mediated apoptosis, although they express detectable Fas on their cell surface. Because oxidized Low density lipo…	NO, high confidence; Explanation: The provided context does not indicate a direct interaction between the FLICE protein and the Fas protein. While the context discusses the role of oxidized low density lipoprotein in potentiating Fas-induced apoptosis and mentions various death mediators, including FLICE, it does not describe any direct interaction between FLICE and Fas. Instead, it focuses on th…
672235	2A2723964	2A2860488	pigment epithelium-derived factor	HSP47	[INST]Context: [PMID: 22706122 [Mutations of noncollagen genes in osteogenesis imperfecta--implications of the gene products in collagen biosynthesis and pathogenesis of disease]. Recent investigations revealed that the 'brittle bone' phenotype in osteogenesis imperfecta is caused not only by dominant mutations in collagen type I genes, but also by recessively inherited mutations in genes respons…	NO, high confidence; Explanation: The provided context discusses the roles of various proteins in collagen biosynthesis and the pathogenesis of osteogenesis imperfecta. It mentions pigment epithelium-derived factor (PEDF) and HSP47 as separate entities involved in the disease mechanism. However, there is no direct interaction mentioned between PEDF and HSP47. Instead, they are presented as separa…
267313	2A2507305	2A2925389	DNAJA1	UGDH	[INST]Context: [PMID: 35363364 Identification of epilepsy concomitant candidate genes recognized in Saudi epileptic patients. The program goals are to recognize and reduce the incidence of genetic diseases in the Kingdom of Saudi Arabia . Epilepsy has a high prevalence in kingdom of saudi arabia reaching around 6.54 of 1000 individuals with a subsequent massive financial burden. One of the main r…	NO, high confidence; Explanation: The provided context lists several genes associated with epilepsy, including DNAJA1 and UGDH, but it does not mention any direct interaction between the DNAJA1 protein and the UGDH protein. The context focuses on the roles of these genes in epilepsy development rather than describing any specific interactions between their protein products. Therefore, based on th…
225403	2A2577828	2A2439390	Huntingtin	ataxin 2	[INST]Context: [PMID: 30707359 Evoprotein-protein interaction 1.0: a Web Platform for Within- and Between-Species Multiple Interactome Comparisons and Application to Nine PolyQ Proteins Determining Neurodegenerative Diseases. We show its usefulness by performing a comparative study of the interactome of the nine polyglutamine disease proteins, namely androgen receptor, atrophin-1, ataxin 1, ataxi…	NO, high confidence; Explanation: The provided context discusses the interactomes of nine polyglutamine disease proteins, including Huntingtin and ataxin 2, but it does not mention a direct interaction between Huntingtin protein and ataxin 2 protein. Instead, it focuses on the common interactors among these proteins and their roles in ubiquitin protein ligase-binding function. Therefore, based on…
43567	2A2918856	2A2520685	CTs	epidermal growth factor receptor	[INST]Context: [PMID: 26686532 Sequential endocrine therapy is recommended for postmenopausal women with hormone receptor-positive /human epidermal growth factor receptor 2-negative (HER2-) metastatic breast cancer and without visceral symptoms. Treatment preferences were collected by treatment class of ET-based regimens versus chemotherapy and by agent for postmenopausal HR+/HER2- metastatic bre…	NO, high confidence; Explanation: The provided context discusses the use of different endocrine therapies (ETs) and chemotherapy (CTs) in the treatment of postmenopausal hormone receptor-positive/human epidermal growth factor receptor 2-negative (HER2-) metastatic breast cancer. While it mentions the use of CTs and the epidermal growth factor receptor (EGFR), there is no direct interaction mentio…
423643	2A2652854	2A2652867	LC3	LC3B	[INST]Context: [PMID: 25955014 Divergent roles of BECN1 in LC3 lipidation and autophagosomal function. BECN1/Beclin 1 is regarded as a critical component in the class III phosphatidylinositol 3-kinase complex to trigger autophagy in mammalian cells. Despite its significant role in a number of cellular and physiological processes, the exact function of BECN1 in autophagy remains controversial. Her…	NO, high confidence; Explanation: The terms LC3 protein" and "LC3B protein" refer to the same entity, MAP1LC3B/LC3B. Therefore, they do not interact with each other as they are not distinct entities. The context discusses the role of BECN1 in LC3B lipidation and autophagosomal function, but it does not mention any interaction between LC3 protein and LC3B protein.</s>"
169785	2A2764298	2A2922527	KRAS	UBA3	[INST]Context: [PMID: 21482774 Genome-wide functional screen identifies a compendium of genes affecting sensitivity to tamoxifen. Therapies that target estrogen signaling have made a very considerable contribution to reducing mortality from breast cancer. However, resistance to tamoxifen remains a major clinical problem. Here we have used a genome-wide functional profiling approach to identify mu…	NO, high confidence; Explanation: The provided context does not mention any direct interaction between the KRAS protein and the UBA3 protein. Instead, it lists these proteins as part of a compendium of genes whose silencing causes sensitivity or resistance to tamoxifen. There is no indication that KRAS and UBA3 interact with each other in the context of tamoxifen sensitivity or resistance.</s>
365759	2A2592211	2A2592321	hsc70	hsp27	[INST]Context: [PMID: 21276479 Ultraviolet B retards growth, induces oxidative stress, and modulates DNA repair-related gene and heat shock protein gene expression in the monogonont rotifer, Brachionus sp. Ultraviolet B radiation causes direct cellular damage by breakage of DNA strands and oxidative stress induction in aquatic organisms. To understand the effect of ultraviolet b radiation on the …	NO, high confidence; Explanation: The provided context discusses the expression of various heat shock proteins (HSPs) in response to ultraviolet B radiation in the rotifer Brachionus sp. It mentions the expression levels of hsc70 and hsp27 proteins but does not indicate any direct interaction between these two proteins. Instead, it focuses on their individual expression patterns and roles in the …
698798	2A2869526	2A2601220	PGN	IL6	[INST]Context: [PMID: 25361854 High and interrelated rates of PD-L1+CD14+ antigen-presenting cells and regulatory T cells mark the microenvironment of metastatic lymph nodes from patients with cervical cancer. A better understanding of the microenvironment in relation to lymph node metastasis is essential for the development of effective immunotherapeutic strategies against cervical cancer. In th…	NO, high confidence; Explanation: The provided context does not indicate a direct interaction between PGN protein and IL6 protein. Instead, it describes the production levels of various cytokines, including IL6, in response to stimulation with different Toll-like receptor ligands, such as PGN. The context mentions that there are higher production levels of IL6 after stimulation with PGN, but it d…
102328	2A2704682	2A2454115	cellular tumor antigen p53	caspase-8	[INST]Context: [PMID: 29434892 Effects of harmaline on cell growth of human liver cancer through the p53/p21 and Fas/fas ligand signaling pathways. The effects of harmaline on the viability and apoptosis of human liver carcinoma were investigated in vitro. HepG2 cells were treated with harmaline (0-10 _M), and the proliferation and apoptosis of HepG2 cells were investigated using an MTT assay and…	NO, high confidence; Explanation: The provided context describes the effects of harmaline on the expression of various proteins involved in the p53/p21 and Fas/fas ligand signaling pathways in HepG2 cells. While it mentions that harmaline increases the expression of cellular tumor antigen p53 (p53) and caspase-8, it does not indicate a direct interaction between the p53 protein and the caspase-8 …
43261	2A2918856	2A2909421	prealbumin	transferrin	[INST]Context: [PMID: 26866011 Evaluation of Protein-Energy Wasting and Inflammation on Patients Undergoing Continuous Ambulatory Peritoneal Dialysis and its Correlations. BACKGROUND: Protein-energy wasting and heightened inflammation are prevalent in patients undergoing continuous ambulatory peritoneal dialysis and is a strong risk factor for morbidity and mortality in these patients. Evaluation…	NO, high confidence; Explanation: The provided context discusses the levels and correlations of various nutritional indices and inflammatory markers in patients undergoing continuous ambulatory peritoneal dialysis. While it mentions that high-sensitive C-reactive protein (hs-CRP) and interleukin-6 (IL-6) correlate negatively with serum albumin, prealbumin, and transferrin, it does not indicate a …
659562	2A2548752	2A2587344	Gadd45	HMGB1	[INST]Context: [PMID: 26669670 The HLA-B*35 allele modulates ER stress, inflammation and proliferation in PBMCs from Limited Cutaneous Systemic Sclerosis patients. INTRODUCTION: HLA-B*35 is associated with increased risk of developing pulmonary hypertension in SSc patients. We previously reported that HLA-B*35 induces endothelial cell dysfunction via activation of ER stress/UPR and upregulation o…	NO, high confidence; Explanation: The provided context does not indicate a direct interaction between Gadd45 protein and HMGB1 protein. While both proteins are mentioned in the context of their expression levels in PBMCs from lcSSc patients, there is no specific information or evidence suggesting that they interact with each other. Instead, they are discussed as separate entities that are affecte…
102624	2A2704682	2A2884721	Tumor protein p53	KARS	[INST]Context: [PMID: 34277785 Integration of clinicopathological and mutational data offers insight into lung cancer with tumor spread through air spaces. Background: Tumor spread through air spaces was defined as a unique tumor invasion pattern in adenocarcinoma by The World Health Organization Classification of Lung Tumors in 2015. Our objectives were to comprehensively demonstrate the clinico…	NO, high confidence; Explanation: The provided context does not mention any direct interaction between the Tumor protein p53 protein and the KARS protein. Instead, it discusses the frequency of alterations in these proteins in STAS-positive lung cancer patients, highlighting their prevalence in different subgroups based on factors such as smoking status and gender. There is no indication that the…
39782	2A2603855	2A2443554	INSM1	BHLHE40	[INST]Context: [PMID: 29751772 Expression profiling of cell-intrinsic regulators in the process of differentiation of human iPSCs into retinal lineages. BACKGROUND: Differentiation of human induced pluripotent stem cells into retinal lineages offers great potential for medical application. METHODS: In this study, we used microarrays to analyze transcriptomes of terminally differentiated retinal g…	NO, high confidence; Explanation: The provided context does not mention any direct interaction between the INSM1 protein and the BHLHE40 protein. Instead, it discusses their roles as TF markers for different retinal cell types (INSM1 for optic vesicles and BHLHE40 for retinal pigment epithelium cells) without indicating any interaction between them. Therefore, based on the given information, ther…
399993	2A2863073	2A2924442	SIRT3	USP22	[INST]Context: [PMID: 32763411 High glucose-induced peroxiredoxin-3 acetylation contributes to glucotoxicity in pancreatic beta-cells: Prevention by Teneligliptin. Chronic hyperglycemia has deleterious effects on pancreatic beta-cell function and survival in type 2 diabetes due to the low expression level of endogenous antioxidants in the beta-cells. Peroxiredoxin-3 is a mitochondria specific H20…	NO, high confidence; Explanation: The provided context does not mention any direct interaction between SIRT3 protein and USP22 protein. Instead, it describes how Teneligliptin enhances SIRT1 protein levels and activity by USP22, which in turn prevents high glucose-induced peroxiredoxin-3 acetylation by SIRT3. There is no indication that SIRT3 and USP22 interact directly with each other.</s>
219565	2A2629724	2A2771261	lipoprotein lipase	renin	[INST]Context: [PMID: 18325076 Genetic profile of ischemic cerebrovascular disease and carotid stenosis. OBJECTIVES: Carotid artery stenosis (CS) is a major risk factor for ischemic cerebrovascular disease and is therefore of interest in genetic investigating. MATERIALS AND METHODS: Previously published markers in suspected susceptibility genes were genotyped in ischemic cerebrovascular disease p…	NO, high confidence; Explanation: The provided context discusses the association of various genetic polymorphisms with ischemic cerebrovascular disease and carotid stenosis. While it mentions lipoprotein lipase and renin polymorphisms, it does not indicate any direct interaction between the lipoprotein lipase protein and the renin protein. Instead, it focuses on the differential frequencies of th…
64817	2A2547785	2A2590057	glyceraldehyde-3-phosphate dehydrogenase	Hsp90	[INST]Context: [PMID: 25399588 The recent re-evaluation of the number of protein-coding genes in the human genome (approximately 19000) is one reason for believing that protein moonlighting may be a more general phenomenon than the current number of moonlighting proteins would suggest, and preliminary studies of the proportion of proteins that moonlight would concur with this hypothesis. Protein …	NO, high confidence; Explanation: The provided context discusses the roles of glyceraldehyde-3-phosphate dehydrogenase and Hsp90 as moonlighting proteins in various biological processes and diseases. However, there is no mention of a direct interaction between glyceraldehyde-3-phosphate dehydrogenase and Hsp90. Instead, they are presented as separate entities with distinct functions and roles in …
47821	2A2417667	2A2629724	apolipoprotein A-I	lipoprotein lipase	[INST]Context: [PMID: 12519412 Tibolone lowers high density lipoprotein cholesterol by increasing hepatic lipase activity but does not impair cholesterol efflux. OBJECTIVE: Androgens and other drugs that reduce plasma concentrations of high density lipoprotein cholesterol are often considered to be pro-atherogenic. Tibolone lowers HDL-cholesterol by 20% but the clinical significance of this effec…	NO, high confidence; Explanation: The provided context does not indicate any direct interaction between apolipoprotein A-I protein and lipoprotein lipase protein. While both proteins are mentioned in the context of their roles in lipid metabolism and HDL-cholesterol levels, there is no evidence or description of a direct interaction between them. Instead, they are discussed as separate entities w…
361588	2A2454391	2A2924815	cathepsin B	ubiquitin carboxyl-terminal hydrolase isozyme L1	[INST]Context: [PMID: 12833515 Proteome analysis of dermal fibroblasts cultured in vitro from human healthy subjects of different ages. Aging is a complex multifactorial process still far from being completely understood. On the other hand, we observed 38 proteins exhibiting more than three-fold reproducible variations with aging, some (45%) being reduced such as F-actin capping protein alpha1, p…	NO, high confidence; Explanation: The provided context does not mention any direct interaction between cathepsin B protein and ubiquitin carboxyl-terminal hydrolase isozyme L1 protein. Instead, it lists these proteins as part of a group of proteins that are reduced with aging. There is no indication that these two proteins interact with each other in the context of the aging process or any other …
217776	2A2454115	2A2587344	caspase-8	high-mobility group box 1	[INST]Context: [PMID: 34733114 Increased Death of Peripheral Blood Mononuclear Cells after TLR4 Inhibition in Sepsis Is Not via TNF/TNF Receptor-Mediated Apoptotic Pathway. Background: Apoptosis is one of the causes of immune depression in sepsis. Pyroptosis also occurs in sepsis. The toll-like receptor 4 and receptor for advanced glycation end products (RAGE) have been shown to play important ro…	NO, high confidence; Explanation: The provided context does not indicate a direct interaction between caspase-8 protein and high-mobility group box 1 (HMGB1) protein. The study focuses on the effects of TLR4 inhibition on apoptosis and cell death in peripheral blood mononuclear cells from patients with sepsis. While it mentions the involvement of caspase-8 in the apoptotic pathway and the stimula…
143211	2A2535594	2A2685847	FBXW7	NOTCH1	[INST]Context: [PMID: 32164600 Genetic mutational analysis of pediatric acute lymphoblastic leukemia from a single center in China using exon sequencing. BACKGROUND: Acute lymphoblastic leukemia, the most common childhood malignancy, is characterized by recurring structural chromosomal alterations and genetic alterations, whose detection is critical in diagnosis, risk stratification and prognosti…	NO, high confidence; Explanation: The provided context does not mention any direct interaction between the FBXW7 protein and the NOTCH1 protein. While both proteins are involved in key molecular processes in T cell acute lymphoblastic leukemia, there is no specific evidence or description of an interaction between them. The context focuses on the mutation frequencies and roles of these proteins i…
169654	2A2764298	2A2596622	N-RAS	IDH1	[INST]Context: [PMID: 26285909 Mutations of Epigenetic Modifier Genes as a Poor Prognostic Factor in Acute Promyelocytic Leukemia Under Treatment With All-Trans Retinoic Acid and Arsenic Trioxide. BACKGROUND: Acute promyelocytic leukemia is a model for synergistic target cancer therapy using all-trans retinoic acid and arsenic trioxide, which yields a very high 5-year overall survival rate of 85 …	NO, high confidence; Explanation: The provided context does not mention any direct interaction between the N-RAS protein and the IDH1 protein. It lists various gene mutations, including those related to N-RAS and IDH1, as potential prognostic factors in acute promyelocytic leukemia. However, there is no indication that these two proteins interact with each other in the context of the study. Inste…
635163	2A2590068	2A2592309	HSP 90	HSP 27	[INST]Context: [PMID: 16825994 Expression and prognostic examination of heat shock proteins (HSP 27, HSP 70, and HSP 90) in medulloblastoma. HSP expression levels were determined in medulloblastomas and tested whether heat shock proteins expression was associated with prognostic parameters. Expression of antiapoptotic HSP 27, HSP 70, and HSP 90 was investigated by immunohistochemistry, on paraffi…	NO, high confidence; Explanation: The provided context discusses the expression levels of HSP 27, HSP 70, and HSP 90 in medulloblastomas and their association with prognostic parameters. However, it does not mention any direct interaction between HSP 90 protein and HSP 27 protein. Instead, it focuses on the individual expression levels of each heat shock protein and their potential association wi…
687148	2A2894359	2A2905345	Tax1BP1	TNFSF10	[INST]Context: [PMID: 16876223 Hepatitis C virus core protein induces expression of genes regulating immune evasion and anti-apoptosis in hepatocytes. Hepatitis C virus Core protein is implicated in the development of hepatocellular carcinoma . We utilized a HepG2 human hepatocyte cell line with inducible expression of hepatitis c virus Core protein to investigate the early effects of Core protei…	NO, high confidence; Explanation: The provided context does not mention any direct interaction between Tax1BP1 protein and TNFSF10 protein. Instead, it discusses the effects of hepatitis C virus Core protein on the expression of various genes, including Tax1BP1 and TNFSF10. The context indicates that the expression of TNFSF10 is decreased, which suggests a suppression of inflammatory response, wh…
671026	2A2936598	2A2624476	vinculin	leptin receptor	[INST]Context: [PMID: 22773832 Induction of specific microRNAs inhibits cutaneous wound healing. Chronic nonhealing wounds, such as venous ulcers, are a widespread and serious medical problem with high morbidity and mortality. Among these candidates, miR-16, -20a, -21, -106a -130a, and -203 were confirmed to be aberrantly overexpressed in a cohort study of 10 VU patients by quantitative PCR and i…	NO, high confidence; Explanation: The provided context does not indicate a direct interaction between the vinculin protein and the leptin receptor protein. While both proteins are mentioned as potential targets of specific microRNAs, there is no evidence or description of a direct interaction between them. Instead, the context focuses on the role of microRNAs in regulating the expression of these…
184044	2A2572260	2A2572245	GLUT3	GLUT1	[INST]Context: [PMID: 27825869 Transendothelial glucose transport is not restricted by extracellular hyperglycaemia. Endothelial cells are routinely exposed to elevated glucose concentrations post-prandially in healthy individuals and permanently in patients with metabolic syndrome and diabetes, and so we assessed their sugar transport capabilities in response to high glucose. In human umbilical …	NO, high confidence; Explanation: The provided context discusses the roles of GLUT1 and GLUT3 proteins in glucose transport by endothelial cells but does not indicate any direct interaction between the two proteins. Instead, it describes their individual contributions to glucose uptake and how their expression levels change under different conditions. GLUT1 and GLUT3 are mentioned as separate ent…
65189	2A2547785	2A2401969	GAPDH	ACACA	[INST]Context: [PMID: 31920968 Quantitative Analysis of Proteome in Non-functional Pituitary Adenomas: Clinical Relevance and Potential Benefits for the Patients. Background: Non-functional pituitary adenoma is a common tumor that occurs in the pituitary gland, and generally without any symptoms at its early stage and without clinical elevation of hormones, which is commonly diagnosed when it gro…	NO, high confidence; Explanation: The provided context does not mention any direct interaction between GAPDH protein and ACACA protein. While both proteins are identified as hub molecules in the study, there is no specific information or evidence provided that indicates they interact with each other. The context focuses on their roles as part of a larger set of differentially expressed genes and …
618606	2A2613339	2A2571820	ERG	GSTP1	[INST]Context: [PMID: 34191807 GSTP1 positive prostatic adenocarcinomas are more common in Black than White men in the United States. GSTP1 is a member of the Glutathione-S-transferase family silenced by CpG island DNA hypermethylation in 90-95% of prostate cancers. However, prostate cancers expressing GSTP1 have not been well characterized. We used immunohistochemistry against GSTP1 to examine 1…	NO, high confidence; Explanation: The provided context discusses the association of GSTP1 protein positivity with ERG protein positivity in prostate cancers among Black men. However, it does not indicate a direct interaction between the ERG protein and the GSTP1 protein. Instead, it describes an enrichment of GSTP1 positivity in ERG-positive cancers, suggesting a correlation rather than a direct …
576506	2A2416086	2A2903080	annexin V	Epo	[INST]Context: [PMID: 16574939 Erythropoiesis abnormalities contribute to early-onset anemia in patients with septic shock. RATIONALE: The intimate mechanisms of early onset anemia observed in critically ill patients with septic shock remain unclear. OBJECTIVES: We investigated erythropoiesis abnormalities in this setting by studying morphologic, functional, and biochemical patterns of erythroid …	NO, high confidence; Explanation: The provided context discusses the role of annexin V and erythropoietin (Epo) in the context of erythropoiesis abnormalities in patients with septic shock. Annexin V is used as a marker to assess apoptosis in erythroid precursors, while erythropoietin (Epo) is mentioned in relation to its receptor-dependent antiapoptotic effects and its ability to restore growth …
522263	2A2771261	2A2558984	renin	HCG	[INST]Context: [PMID: 11679499 The role of enalapril in the prevention of ovarian hyperstimulation syndrome: a rabbit model. BACKGROUND: The purpose of our study was to investigate the role of enalapril in the prevention of ovarian hyperstimulation syndrome. METHODS: Twenty New Zealand female rabbits were included in the study. A total of 75 IU FSH + 75 IU LH was given daily by i.m. route for the…	NO, high confidence; Explanation: The provided context does not mention any direct interaction between renin protein and HCG protein. The study focuses on the role of enalapril in the prevention of ovarian hyperstimulation syndrome and discusses the levels of various hormones and proteins, including renin and HCG, but does not indicate any direct interaction between renin and HCG. Instead, it des…
91699	2A2722226	2A2514431	PIN1	PIN	[INST]Context: [PMID: 19309458 Functional expression and characterization of Arabidopsis ABCB, AUX 1 and PIN auxin transporters in Schizosaccharomyces pombe. Heterologous expression systems based on tobacco BY-2 cells, Arabidopsis cell cultures, Xenopus oocytes, Saccharomyces cerevisiae, and human HeLa cells have been used to express and characterize PIN, ABCB (PGP), and AUX/LAX auxin transporter…	NO, high confidence; Explanation: The provided context discusses the expression and characterization of various auxin transporters, including PIN1 and PIN proteins, in the Schizosaccharomyces pombe system. However, there is no mention of a direct interaction between PIN1 protein and PIN protein. Instead, the context describes the individual activities and properties of these proteins in the conte…
295912	2A2503928	2A2403354	DKC1	ACD	[INST]Context: [PMID: 26668621 Downregulation of telomerase maintenance-related ACD expression in patients undergoing immunosuppresive therapy following kidney transplantation. Chronic administration of immunosuppressants has been associated with long-term consequences, including a higher risk of neoplasm development. The processes regulating telomere function exert a major influence on human can…	NO, high confidence; Explanation: The provided context does not mention any direct interaction between DKC1 protein and ACD protein. The study focuses on the downregulation of ACD gene expression in patients undergoing immunosuppressive therapy and its potential implications for telomere maintenance and cancer risk. While DKC1 is mentioned in the study, there is no indication that it interacts wi…
216701	2A2454115	2A2577828	Caspase 8	Huntingtin	[INST]Context: [PMID: 21724973 Whole-genome gene expression modifications associated with nitrosamine exposure and micronucleus frequency in human blood cells. N-nitroso compounds are suspected human carcinogens and relevant in human exposure. Since lymphocytic micronuclei represent a validated biomarker of human cancer risk, establishing a link between NOC exposure and micronuclei frequency in h…	NO, high confidence; Explanation: The provided context discusses the association between micronuclei frequency and urinary nitrosamines, as well as gene expression modifications associated with nitrosamine exposure. It mentions several genes and proteins involved in various pathways, including Caspase 8 and Huntingtin. However, there is no direct interaction mentioned between Caspase 8 protein an…
67392	2A2516824	2A2516744	EF-1delta	elongation factor 1beta	[INST]Context: [PMID: 10409717 Mutations in elongation factor 1beta, a guanine nucleotide exchange factor, enhance translational fidelity. Translation elongation factor 1beta is a member of the family of guanine nucleotide exchange factors, proteins whose activities are important for the regulation of G proteins critical to many cellular processes. Elongation factor 1beta is a highly conserved pr…	NO, high confidence; Explanation: The provided context discusses the roles and functions of elongation factor 1beta and EF-1delta proteins, but it does not mention any direct interaction between these two proteins. Instead, it describes their individual roles in protein synthesis, translational fidelity, and cell growth. The context highlights the functional homology and sequence conservation bet…
216853	2A2454115	2A2520685	CASP8	EGFR	[INST]Context: [PMID: 33452985 Features of the Copy Number Variation of Certain Genes in Tumor Cells in Patients with Serous Ovarian Adenocarcinoma. We analyzed the peculiarities of the copy number variation of genes that regulate apoptosis, DNA repair, cell proliferation, metabolism, and estrogen reception in tumor and normal cells of high-grade and low-grade serous adenocarcinoma of the ovaries…	NO, high confidence; Explanation: The provided context does not mention any direct interaction between the CASP8 protein and the EGFR protein. The context discusses the copy number variation of various genes in tumor cells of ovarian serous adenocarcinoma, but it does not describe any specific interaction between CASP8 and EGFR. Instead, it focuses on the roles of these genes in regulating apopto…
349033	2A2617955	2A2856131	ST12	ST1	[INST]Context: [PMID: 33660483 [Progress of researches on Blastocystis infections in humans and animals in China]. Blastocystis infections have been detected in healthy populations, children, students, outpatients and inpatients, as well as diarrhea patients in China. High prevalence of Blastocystis infections has been reported in immunocompromised patients, and relatively high prevalence was see…	NO, high confidence; Explanation: The provided context discusses the different subtypes (ST1 to ST17) of Blastocystis and their prevalence in humans and animals. It mentions that ST1 to ST9 and ST12 infect humans and animals, while ST10 to ST17 only infect animals. However, there is no mention of any direct interaction between ST12 protein and ST1 protein. The context focuses on the prevalence an…
390088	2A2532268	2A2601220	heart-type fatty acid binding protein	interleukin-6	[INST]Context: [PMID: 24046510 Biomarkers in acute cardiac care are gaining increasing interest given their clinical benefits. These include ST2 and chromogranin A in acute dyspnea and acute heart failure, matrix metalloproteinase in acute chest pain, heart-type fatty acid binding protein in acute coronary syndrome, CD40 ligand and interleukin-6 in acute myocardial infarction, blood ammonia and l…	NO, high confidence; Explanation: The provided context lists various biomarkers and their roles in different cardiac conditions, including heart-type fatty acid binding protein in acute coronary syndrome and interleukin-6 in acute myocardial infarction. However, there is no mention of a direct interaction between heart-type fatty acid binding protein and interleukin-6. Instead, they are presented…
104131	2A2576391	2A2855015	beta globin	HbA	[INST]Context: [PMID: 9521753 Preparation and kinetic characterization of a series of betaW37 variants of human hemoglobin A: evidence for high-affinity T quaternary structures. Four variants of human beta globin in which the Trp at position 37 has been replaced with a Tyr, Ala, Gly, or Glu have been expressed in Escherichia coli. These globins have been combined with normal human alpha chains an…	NO, high confidence; Explanation: The context provided discusses the preparation and kinetic characterization of various beta globin variants and their interactions with alpha chains to form hemoglobin molecules. While it mentions the interaction between beta globin and alpha chains to form hemoglobin, it does not indicate any direct interaction between beta globin protein and HbA protein. Instea…
423695	2A2652854	2A2892349	microtubule-associated protein 1 light chain 3 alpha	TDP-43	[INST]Context: [PMID: 29790198 The role of lysosomes and autophagosomes in frontotemporal lobar degeneration. INTRODUCTION: Cell biological and genetic evidence implicate failures in degrading aggregating proteins, such as tau and TDP-43, through the autophagy or lysosomal pathways in the pathogenesis of frontotemporal lobar degeneration . METHODS: We investigated changes in the degradative pathw…	NO, high confidence; Explanation: The provided context discusses the roles of lysosomes and autophagosomes in frontotemporal lobar degeneration and mentions various proteins involved in these pathways, including microtubule-associated protein 1 light chain 3 alpha (LC3) and TDP-43. However, there is no direct interaction mentioned between microtubule-associated protein 1 light chain 3 alpha prote…
330103	2A2679759	2A2571820	Ndrg1	Gstp1	[INST]Context: [PMID: 22114700 Proteomic signatures of human oral epithelial cells in HIV-infected subjects. HIV infected subjects on highly active antiretroviral therapy are susceptible to comorbid viral, bacterial and fungal infections in the oral cavity. In a discovery phase two Dimensional Difference Gel Electrophoresis (2-D DIGE) analyses of human oral gingival epithelial cell (HOEC) lysates…	NO, high confidence; Explanation: The provided context does not mention any direct interaction between Ndrg1 protein and Gstp1 protein. Instead, it describes the upregulation of Ndrg1 and the downregulation of Gstp1 in HIV-infected subjects. The context focuses on the changes in protein expression levels in response to HIV infection and highly active antiretroviral therapy, but it does not indica…
325325	2A2568164	2A2482891	gps 2	gps 1	[INST]Context: [PMID: 25216413 Glasgow Prognostic Score can be a useful indicator to determine prognosis of patients with colorectal carcinoma. The aim of the current study was to elucidate a further significance of glasgow prognostic score in colorectal carcinoma. Correlation of glasgow prognostic score and modified glasgow prognostic score, which are composed of combined score provided for seru…	NO, high confidence; Explanation: The terms gps 2 protein" and "gps 1 protein" do not interact with each other in the provided context. The context discusses the Glasgow Prognostic Score (GPS) and Modified Glasgow Prognostic Score (MGPS), which are used to assess the prognosis of patients with colorectal carcinoma. The terms "gps 2 protein" and "gps 1 protein" are not mentioned as interacting ent…
36187	2A2936581	2A2704682	Vimentin	p53	[INST]Context: [PMID: 28779345 N-terminal truncations of human bHLH transcription factor Twist1 leads to the formation of aggresomes. Dysregulation of these mechanisms facilitates the aggregation of misfolded proteins and forms aggresomes in the juxta nuclear position of the cell which are removed by lysosome-mediated autophagy pathway in the subsequent cell division. Accumulation of misfolded pr…	NO, high confidence; Explanation: The provided context does not mention any direct interaction between Vimentin protein and p53 protein. The context discusses the role of Twist1 in aggresome formation and its interaction with the HAT domain of p300 and p53. However, it does not indicate any direct interaction between Vimentin and p53. Instead, it focuses on the role of Twist1 and its deletion mut…
7712	2A2860621	2A2901699	SETDB1	TRIM28	[INST]Context: [PMID: 31856708 DUF3669, a 'domain of unknown function' within ZNF746 and ZNF777, oligomerizes and contributes to transcriptional repression. BACKGROUND: ZNF746 and ZNF777 belong to a subset of the large Kruppel-associated box zinc finger transcription factor family. They contain, like four other members in human, an additional conserved domain, the 'domain of unknown function 3669…	NO, high confidence; Explanation: The provided context does not mention any direct interaction between SETDB1 protein and TRIM28 protein. Instead, it discusses the interaction of ZNF746 and ZNF777 with TRIM28 and the role of sumoylation in transcriptional regulation. There is no indication that SETDB1 protein interacts with TRIM28 protein in the given context.</s>
183155	2A2854814	2A2558984	CGB	CGA	[INST]Context: [PMID: 21832169 Expression and production of human chorionic gonadotropin in the normal secretory endometrium: evidence of CGB7 and/or CGB6 beta human chorionic gonadotropin subunit gene expression. We have previously confirmed glandular cell CGB and CGA subunit mRNA gene expression as well as the expression of their dimeric and single-subunit human chorionic gonadotropin proteins …	YES, high confidence; Explanation: The context indicates that the expression of CGB and CGA subunits leads to the production of human chorionic gonadotropin (hCG). Specifically, it mentions that epithelial human chorionic gonadotropin is expressed and produced as CGB7 and/or CGB6 but not CGB5, and it is produced together with CGA as a secretory transformation marker in the normal secretory phase …
11440	2A2651311	2A2516455	mitofilin	endothelin-1	[INST]Context: [PMID: 29619900 The role of mitofilin in left ventricular hypertrophy in hemodialysis patients. Left ventricular hypertrophy is a common abnormality in hemodialysis patients. Mitochondrial dysfunction contributes to the progression of left ventricular hypertrophy. As an inner mitochondrial membrane structural protein, mitofilin plays a key role in maintaining mitochondrial structur…	NO, high confidence; Explanation: The provided context does not indicate a direct interaction between mitofilin protein and endothelin-1 protein. Instead, it describes the correlation between various biomarkers and left ventricular hypertrophy in hemodialysis patients. While both mitofilin and endothelin-1 are mentioned in the context of left ventricular hypertrophy, there is no direct interactio…
663100	2A2457399	2A2457284	monocyte chemotactic protein-3	eotaxin	[INST]Context: [PMID: 10359886 Effect of AA-2414, a thromboxane A2 receptor antagonist, on airway inflammation in subjects with asthma. BACKGROUND: Asthma is a chronic inflammatory disease of the airways. The chemokines are potent chemoattractants for eosinophils and other types of cells associated with allergic inflammation. AA-2414, a new thromboxane A2 receptor antagonist, reduces bronchial hy…	NO, high confidence; Explanation: The provided context discusses the effects of AA-2414 on chemokine expression in bronchial tissues of asthmatic subjects. While it mentions the reduction in the number of cells expressing monocyte chemotactic protein-3 (MCP-3) and eotaxin, it does not indicate a direct interaction between these two proteins. Instead, it describes their individual roles in the inf…
5808	2A2516570	2A2590068	EF1A1	HSP90B	[INST]Context: [PMID: 33053689 Sequenced Combinations of Cisplatin and Selected Phytochemicals towards Overcoming Drug Resistance in Ovarian Tumour Models. In the present study, cisplatin, artemisinin, and oleanolic acid were evaluated alone, and in combination, on human ovarian A2780, A2780ZD0473R, and A2780cisR cancer cell lines, with the aim of overcoming cisplatin resistance and side effects.…	NO, high confidence; Explanation: The provided context does not mention any direct interaction between EF1A1 protein and HSP90B protein. The context lists various proteins that are differentially expressed in ovarian cancer cells and their roles in cell cycle regulation, metabolism, and drug resistance. However, it does not indicate any specific interaction between EF1A1 and HSP90B proteins. Ther…
242409	2A2580790	2A2700093	Hex A	beta-N-acetylhexosaminidase	[INST]Context: [PMID: 10481922 Thermodynamic characterisation of the mutated isoenzyme A of beta-N-acetylhexosaminidase in GM2-gangliosidosis B1 variant. Here we report the determination of the activation energies of the plasma isoenzymes of beta-N-acetylhexosaminidase (Hex, EC 3.2.1.52), isolated by chromatography in DEAE-cellulose, using the neutral chromogenic substrate 3,3'dichlorophenylsulfo…	NO, high confidence; Explanation: The terms [Hex A protein] and [beta-N-acetylhexosaminidase protein] refer to the same enzyme, beta-N-acetylhexosaminidase, with Hex A being a specific isoenzyme of this enzyme. Therefore, they are not separate entities that interact with each other. Instead, they are different forms of the same protein.</s>
635053	2A2590068	2A2722266	HSP84	SDK3	[INST]Context: [PMID: 10079081 Endogenous substrates of sphingosine-dependent kinases are chaperone proteins: heat shock proteins, glucose-regulated proteins, protein disulfide isomerase, and calreticulin. Protein kinases whose activity is detectable only in the presence of sphingosine or N,N'-dimethyl-Sph, but not in the presence of 15 other sphingolipids, phospholipids, and glycerolipids tested…	NO, high confidence; Explanation: The provided context describes the activities of different sphingosine-dependent kinases (SDKs) and their specific substrates. While it mentions that SDK3 phosphorylates HSP84 (or HSP86), it does not indicate a direct interaction between HSP84 protein and SDK3 protein. Instead, it describes the phosphorylation of HSP84 by SDK3 as part of the kinase's substrate sp…
513487	2A2909968	2A2714801	Trim27	Cbfb	[INST]Context: [PMID: 29897614 Trim27 confers myeloid hematopoiesis competitiveness by up-regulating myeloid master genes. Trim27 (Zinc finger protein RFP) is a potential regulator of hematopoietic stem cells, yet its role in hematopoiesis remains elusive. Here, we investigated the roles of Trim27 in hematopoiesis by enforcing its expression in mouse and human hematopoietic stem and progenitor ce…	NO, high confidence; Explanation: The provided context does not indicate a direct interaction between the Trim27 protein and the Cbfb protein. Instead, it mentions that Trim27 up-regulates Cbfb as part of its role in promoting myeloid bias differentiation of hematopoietic stem and progenitor cells. This suggests that Trim27 influences the expression of Cbfb but does not imply a direct interaction…
443441	2A2908767	2A2905345	DcR1	TRAIL	[INST]Context: [PMID: 21156789 Ursolic acid, a pentacyclin triterpene, potentiates TRAIL-induced apoptosis through p53-independent up-regulation of death receptors: evidence for the role of reactive oxygen species and JNK. In the present report, we investigated the effect of ursolic acid, a pentacyclic triterpenoid found in rosemary and holy basil, on apoptosis induced by TRAIL. We found that urs…	NO, high confidence; Explanation: The provided context does not mention any direct interaction between the DcR1 protein and the TRAIL protein. Instead, it discusses the effects of ursolic acid on the expression of various proteins, including DcR1 and TRAIL receptors (DR4 and DR5), and their roles in apoptosis. The context focuses on the up-regulation of death receptors and down-regulation of deco…
43832	2A2918856	2A2734750	TTR	PPARA	[INST]Context: [PMID: 34126818 Proteomics based drug repositioning applied to improve in vitro fertilization implantation: an artificial intelligence model. Embryo implantation is one of the most inefficient steps in assisted reproduction, so the identifying drugs with a potential clinical application to improve it has a strong interest. This work applies artificial intelligence and systems biolo…	NO, high confidence; Explanation: The provided context does not mention any direct interaction between the TTR protein and the PPARA protein. While both proteins are mentioned in the context of embryo implantation and the potential repositioning of drugs to improve it, there is no specific information or evidence provided that indicates a direct interaction between TTR and PPARA. The context focu…
659510	2A2548752	2A2630432	GADD45A	Lamin A/C	[INST]Context: [PMID: 19082486 Grade-dependent effects on cell cycle progression and apoptosis in response to doxorubicin in human bladder cancer cell lines. Doxorubicin is an important component of combination therapy for muscle-invasive urinary bladder cancer. Treatment with this topoisomerase II poison is able to interfere with cell cycle progression and lead to cancer cell death. Using FACS a…	NO, high confidence; Explanation: The provided context discusses the effects of doxorubicin on cell cycle progression and apoptosis in human bladder cancer cells, including the activation of various proteins such as Caspase-8, Caspase-9, Caspase-3, and the cleavage of PARP, Lamin A/C, and Bcl-XL/S. However, there is no direct mention or evidence of an interaction between GADD45A protein and Lamin…
412090	2A2481140	2A2514491	CREB1	DNM2	[INST]Context: [PMID: 32041280 A Network-Based Bioinformatics Approach to Identify Molecular Biomarkers for Type 2 Diabetes that Are Linked to the Progression of Neurological Diseases. Clinical studies, including epidemiological and neuropathological analyses, indicate that patients with type 2 diabetes have worse progression of neurological diseases, suggesting pathogenic links between neurologi…	NO, high confidence; Explanation: The provided context does not mention a direct interaction between the CREB1 protein and the DNM2 protein. While both proteins are identified as part of the pathways and networks involved in type 2 diabetes and neurological diseases, there is no specific evidence or description indicating that they interact with each other. The context focuses on the broader path…
401783	2A2763616	2A2525541	mRNA export factor RAE1	p300	[INST]Context: [PMID: 21467841 RNA export factor RAE1 contributes to NUP98-HOXA9-mediated leukemogenesis. Chromosomal translocations involving chimeric fusions of the nucleoporin NUP98 protein have often been described in acute myelogenous leukemia . All the fusion proteins have an identical NUP98 N terminus, which contains the GLEBS motif for interaction with the mRNA export factor RAE1 and FG r…	NO, high confidence; Explanation: The provided context does not mention any direct interaction between the mRNA export factor RAE1 protein and the p300 protein. Instead, it describes the interaction of NUP98 with RAE1 and HDAC1, but not with p300. Therefore, based on the given information, there is no evidence to suggest that RAE1 and p300 interact with each other.</s>
462628	2A2415436	2A2685847	PRMT5	Notch1	[INST]Context: [PMID: 34659878 Systemic therapies for salivary gland adenoid cystic carcinoma. Adenoid cystic carcinoma is a slow growing, but relentless cancer. Due to its rarity and lack of understanding of its molecular etiology, no standard chemotherapy for adenoid cystic carcinoma currently exists and many patients suffer from recurrent and/or metastatic disease. To describe and summarize ex…	NO, high confidence; Explanation: The provided context discusses various molecularly targeted drugs and therapies for adenoid cystic carcinoma, including PRMT5 inhibitors and Notch1 inhibitors. However, there is no direct mention or evidence of an interaction between the PRMT5 protein and the Notch1 protein. The context describes these proteins as separate targets for cancer stem cell therapy and…
73322	2A2526426	2A2859998	ErbB3	CDCrel-1	[INST]Context: [PMID: 15632191 RING finger ubiquitin-protein isopeptide ligase Nrdp1/FLRF regulates parkin stability and activity. Parkin is a ubiquitin-protein isopeptide ligase. It has been suggested that loss of function in parkin causes accumulation and aggregation of its substrates, leading to death of dopaminergic neurons in Parkinson disease. Using the yeast two-hybrid screen, we isolated …	NO, high confidence; Explanation: The provided context does not mention any direct interaction between ErbB3 protein and CDCrel-1 protein. Instead, it describes the interaction of Nrdp1/FLRF with parkin and its effects on the degradation of parkin and CDCrel-1. ErbB3 is mentioned as a substrate of Nrdp1, while CDCrel-1 is a substrate of parkin. There is no indication that ErbB3 and CDCrel-1 inter…
565010	2A2672324	2A2903080	MYO10	TIMP1	[INST]Context: [PMID: 35391790 Identification of Novel Biomarkers With Diagnostic Value and Immune Infiltration in Burn Injury. Burn injury is an intractable problem in the field of surgery where screening relevant target genes and exploring pathological mechanisms through bioinformatic methods has become a necessity. Herein, we integrated three burn injury mRNA microarray datasets from the Gene …	NO, high confidence; Explanation: The provided context does not mention any direct interaction between MYO10 protein and TIMP1 protein. While both proteins are identified as hub genes involved in burn injury, there is no specific information or evidence indicating that they interact with each other. The context focuses on their individual roles and enrichment in specific pathways rather than any …
403219	2A2592161	2A2764502	HSPA4	RBBP4	[INST]Context: [PMID: 29100048 Novel candidate genes of the PARK7 interactome as mediators of apoptosis and acetylation in multiple sclerosis: An in silico analysis. BACKGROUND: currently only 4 studies have explored the potential role of PARK7's dysregulation in MS pathophysiology Currently, no study has evaluated the potential role of the PARK7 interactome in MS. OBJECTIVE: The aim of our study…	NO, high confidence; Explanation: The provided context does not mention any direct interaction between the HSPA4 protein and the RBBP4 protein. While both proteins are part of the PARK7 interactome and are differentially expressed in MS, there is no specific information indicating that they interact with each other. The context focuses on the differential expression of these proteins and their ro…
644158	2A2886324	2A2922513	SYN1	UBE1	[INST]Context: [PMID: 8088799 Physical mapping in a yeast artificial chromosome contig of 11 markers on the human X chromosome in Xp11.23. By using yeast artificial chromosome clones, we have generated a physical map of the short arm of the human X chromosome at Xp11.23. The region analyzed spans the distal marker UBE1 and the ARAF1/TIMP/SYN1/PFC gene cluster and further extends proximally to inc…	NO, high confidence; Explanation: The provided context describes the physical mapping of markers on the human X chromosome and does not mention any direct interaction between the SYN1 protein and the UBE1 protein. The context focuses on the relative positions of these genes within the chromosome and does not provide any information about their functional or protein-level interactions. Therefore, …
198287	2A2430988	2A2596509	ATF3	ID2	[INST]Context: [PMID: 15897246 Transcriptional signature of Ecteinascidin 743 (Yondelis, Trabectedin) in human sarcoma cells explanted from chemo-naive patients. Ecteinascidin 743 (ET-743; Yondelis, Trabectedin) is a marine anticancer agent that induces long-lasting objective remissions and tumor control in a subset of patients with pretreated/resistant soft-tissue sarcoma. Drug-induced tumor con…	NO, high confidence; Explanation: The provided context discusses the up-regulation of various genes, including ATF3 and ID2, in response to Ecteinascidin 743 (ET-743) treatment. However, there is no direct mention of an interaction between the ATF3 protein and the ID2 protein. The context describes their roles in the transcriptional signature and cell cycle control but does not indicate any speci…
384142	2A2705948	2A2418080	glycodelin	ApoD	[INST]Context: [PMID: 12021176 Global gene profiling in human endometrium during the window of implantation. Herein, we have investigated global gene expression during the window of implantation (peak E2 and progesterone levels) in well characterized human endometrial biopsies timed to the LH surge, compared with the late proliferative phase (peak E2 level) of the menstrual cycle. Up-regulated ge…	NO, high confidence; Explanation: The provided context discusses the up-regulation of several genes, including glycodelin and ApoD, during the window of implantation in human endometrium. However, there is no direct mention of an interaction between glycodelin protein and ApoD protein. The context focuses on the differential expression of these proteins and other related genes but does not indica…
441497	2A2703005	2A2457320	osteopontin	CCL18	[INST]Context: [PMID: 32895164 [Clinical value of biomarkers in diagnosis and treatment of idiopathic pulmonary fibrosis]. Idiopathic pulmonary fibrosis is a chronic interstitial pneumonia characterized by progressive accumulation of fibroblastic foci and destruction of the alveolar structure. Due to an incomplete understanding of the mechanism of the occurrence and progression of idiopathic pulm…	NO, high confidence; Explanation: The provided context mentions osteopontin and CCL18 as potential biomarkers involved in the diagnosis and treatment of idiopathic pulmonary fibrosis. However, there is no direct interaction mentioned between osteopontin protein and CCL18 protein. Instead, they are presented as separate entities with distinct roles in the disease process. Therefore, based on the g…
126405	2A2590057	2A2895182	HSP90A	TATA-box binding protein	[INST]Context: [PMID: 34460062 Genomic organization and hypoxia inducible factor responsive regulation of teleost hsp90beta gene during hypoxia stress. BACKGROUND: The physiological significance of a large family of heat-shock proteins, comprised of the cytosolic HSP90A and the endoplasmic reticulum component of HSPB, is evident in prokaryotes and eukaryotes. The HSP90A is believed to play critic…	NO, high confidence; Explanation: The provided context discusses the genomic organization and hypoxia inducible factor responsive regulation of the hsp90beta gene in teleost fish. It mentions the binding ability of the minimal promoter with the TATA-box binding protein and the generation of GFP expressing transgenic zebrafish. However, there is no direct interaction mentioned between the HSP90A p…
458135	2A2876688	2A2876709	SUMO-1	SUMO-3	[INST]Context: [PMID: 28545138 SUMO-4: A novel functional candidate in the human placental protein SUMOylation machinery. Functional SUMO family members identified in the human placenta include SUMO-1 to SUMO-3, which are elevated in pre-eclampsia. Whether the fourth isoform, SUMO-4, plays a role in placental development and function remains unknown. OBJECTIVES: We tested the hypothesis that SUMO…	NO, high confidence; Explanation: The provided context does not mention any direct interaction between SUMO-1 protein and SUMO-3 protein. It discusses the expression and roles of SUMO-1 to SUMO-3 in the human placenta, particularly in pre-eclampsia and under oxidative stress and hypoxic conditions. However, there is no specific information indicating that SUMO-1 and SUMO-3 interact with each othe…
339220	2A2794120	2A2781253	L26	L10	[INST]Context: [PMID: 1174537 Characterization of N-ethylmaleimide-reactive proteins from human tonsillar ribosomes by two-dimensional polyacrylamide gel electrophoresis. Human tonsillar 80-S ribosomes were 17% and 43% inactivated by 1 mM N-ethylmaleimide after 12 min at 30 or 37 degrees C, respectively. The ribosomes were unaffected by the reagent during the same period of time at 0 or 20 degree…	NO, high confidence; Explanation: The provided context describes the labeling of various ribosomal proteins by N-ethylmaleimide under different temperature conditions. While it mentions that L26 and L10 are labeled among the 60-S ribosomal proteins after 3 and 12 minutes at 37 degrees C, respectively, there is no indication of a direct interaction between L26 and L10 proteins. The context focuses…
708986	2A2871057	2A2571813	AGT	GSTO1	[INST]Context: [PMID: 31924810 Genetic Variants Associated with Chronic Kidney Disease in a Spanish Population. Chronic kidney disease patients have many affected physiological pathways. A total of 722 Spanish adults, including 548 patients and 174 controls, were genotyped to better understand the effects of genetic risk loci on the susceptibility to chronic kidney disease. We analyzed 38 single …	NO, high confidence; Explanation: The provided context does not mention any direct interaction between the AGT protein and the GSTO1 protein. Instead, it lists associations of these proteins with chronic kidney disease and related pathologies separately. There is no indication that these proteins interact with each other to produce a combined effect on chronic kidney disease or any other related …
126601	2A2590057	2A2590068	hsp90	hsp90 beta	[INST]Context: [PMID: 8523429 Differential cytoprotection against heat stress or hypoxia following expression of specific stress protein genes in myogenic cells. Cells respond to sub-lethal hear stress by preferential synthesis and accumulation of several members of functionally and compartmentally distinct families of heat shock (or stress) proteins (such as hsp70, hsp90, hsp60 and hsp27). Some …	NO, high confidence; Explanation: The terms hsp90 protein" and "hsp90 beta protein" do not interact with each other in the provided context. The context discusses the expression of different stress proteins, including hsp90 beta, and their effects on cell survival under heat stress and hypoxia. However, there is no mention of a direct interaction between the general "hsp90 protein" and the specif…
65527	2A2547785	2A2516455	glyceraldehyde 3-phosphate dehydrogenase	endothelin 1	[INST]Context: [PMID: 33838689 Effect of Shuangdan Mingmu capsule, a Chinese herbal formula, on oxidative stress-induced apoptosis of pericytes through PARP/GAPDH pathway. BACKGROUND: Diabetic retinopathy has become a worldwide concern because of the rising prevalence rate of diabetes mellitus . Despite much energy has been committed to diabetic retinopathy research, it remains a difficulty for d…	NO, high confidence; Explanation: The provided context does not indicate a direct interaction between glyceraldehyde 3-phosphate dehydrogenase (GAPDH) protein and endothelin 1 protein. Instead, it describes the effects of various interventions (such as PARP1 inhibitor, PARP1 activation, and GAPDH inhibitor) on the expression of these proteins and other related molecules in the context of oxidativ…
551719	2A2610838	2A2854079	cytokeratin 8	selenium binding protein 1	[INST]Context: [PMID: 15378696 Gastric adenocarcinoma is one of the most common cancers in Asian countries including China. Although its incidence rates in the West are lower than that in Asia, gastric cancer is still a major health problem worldwide, being second only to lung cancers in the number of deaths it causes. Helicobacter pylori infection has been identified as the major pathogen, but t…	NO, high confidence; Explanation: The provided context discusses the altered expression of various proteins in gastric adenocarcinoma, including cytokeratin 8 and selenium binding protein 1. However, there is no mention of a direct interaction between cytokeratin 8 protein and selenium binding protein 1 protein. The context describes their individual roles and changes in expression levels but doe…
545933	2A2640021	2A2736925	MAP4	PRDX6	[INST]Context: [PMID: 28222113 Differentially expressed proteins underlying childhood cortical dysplasia with epilepsy identified by iTRAQ proteomic profiling. Cortical dysplasia accounts for at least 14% of epilepsy cases, and is mostly seen in children. However, the understanding of molecular mechanisms and pathogenesis underlying cortical dysplasia is limited. The aim of this cross-sectional s…	NO, high confidence; Explanation: The provided context does not mention any direct interaction between MAP4 protein and PRDX6 protein. It only lists these proteins as differentially expressed in childhood cortical dysplasia patients compared to controls. There is no indication that these proteins interact with each other or have a combined effect on the condition. Instead, they are presented as s…
174310	2A2735098	2A2652473	PPIA	MAPK9	[INST]Context: [PMID: 32364075 Diabetes-specific Modulation of Peripheral Blood Gene Expression Signatures in Colorectal Cancer. BACKGROUND: Type 2 diabetes and colorectal cancer are both known to modulate gene expression patterns in peripheral blood leukocytes . OBJECTIVE: As type 2 diabetes has been shown to increase the incidence of colorectal cancer, we were prompted to check whether diabetes…	NO, high confidence; Explanation: The provided context does not mention any direct interaction between PPIA protein and MAPK9 protein. While both proteins are listed among the top differentially expressed genes in the study, there is no indication that they interact with each other. The context focuses on the overall gene expression patterns in peripheral blood leukocytes from colorectal cancer p…
666254	2A2476268	2A2735967	COMT	DARPP32	[INST]Context: [PMID: 21563886 Dopamine and the management of attentional resources: genetic markers of striatal D2 dopamine predict individual differences in the attentional blink. Given that dopamine plays a crucial role working memory, the present study tested whether individual differences in the size of the attentional blink can be predicted by differences in genetic predisposition related t…	NO, high confidence; Explanation: The provided context discusses the roles of various genetic polymorphisms related to dopamine and norepinephrine in the attentional blink, specifically mentioning the COMT Val(158)Met polymorphism and the DARPP32 polymorphism. However, there is no direct interaction mentioned between the COMT protein and the DARPP32 protein. Instead, they are presented as separat…
690581	2A2621019	2A2735967	DLG4	PPP1R1B	[INST]Context: [PMID: 35142030 Neurodegeneration and astrogliosis in the entorhinal cortex in Alzheimer's disease: Stereological layer-specific assessment and proteomic analysis. INTRODUCTION: The entorhinal cortex is among the earliest areas involved in Alzheimer's disease. Human entorhinal cortex atrophy is, in part, due to neural loss, but microglial and/or astroglial involvement in the differ…	NO, high confidence; Explanation: The provided context does not mention any direct interaction between DLG4 protein and PPP1R1B protein. Instead, it lists these proteins as part of a proteomic analysis that reveals relationships with up- and downregulated proteins in the human entorhinal cortex. The context discusses the roles of these proteins in synaptic, neuroinflammatory, and oxidative stress…
576712	2A2416086	2A2905922	Annexin V	TNFRSF6	[INST]Context: [PMID: 11096418 Regulation of TNFRSF6 (Fas) expression in ataxia telangiectasia cells by ionizing radiation. Several studies have shown that ionizing radiation induces transcription of the TNFRSF6 (Fas) gene, leading to augmented TNFRSF6 protein levels at the surface of irradiated cells. We have examined TNFRSF6 expression in an apparently normal lymphocyte line and in a lymphocyte…	NO, high confidence; Explanation: The provided context discusses the roles of TNFRSF6 (Fas) and caspase 8 in radiation-induced cell death in ataxia telangiectasia and normal lymphocytes. It mentions the use of Annexin V staining to determine apoptosis levels but does not indicate a direct interaction between Annexin V protein and TNFRSF6 protein. Instead, Annexin V is used as a marker to assess a…
102728	2A2704682	2A2748379	tumor protein p53	phosphatase and tensin homolog	[INST]Context: [PMID: 29302581 Novel Genetic Associations Between Lung Cancer and Indoor Radon Exposure. Background: Lung cancer is the leading cause of cancer-related death worldwide, for which smoking is considered as the primary risk factor. The present study was conducted to determine whether genetic alterations induced by radon exposure are associated with the susceptible risk of lung cancer…	NO, high confidence; Explanation: The provided context lists several genes implicated in lung cancer resulting from exposure to radon indoors, including tumor protein p53 (TP53) and phosphatase and tensin homolog (PTEN). However, it does not mention any direct interaction between the tumor protein p53 protein and the phosphatase and tensin homolog protein. The context focuses on the role of these…
682563	2A2457284	2A2680606	eotaxin	TH1	[INST]Context: [PMID: 31655881 The time course of nasal cytokine secretion in patients with aspirin-exacerbated respiratory disease undergoing aspirin desensitization: preliminary data. PURPOSE: Aspirin-exacerbated respiratory disease is a severe form of chronic rhinosinusitis with nasal polyps accompanied by asthma and an aspirin intolerance. The underlying pathomechanism of aspirin-exacerbated …	NO, high confidence; Explanation: The provided context does not mention any direct interaction between eotaxin protein and TH1 protein. While both are part of the inflammatory cytokine milieu in aspirin-exacerbated respiratory disease, the text describes their levels and trends separately without indicating any direct interaction between them. The focus is on the overall cytokine patterns and the…
477883	2A2457295	2A2457399	MCP-4	MCP-3	[INST]Context: [PMID: 10516663 Characterization of chemokine CCR3 agonist-mediated eosinophil recruitment in the Brown-Norway rat. The ability of various C-C chemokines to elicit tissue eosinophil infiltration following intradermal injection or peripheral blood eosinophilia following intravenous injection were compared in the Brown-Norway rat. Eotaxin (0.1 - 3 microg site-1) of human and murine o…	NO, high confidence; Explanation: The provided context does not mention any direct interaction between MCP-4 protein and MCP-3 protein. Instead, it discusses the effects of various chemokines, including MCP-3 and MCP-4, on eosinophil recruitment and peripheral blood eosinophilia in Brown-Norway rats. The context describes the potency and effects of each chemokine separately, without indicating an…
403778	2A2592161	2A2601113	Hsp70	IL-33	[INST]Context: [PMID: 20731692 Standardized tape stripping prior to patch testing induces upregulation of Hsp90, Hsp70, IL-33, TNF-alpha and IL-8/CXCL8 mRNA: new insights into the involvement of 'alarmins'. It is under discussion whether the cutaneous inflammation induced by tape stripping is a pivotal element in enhancing the allergic contact dermatitis response. OBJECTIVES: To investigate epide…	NO, high confidence; Explanation: The provided context discusses the upregulation of various epidermal mRNAs, including Hsp70 and IL-33, following tape stripping. However, it does not mention any direct interaction between the Hsp70 protein and the IL-33 protein. Instead, it describes their individual upregulation as part of the immune response induced by tape stripping. Therefore, there is no ev…
221462	2A2556000	2A2875098	Gemin7	Unrip	[INST]Context: [PMID: 20515655 Analysis of SMN-neurite granules: Core Cajal body components are absent from SMN-cytoplasmic complexes. Childhood spinal muscular atrophy is caused by a reduction in survival motor neuron protein. Survival motor neuron is a ubiquitously expressed house keeping protein that is involved in RNA production and processing. However, although survival motor neuron is expre…	NO, high confidence; Explanation: The provided context discusses the analysis of SMN-neurite granules and the presence of various SMN-binding proteins, including Gemin7 and Unrip. However, it does not mention any direct interaction between Gemin7 protein and Unrip protein. Instead, it lists them as separate components that are part of the SMN complex but does not indicate any specific interaction…
66999	2A2944014	2A2763386	Ku70	Rad51	[INST]Context: [PMID: 25216575 Human papillomavirus type 16 E7 oncoprotein causes a delay in repair of DNA damage. BACKGROUND AND PURPOSE: Patients with human papillomavirus related (HPV+) head and neck cancers demonstrate improved clinical outcomes compared to traditional HPV negative (HPV-) HNC patients. We have recently shown that HPV+ HNC cells are more sensitive to radiation than HPV- HNC ce…	NO, high confidence; Explanation: The provided context does not indicate a direct interaction between the Ku70 protein and the Rad51 protein. While both proteins are involved in DNA repair pathways, the context mentions that the expression of Ku70 and Ku80 was not altered by E7, whereas Rad51 was induced by E7. This suggests that E7 influences the expression of these proteins independently rather…
574623	2A2734750	2A2587344	peroxisome proliferator-activated receptor-alpha	High mobility group box-1	[INST]Context: [PMID: 24928512 High mobility group box-1 participates in the pathogenesis of alcoholic liver disease . Growing clinical and experimental evidence suggests that sterile inflammation contributes to alcoholic liver disease . High mobility group box-1 is highly induced during liver injury; Thus, the aim of this work was to determine whether high mobility group box-1 contributes to the…	NO, high confidence; Explanation: The provided context does not indicate a direct interaction between the peroxisome proliferator-activated receptor-alpha protein and the high mobility group box-1 protein. Instead, it describes the effects of high mobility group box-1 on the expression of peroxisome proliferator-activated receptor-alpha and its downstream targets, such as carnitine palmitoyltrans…
169632	2A2764298	2A2439242	NRAS	ATRX	[INST]Context: [PMID: 30028779 Female genitourinary tract melanoma: mutation analysis with clinicopathologic correlation: a single-institution experience. Female genitourinary tract melanoma is a rare and often-fatal form of mucosal melanoma. We describe our institutional experience with 55 cases of female genitourinary tract melanoma, 16 of which were evaluated with next-generation sequencing ta…	NO, high confidence; Explanation: The provided context does not mention any direct interaction between the NRAS protein and the ATRX protein. It describes the occurrence of mutations in these genes in female genitourinary tract melanoma but does not indicate any interaction between the proteins encoded by these genes. Instead, it focuses on the individual roles of these mutations in the context o…
25923	2A2749708	2A2610558	PTN	APACHE	[INST]Context: [PMID: 34608231 Longitudinal urinary biomarkers of immunological activation in covid-19 patients without clinically apparent kidney disease versus acute and chronic failure. Kidney function is affected in COVID-19, while kidney itself modulates the immune response. Here, hypothesize if COVID-19 urine biomarkers level can assess immune activation vs. clinical trajectory. Considering…	NO, high confidence; Explanation: The provided context does not mention any direct interaction between PTN protein and APACHE protein. PTN protein (pleiotrophin) is mentioned in relation to its correlation with pre-existing conditions and its association with urine biomarkers, while APACHE (Acute Physiology and Chronic Health Evaluation) is mentioned in relation to its correlation with urine biom…
244188	2A2671257	2A2763386	MUTYH	RAD51	[INST]Context: [PMID: 29854292 Breast cancer arising in very young patients may be biologically distinct; We characterized a group of very young patients (___ 35 years) for BRCA germline mutation and for somatic mutations in luminal (HER2 negative) breast cancer. Thirteen of 79 unselected very young patients were BRCA1/2 germline mutation carriers. Of the non-BRCA tumors, eight with luminal subty…	NO, high confidence; Explanation: The provided context does not mention any direct interaction between the MUTYH protein and the RAD51 protein. It lists these proteins as part of a group of DNA repair genes that are mutated in luminal tumors, but it does not describe any specific interaction between MUTYH and RAD51. Therefore, based on the given information, there is no evidence to suggest that t…
390164	2A2532268	2A2905922	FABP3	FAs	[INST]Context: [PMID: 30790507 Linoleic Acid Increases Prostaglandin E2 Release and Reduces Mitochondrial Respiration and Cell Viability in Human Trophoblast-Like Cells. However, omega 6 FAs can alter cellular metabolism via inflammation or modulation of mitochondrial function. Fetal linoleic acid is obtained from the maternal diet, and FAs are transported to the fetus via placental fatty acid tr…	NO, high confidence; Explanation: The provided context discusses the effects of linoleic acid on various proteins and cellular processes in human trophoblasts. While it mentions changes in the expression of FABP3 protein and FAs (fatty acids), there is no direct interaction described between FABP3 protein and FAs protein. Instead, the context focuses on the effects of linoleic acid on the express…
592631	2A2916787	2A2596018	TXNRD1	IGFBP3	[INST]Context: [PMID: 34996932 A novel 14-gene signature for overall survival in lung adenocarcinoma based on the Bayesian hierarchical Cox proportional hazards model. There have been few investigations of cancer prognosis models based on Bayesian hierarchical models. In this study, we used a novel Bayesian method to screen mRNAs and estimate the effects of mRNAs on the prognosis of patients with…	NO, high confidence; Explanation: The provided context does not mention any direct interaction between the TXNRD1 protein and the IGFBP3 protein. The context focuses on the identification of a 14-gene signature for overall survival in lung adenocarcinoma using a Bayesian hierarchical Cox proportional hazards model. While both TXNRD1 and IGFBP3 are included in the 14-gene signature, there is no sp…
650504	2A2418080	2A2903080	apolipoprotein D	TIMP-1	[INST]Context: [PMID: 16186358 PURPOSE: To identify and characterize genes differentially expressed in anterior segment tissues of eyes with pseudoexfoliation syndrome and glaucoma. METHODS: Anterior segment tissues (iris, ciliary processes, lens epithelium) were obtained from eight surgically enucleated eyes with PEX-associated open-angle or closed-angle glaucomas and eight age-matched glaucomat…	NO, high confidence; Explanation: The provided context does not mention any direct interaction between apolipoprotein D protein and TIMP-1 protein. Instead, it lists them as part of a set of genes that are differentially expressed in pseudoexfoliation tissues. Apolipoprotein D is mentioned as being upregulated, while TIMP-1 is downregulated. There is no indication that these two proteins interact…
99744	2A2415145	2A2439390	ANG	ATXN2	[INST]Context: [PMID: 31432357 Identification and characterization of novel and rare susceptible variants in Indian amyotrophic lateral sclerosis patients. Rare missense variants play a crucial role in amyotrophic lateral sclerosis pathophysiology. We report rare/novel missense variants from 154 Indian amyotrophic lateral sclerosis patients, identified through targeted sequencing of 25 ALS-associ…	NO, high confidence; Explanation: The provided context does not mention any direct interaction between the ANG protein and the ATXN2 protein. While it discusses the co-occurrence of intermediate-length repeat expansions in ATXN2 and a rare/novel variant in SETX genes in three sporadic ALS cases, it does not indicate any interaction between ANG and ATXN2 proteins. The context focuses on the identi…
67778	2A2516824	2A2544793	elongation factor 1-delta	fascin	[INST]Context: [PMID: 21737628 Proteomic differential display analysis for TS-1-resistant and -sensitive pancreatic cancer cells using two-dimensional gel electrophoresis and mass spectrometry. TS-1 is an oral anticancer agent containing two biochemical modulators for 5-fluorouracil and tegafur (FT), a metabolically activated prodrug of 5-fluorouracil. TS-1 has been recognized as an effective ant…	NO, high confidence; Explanation: The provided context does not mention any direct interaction between elongation factor 1-delta protein and fascin protein. Instead, it lists these proteins as part of a proteomic analysis comparing TS-1-resistant and -sensitive pancreatic cancer cells. The context focuses on the differential expression levels of various proteins, including elongation factor 1-del…
376400	2A2454552	2A2871385	cathepsin K	c-Src	[INST]Context: [PMID: 18282368 The introduction of bisphosphonates represents an important advance in the care of patients with metastatic bone disease. This review will discuss several novel therapies, including inhibitors of receptor activator of nuclear factor-kappabeta, c-Src, mammalian target of rapamycin, cathepsin K, and alpha(5)beta(3) integrins, which could improve our control over this …	NO, high confidence; Explanation: The provided context discusses several novel therapies, including inhibitors of receptor activator of nuclear factor-kappabeta, c-Src, mammalian target of rapamycin, cathepsin K, and alpha(5)beta(3) integrins, which could improve our control over metastatic bone disease. However, there is no mention of a direct interaction between cathepsin K protein and c-Src pr…
618071	2A2613339	2A2855033	KCNH2	LQT3	[INST]Context: [PMID: 20659946 A history of stressful life events, prolonged mental stress and arrhythmic events in inherited long QT syndrome. OBJECTIVE: To examine whether a history of stressful life events and prolonged mental stress are associated with arrhythmic events in inherited long QT syndrome . METHODS: Participants who had a molecularly established mutation of KCNQ1, KCNH2 or SCN5A ch…	NO, high confidence; Explanation: The provided context discusses the association between stressful life events, prolonged mental stress, and arrhythmic events in patients with inherited long QT syndrome (LQTS). It mentions specific genes and subtypes of LQTS, such as KCNQ1, KCNH2, and SCN5A, but does not describe any direct interaction between the KCNH2 protein and LQT3 protein. Instead, it focus…
260846	2A2609186	2A2509801	CD103	cDC2	[INST]Context: [PMID: 30972079 HIV-Exposed Uninfected Infants Have Increased Regulatory T Cells That Correlate With Decreased T Cell Function. Background: HIV-exposed uninfected infants (HEU) are at higher risk of severe infections, hospitalizations and death compared with HIV-unexposed uninfected infants (HUU), but the immune deficit underlying it is not known. To address this gap, we investigat…	NO, high confidence; Explanation: The provided context does not indicate a direct interaction between the CD103 protein and the cDC2 protein. Instead, it describes the phenotypic profiles of antigen presenting cells in HEU and HUU, including the expression of CD103 on CD1c-CD123-CD16-cDC1 and the proportions of CD1c+ cDC2. These are separate observations and do not suggest a direct interaction be…
688773	2A2867468	2A2540291	SP110	FLI1	[INST]Context: [PMID: 34242709 Transcriptome-wide analysis reveals core sets of transcriptional regulators of sensome and inflammation genes in retinal microglia. BACKGROUND: Retinal microglial cells play crucial roles in maintaining normal visual functions in a healthy eye. However, the underlying mechanisms of retinal microglial cells over-activation manifesting the alterations of sensome profi…	NO, high confidence; Explanation: The provided context does not mention any direct interaction between the SP110 protein and the FLI1 protein. Instead, it lists them as part of the core sets of sensome genes and predicts them as transcription factors that regulate these genes. There is no indication that these two proteins interact with each other directly.</s>
642573	2A2601142	2A2905922	CD124	CD95	[INST]Context: [PMID: 9890661 Expression of cytokine receptors on different myeloid leukemic cells. We have studied the expression of cytokine receptors CD25 (IL-2Ra,55kD), CD116 (hGM-CSRF,145kD), CD117 (CSFR,145kD), CD120a (TNFR,55kD), CD120b (TNFR,75kD), CD121a (IL-1R, type I, 80kD), CD123 (IL-3R), CD124 (IL-4R, 140kD), CD126 (IL-6R, 80kD), CDw127 (IL-7R, 75kD), CDw128 (IL-8R), CD130 (gp130 sub…	NO, high confidence; Explanation: The provided context discusses the expression of various cytokine receptors on myeloid leukemic cells, including CD124 (IL-4R) and CD95 (Fas antigen). However, there is no mention of a direct interaction between CD124 protein and CD95 protein. The context focuses on the expression profiles of these receptors on leukemic cells rather than any interaction between t…
599415	2A2577477	2A2592321	HDAC1	HSP27	[INST]Context: [PMID: 23269627 Combination of AT-101/cisplatin overcomes chemoresistance by inducing apoptosis and modulating epigenetics in human ovarian cancer cells. We investigated the effects of AT-101/cisplatin combination treatment on the expression levels of apoptotic proteins and epigenetic events such as DNA methyltransferase and histone deacetylase enzyme activities in OVCAR-3 and MDAH…	NO, high confidence; Explanation: The provided context does not mention any direct interaction between HDAC1 protein and HSP27 protein. While both proteins are discussed in the context of the effects of AT-101/cisplatin combination treatment on ovarian cancer cells, there is no specific interaction described between HDAC1 and HSP27. Instead, the context focuses on the individual roles of these pr…
425659	2A2459794	2A2600684	cyclin-dependent kinase 4	IkappaB-alpha	[INST]Context: [PMID: 15494532 Green tea epigallocatechin-3-gallate mediates T cellular NF-kappa B inhibition and exerts neuroprotection in autoimmune encephalomyelitis. Recent studies in multiple sclerosis and its animal model, experimental autoimmune encephalomyelitis, point to the fact that even in the early phase of inflammation, neuronal pathology plays a pivotal role in the sustained disabi…	NO, high confidence; Explanation: The provided context does not indicate a direct interaction between cyclin-dependent kinase 4 protein and IkappaB-alpha protein. Instead, it describes how EGCG affects T cell proliferation and effector function by blocking the catalytic activities of the 20S/26S proteasome complex, which leads to intracellular accumulation of IkappaB-alpha and subsequent inhibiti…
80729	2A2429565	2A2459929	ASS1	CDKN1A	[INST]Context: [PMID: 31692912 Investigating Novel Genes Potentially Involved in Endometrial Adenocarcinoma using Next-Generation Sequencing and Bioinformatic Approaches. Endometrial cancer is one of the most common cancers in women worldwide, affecting more than 300,000 women annually. Dysregulated gene expression, especially those mediated by microRNAs, play important role in the development an…	NO, high confidence; Explanation: The provided context does not mention any direct interaction between ASS1 protein and CDKN1A protein. It only states that ASS1 is associated with poorer prognosis and CDKN1A is associated with better prognosis in endometrial adenocarcinoma. There is no indication that these two proteins interact with each other in the context of endometrial adenocarcinoma.</s>
483969	2A2681555	2A2672591	NEFL	MPZ	[INST]Context: [PMID: 20627571 Clinical characterization and genetic analysis of a possible novel type of dominant Charcot-Marie-Tooth disease. A family of dominant Charcot-Marie-Tooth disease with eleven members, six of them symptomatic, was characterized clinically and genetically. The ages at onset ranged from 10 to 45 years, and the clinical severity varied from no symptom to being wheelchair…	NO, high confidence; Explanation: The provided context does not mention any direct interaction between the NEFL protein and the MPZ protein. It discusses the clinical and genetic characterization of a family with dominant Charcot-Marie-Tooth disease and the absence of mutations in various genes, including NEFL and MPZ. There is no indication that these two proteins interact with each other in the…
126601	2A2590057	2A2590068	HSP90AA1	HSP90AB1	[INST]Context: [PMID: 35371008 Global Proteomic Analyses Reveals Abnormal Immune Regulation in Patients With New Onset Ankylosing Spondylitis. Background: Ankylosing spondylitis is a chronic inflammatory disease with serious consequences and a high rate of morbidity and mortality, In our previous work, we reveal the key features of proteins in new-onset ankylosing spondylitis patients. Material a…	NO, high confidence; Explanation: The provided context mentions that HSP90AB1 and HSP90AA1 are among the proteins highly expressed in the peripheral blood mononuclear cells of ankylosing spondylitis patients. However, it does not indicate any direct interaction between these two proteins. Instead, it lists them as part of the antigen processing and presentation pathway, suggesting they are involv…
455204	2A2733890	2A2884721	p85	syk	[INST]Context: [PMID: 10979966 Phosphatidylinositol-3 kinase regulates p21ras activation during IgE-mediated stimulation of human basophils. Cross-linking of IgE or a bacterial product (f-Met-Leu-Phe; FMLP) induces the release of leukotriene C4 and histamine in human basophils. However, the signaling mechanisms in human basophils are only partially understood. It has been demonstrated that extrac…	NO, high confidence; Explanation: The provided context does not indicate a direct interaction between the p85 protein and the syk protein. While both proteins are involved in the signaling pathways leading to mediator release in human basophils, they are described as part of different pathways. The context mentions that phosphorylation of p85 (regulatory subunit of PI3 kinase) suggests activation…
159718	2A2623617	2A2528133	LGALS4	ETHE1	[INST]Context: [PMID: 34249670 Colorectal cancer is one of the major causes of cancer deaths across the world. Patients' survival at time of diagnosis depends mainly on stage of the tumor. Therefore, understanding the molecular mechanisms from low-grade to high-grade stages of cancer that lead to cellular migration from one tissue/organ to another tissue/organ is essential for implementing therap…	NO, high confidence; Explanation: The provided context discusses the roles of various genes and proteins in colorectal cancer, including LGALS4 and ETHE1. However, there is no direct interaction mentioned between LGALS4 protein and ETHE1 protein. Instead, the context describes their individual roles in the cancer process, such as LGALS4's role in recovering cell-cell junctions and ETHE1's role in…
668703	2A2652496	2A2884721	P38alpha	Syk	[INST]Context: [PMID: 27104822 Effect of Narrow Spectrum Versus Selective Kinase Inhibitors on the Intestinal Proinflammatory Immune Response in Ulcerative Colitis. BACKGROUND: Kinases are key mediators of inflammation, highlighting the potential of kinase inhibitors as treatments for inflammatory disorders. Selective kinase inhibitors, however, have proved disappointing, particularly in the trea…	NO, high confidence; Explanation: The provided context discusses the activities of various kinase inhibitors, including TOP1210, and their effects on different kinases such as P38alpha and Syk. However, there is no direct mention of an interaction between the P38alpha protein and the Syk protein. Instead, the context describes the inhibitory effects of TOP1210 on these kinases separately and thei…
691616	2A2638899	2A2401969	Maf1	acetyl-CoA carboxylase 1	[INST]Context: [PMID: 29843042 Taxifolin binds with liver-x-receptor (alpha & beta) to attenuate DMBA-induced mammary carcinogenesis through mTOR/Maf-1/PTEN pathway. AIM: 7,12-dimethylbenz(a)anthracene, a PAH derivative initializes cascades of signaling events that alters a variety of enzymes responsible for lipid and glucose homeostasis resulting in enhanced availability and consumption of energ…	NO, high confidence; Explanation: The provided context does not mention any direct interaction between the Maf1 protein and the acetyl-CoA carboxylase 1 protein. While both proteins are involved in metabolic pathways and are modulated by taxifolin in the study, there is no specific interaction described between them. Instead, they are presented as separate entities affected by the treatment.</s>
311827	2A2626897	2A2459092	CD58	CD81	[INST]Context: [PMID: 19644865 Changes in surface markers of human mesenchymal stem cells during the chondrogenic differentiation and dedifferentiation processes in vitro. OBJECTIVE: To investigate surface markers showing specific changes during the chondrogenic differentiation and dedifferentiation of human mesenchymal stem cells . METHODS: Human mesenchymal stem cells from adult bone marrow wer…	NO, high confidence; Explanation: The provided context discusses the expression patterns of various surface antigens, including CD58 and CD81, during the chondrogenic differentiation and dedifferentiation processes of human mesenchymal stem cells. However, there is no mention of a direct interaction between CD58 protein and CD81 protein. Instead, the context describes how the expression levels of…
33125	2A2769796	2A2769798	RECQL4	RECQL5	[INST]Context: [PMID: 32523948 RECQL5 at the Intersection of Replication and Transcription. Maintenance of genome stability is essential to prevent the accumulation of DNA mutations that can initiate oncogenesis and facilitate tumor progression. Studies of DNA repair genes have revealed a highly dynamic and redundant network of genes and proteins responsible for maintaining genome stability. Canc…	NO, high confidence; Explanation: The provided context discusses the roles of RECQL4 and RECQL5 proteins in DNA repair, replication, and transcription, but it does not mention any direct interaction between the two proteins. Instead, it describes their individual functions and the consequences of their deficiencies in maintaining genome stability. Therefore, based on the given information, there …
31296	2A2464191	2A2459937	CHD3	CDKN1B	[INST]Context: [PMID: 26551667 The mutational landscape of cutaneous T cell lymphoma and S__zary syndrome. S__zary syndrome is a leukemic and aggressive form of cutaneous T cell lymphoma resulting from the malignant transformation of skin-homing central memory CD4(+) T cells. Here we performed whole-exome sequencing of tumor-normal sample pairs from 25 patients with S__zary syndrome and 17 patien…	NO, high confidence; Explanation: The provided context does not mention any direct interaction between the CHD3 protein and the CDKN1B protein. Instead, it discusses the roles of these proteins in the context of somatic mutations and their involvement in epigenetic regulation and signaling pathways in S__zary syndrome and cutaneous T cell lymphoma. There is no indication that CHD3 and CDKN1B inte…
31955	2A2464191	2A2897977	ZFH	TGIF	[INST]Context: [PMID: 12736825 A genomewide survey of developmentally relevant genes in Ciona intestinalis. Genes for homeobox transcription factors. Homeobox-containing genes play crucial roles in various developmental processes, including body-plan specification, pattern formation and cell-type specification. The present study searched the draft genome sequence and cDNA/EST database of the basa…	NO, high confidence; Explanation: The provided context discusses the classification of homeobox-containing genes in Ciona intestinalis and mentions the loss of certain genes, including TGIF and ZFH1, in the Ciona lineage. However, there is no mention of a direct interaction between ZFH protein and TGIF protein. The context focuses on the presence or absence of these genes and their subclasses rat…
281733	2A2496572	2A2401213	deoxycytidine kinase	deoxycytidine deaminase	[INST]Context: [PMID: 7085768 Pyrimidine excretion by macrophages was studied in order to identify the potential immunoregulatory effector molecules. Deoxycytidine was found in the culture medium of thioglycollate-elicited mouse peritoneal macrophages, along with thymidine, which was shown by others to be a possible immunoregulatory substance. The identification of deoxycytidine was based on: (1)…	NO, high confidence; Explanation: The context provided does not indicate any direct interaction between deoxycytidine kinase protein and deoxycytidine deaminase protein. Instead, it mentions that macrophages lack both enzymes, which is consistent with their excretory pattern of deoxycytidine. There is no information suggesting that these two proteins interact with each other or have a combined ef…
492005	2A2889302	2A2514487	synaptotagmin I	dynamin I	[INST]Context: [PMID: 15781228 Preserved synaptic vesicle recycling in hippocampal neurons in a mouse Alzheimer's disease model. A recently described triple-transgenic mouse model (3xTg, PS1(M146V), APP(Swe), and tau(P301L)) develops a neuropathology similar to the brains of Alzheimer's disease patients including progressive deposits of plaques and tangles [Neuron 39 (2003) 409]. These mice also …	NO, high confidence; Explanation: The provided context discusses the expression levels of various proteins involved in synaptic vesicle recycling, including synaptotagmin I and dynamin I, in hippocampal neurons of 3xTg mice. However, it does not mention any direct interaction between synaptotagmin I and dynamin I. Instead, it lists them as separate proteins whose expression levels remain unaffect…
153087	2A2521345	2A2481140	eukaryotic translation initiation factor 3 subunit E	cAMP responsive element binding protein 1	[INST]Context: [PMID: 30854058 Identification of B-cell translocation gene 1-controlled gene networks in diffuse large B-cell lymphoma: A study based on bioinformatics analysis. The present study evaluated the impact of b-cell translocation gene 1 gene expression on the clinical outcome of diffuse large B-cell lymphoma and investigated potential mechanisms using the Gene Expression Omnibus databa…	NO, high confidence; Explanation: The provided context does not indicate a direct interaction between the eukaryotic translation initiation factor 3 subunit E protein and the cAMP responsive element binding protein 1 protein. Instead, it lists these proteins as part of a broader set of hub genes associated with various cellular processes, such as ribosome, cell cycle, mitogen-activated protein ki…
102652	2A2704682	2A2529968	Trp53	Ezh2	[INST]Context: [PMID: 27135738 An oncogenic Ezh2 mutation induces tumors through global redistribution of histone 3 lysine 27 trimethylation. B cell lymphoma and melanoma harbor recurrent mutations in the gene encoding the EZH2 histone methyltransferase (EZH2), but the carcinogenic role of these mutations is unclear. Here we describe a mouse model in which the most common somatic Ezh2 gain-of-fun…	NO, high confidence; Explanation: The provided context does not indicate a direct interaction between the Trp53 protein and the Ezh2 protein. Instead, it describes the effects of the Ezh2(Y641F) mutation on lymphoma and melanoma progression in the presence or absence of other factors, such as Bcl2, Myc, and p53. The context mentions that loss of the tumor suppressor protein p53 (encoded by Trp53)…
102594	2A2704682	2A2537764	TP53	FGFR-3	[INST]Context: [PMID: 33418206 Bioinformatics analysis of candidate genes involved in ethanol-induced microtia pathogenesis based on a human genome database: GeneCards. OBJECTIVE: Ethanol used by women during pregnancy increases the risk for microtia in the foetus. Traditionally, laboratory experiments and Mouse Genome Informatics have been used to explore microtia pathogenesis. The aim of this s…	NO, high confidence; Explanation: The provided context does not mention any direct interaction between the TP53 protein and the FGFR-3 protein. While both proteins are identified as relevant to ethanol-induced microtia pathogenesis, the text does not describe any specific interaction between them. Instead, it lists them as part of a broader set of genes involved in the process, without specifying…
97061	2A2565064	2A2558984	G alpha o	hCG	[INST]Context: [PMID: 9061052 Expression of G proteins in human placentas from pregnancies complicated by gestational hypertension. Preeclampsia (gestational hypertension) is accompanied by decreased hPL and increased hCG levels in maternal serum. The expression of these peptides as well as the endocrine mechanisms responsible for their regulation in preeclampsia are unknown. We have demonstrated…	NO, high confidence; Explanation: The provided context discusses the expression of various G proteins and hCG in placentas from pregnancies complicated by gestational hypertension. While it mentions the levels of G alpha o protein and hCG protein, it does not indicate any direct interaction between these two proteins. Instead, it focuses on the expression levels of these proteins and their mRNAs …
73615	2A2526426	2A2509801	HER3	Cdc2	[INST]Context: [PMID: 24909175 A novel function of HER2/Neu in the activation of G2/M checkpoint in response to gamma-irradiation. In response to gamma-irradiation -induced DNA damage, activation of cell cycle checkpoints results in cell cycle arrest, allowing time for DNA repair before cell cycle re-entry. Human cells contain G1 and G2 cell cycle checkpoints. While G1 checkpoint is defective in …	NO, high confidence; Explanation: The provided context does not indicate a direct interaction between HER3 protein and Cdc2 protein. While the context discusses the role of HER2 in the activation of G2/M checkpoint response following irradiation, it does not mention any direct interaction between HER3 and Cdc2. Instead, it focuses on the role of HER2 in activating ATM/and rad3-related signaling, …
23571	2A2516848	2A2544472	EEF1G	FTL	[INST]Context: [PMID: 16820872 Gene expression profiling of human HBV- and/or HCV-associated hepatocellular carcinoma cells using expressed sequence tags. Liver cancer is one of the leading causes of cancer death worldwide. To identify novel target genes that are related to liver carcinogenesis, we examined new genes that are differentially expressed in human hepatocellular carcinoma cell lines a…	NO, high confidence; Explanation: The provided context does not mention any direct interaction between the EEF1G protein and the FTL protein. The context discusses the differential expression of various genes in hepatocellular carcinoma cells and tissues, including EEF1G and FTL, but it does not provide any information about a direct interaction between these two proteins. Therefore, based on the…
245787	2A2499839	2A2509909	protein DRP1	DNA polymerase beta	[INST]Context: [PMID: 32131898 Hippocampal tau oligomerization early in tau pathology coincides with a transient alteration of mitochondrial homeostasis and DNA repair in a mouse model of tauopathy. Insoluble intracellular aggregation of tau proteins into filaments and neurodegeneration are histopathological hallmarks of Alzheimer disease and other tauopathies. Recently, prefibrillar, soluble, ol…	NO, high confidence; Explanation: The provided context does not indicate a direct interaction between the DRP1 protein and DNA polymerase beta protein. While both proteins are mentioned in the context of mitochondrial homeostasis and DNA repair, respectively, there is no specific evidence or description of a direct interaction between them. Instead, they are discussed as part of separate pathways…
521324	2A2399815	2A2601220	alpha-2-macroglobulin	Interleukin-6	[INST]Context: [PMID: 12528325 Enteral application of an immunoglobulin-enriched colostrum milk preparation for reducing endotoxin translocation and acute phase response in patients undergoing coronary bypass surgery--a randomized placebo-controlled pilot trial. OBJECTIVE: To evaluate the influence of enteral application of an immunoglobulin enriched bovine milk preparation on endotoxin plasma le…	NO, high confidence; Explanation: The provided context does not indicate a direct interaction between alpha-2-macroglobulin protein and Interleukin-6 protein. While both proteins are mentioned in the context of the study, there is no specific evidence or description that suggests they interact with each other. Instead, they are presented as separate entities measured in the study to evaluate the …
648554	2A2600684	2A2905345	IkappaBalpha	TNF-related apoptosis-inducing ligand	[INST]Context: [PMID: 12526088 Triptolide sensitizes lung cancer cells to TNF-related apoptosis-inducing ligand -induced apoptosis by inhibition of NF-kappaB activation. TNF-related apoptosis-inducing ligand (TRAIL/Apo- 2L), a newly identified member of the TNF family promotes apoptosis by binding to the transmembrane receptors (TRAIL-R1/DR4 and TRAIL-R2/DR5). Tnf-related apoptosis-inducing ligan…	NO, high confidence; Explanation: The provided context does not indicate a direct interaction between IkappaBalpha protein and TNF-related apoptosis-inducing ligand protein. Instead, it describes how triptolide inhibits NF-kappaB activation, which involves the degradation of IkappaBalpha, and how this inhibition sensitizes lung cancer cells to TRAIL-induced apoptosis. The context does not suggest…
300528	2A2852768	2A2508374	UBA2	dynamin-related protein 1	[INST]Context: [PMID: 33110216 Inhibition of dynamin-related protein 1 small ubiquitin-like modification by augmenter of liver regeneration protects the liver from ischemia-reperfusion injury. Although an imbalance between mitochondrial fission and fusion has been identified as the cause of ischemic reperfusion injury, the detailed mechanism remains unclear. Augmenter of liver regeneration was re…	YES, high confidence; Explanation: The context provided indicates that UBA2 protein, a subunit of the SUMO-E1 enzyme heterodimer, is involved in the regulation of dynamin-related protein 1 (Drp1) small ubiquitin-like modification (SUMOylation). Specifically, the study shows that the binding of transcription factor Yin Yang-1 to UBA2 is critical to control Drp1 SUMOylation. By interacting with Yin…
571445	2A2922851	2A2617612	UBE2C	TK1	[INST]Context: [PMID: 34297801 Single-Cell Transcriptomics Identifies a Unique Entity and Signature Markers of Transit-Amplifying Cells in Human Corneal Limbus. Purpose: Differentiated from adult stem cells, transit-amplifying cells play an important role in tissue homeostasis, development, and regeneration. This study aimed to characterize the gene expression profile of a candidate TAC populatio…	NO, high confidence; Explanation: The provided context does not mention any direct interaction between the UBE2C protein and the TK1 protein. Instead, it describes the expression patterns of various genes, including UBE2C and TK1, in relation to proliferation stages in corneal limbal cells. The context focuses on the correlation of gene expression with proliferation stages rather than any direct …
469816	2A2684835	2A2508404	NOC4L	DNA methyltransferase 1	[INST]Context: [PMID: 33194643 Differentially Methylated Regions in Desmoid-Type Fibromatosis: A Comparison Between CTNNB1 S45F and T41A Tumors. Introduction: The majority of desmoid-type fibromatosis tumors harbor a beta-catenin mutation, affecting specific codons in CTNNB1 exon 3. The aim of this pilot study was to examine the genome-wide DNA methylation profiles of S45F and T41A mutated desmoi…	NO, high confidence; Explanation: The provided context does not mention any direct interaction between the NOC4L protein and DNA methyltransferase 1 protein. The study focuses on the genome-wide DNA methylation profiles of desmoid-type fibromatosis tumors and does not provide evidence of a direct interaction between these two proteins. Instead, it discusses the differential methylation of certain…
215607	2A2851467	2A2649179	RXRalpha	MGLL	[INST]Context: [PMID: 24262292 Effect of pre-existing maternal obesity, gestational diabetes and adipokines on the expression of genes involved in lipid metabolism in adipose tissue. OBJECTIVE: To determine the effect of maternal obesity, gestational diabetes mellitus and adipokines on the expression of genes involved in fatty acid uptake, transport, synthesis and metabolism. MATERIALS/METHODS: H…	NO, high confidence; Explanation: The provided context does not indicate a direct interaction between the RXRalpha protein and the MGLL protein. The context discusses the effects of pre-existing maternal obesity, gestational diabetes mellitus, and adipokines on the expression of genes involved in lipid metabolism, including RXRalpha and MGLL. However, it does not mention any direct interaction be…
197585	2A2430988	2A2652867	activating transcription factor 3	microtubule-associated protein 1 light chain 3B	[INST]Context: [PMID: 26432159 Roles of oxidative stress and the ERK1/2, PTEN and p70S6K signaling pathways in arsenite-induced autophagy. Studies show that arsenite induces oxidative stress and modifies cellular function via phosphorylation of proteins and inhibition of DNA repair enzymes. Autophagy, which has multiple physiological and pathological roles in cellular function, is initiated by ox…	NO, high confidence; Explanation: The provided context does not indicate a direct interaction between activating transcription factor 3 (ATF3) protein and microtubule-associated protein 1 light chain 3B (LC3B) protein. While both proteins are mentioned in the context of arsenite-induced autophagy and oxidative stress, there is no specific evidence or description of a direct interaction between AT…
183155	2A2854814	2A2558984	cg beta	cg alpha	[INST]Context: [PMID: 3095105 We devised an in vivo biological assay for ovarian growth inhibiting activity to examine extracts of human pregnancy urine for the presence of ovarian growth inhibiting factor. Diethylstilbestrol capsules were implanted sc in immature hypophysectomized female rats; FSH was injected sc with or without test substance for 5 days. Rats with unstimulated ovaries were impl…	NO, high confidence; Explanation: The provided context discusses the properties and characteristics of human chorionic gonadotropin (hCG) and its components, including the alpha and beta subunits. It mentions that the ovarian growth inhibiting activity is associated with hCG and that the activity can be removed by immunoadsorption with antisera specific for human cg beta. However, there is no dir…
568714	2A2533374	2A2905345	FADD	tnf-related apoptosis-inducing ligand	[INST]Context: [PMID: 11593384 Analysis of FasL and tnf-related apoptosis-inducing ligand induced apoptosis pathways in glioma cells. FasL and TNF-related apoptosis-inducing ligand belong to a subgroup of the TNF superfamily which induce apoptosis by binding to their death domain containing receptors. In the present study we have utilized a panel of seven cell lines derived from human malignant g…	NO, high confidence; Explanation: The provided context discusses the roles of FADD protein and TNF-related apoptosis-inducing ligand (TRAIL) in inducing apoptosis in glioma cells. While it mentions that FADD is essential for TRAIL-mediated apoptosis, it does not indicate a direct interaction between FADD protein and TRAIL protein. Instead, it describes how TRAIL binds to its death domain containi…
502243	2A2847424	2A2680606	p40	Th1	[INST]Context: [PMID: 27780253 BACKGROUND: Interleukin -12 and IL-23 are heterodimers that share the p40 subunit, and both cytokines are critical in the differentiation of T helper 1 and Th17 cells, respectively. Th1 and Th17 effector cells have been implicated in the pathogenesis of experimental autoimmune encephalitis, an animal model of the human central nervous system autoimmune demyelinating…	NO, high confidence; Explanation: The context provided discusses the roles of p40 protein and Th1 cells in the pathogenesis of experimental autoimmune encephalitis and multiple sclerosis. While it mentions that p40 is a subunit of IL-12 and IL-23, which are critical for the differentiation of Th1 and Th17 cells, respectively, it does not indicate a direct interaction between the p40 protein and T…
648589	2A2600684	2A2601220	IkappaB alpha	interleukin -6	[INST]Context: [PMID: 20181940 Elevated CO2 selectively inhibits interleukin-6 and tumor necrosis factor expression and decreases phagocytosis in the macrophage. Elevated blood and tissue CO(2), or hypercapnia, is common in severe lung disease. Patients with hypercapnia often develop lung infections and have an increased risk of death following pneumonia. To explore whether hypercapnia interferes…	NO, high confidence; Explanation: The context provided does not indicate a direct interaction between IkappaB alpha protein and interleukin-6 protein. Instead, it describes how hypercapnia affects the expression of interleukin-6 and other cytokines, including the degradation of IkappaB alpha. The degradation of IkappaB alpha is mentioned as part of the mechanism by which hypercapnia inhibits the …
430188	2A2587825	2A2546801	HNRNPL	FUS	[INST]Context: [PMID: 29458410 Human regulatory proteins associate with non-coding RNAs from the epstein-barr virus IR1 region. OBJECTIVE: The function of Epstein-Barr virus stable intronic sequence RNAs, non-coding RNAs transcribed from a region required for EBV-mediated cellular transformation, remain unknown. To better understand the function of ebv-sisRNA-1 and ebv-sisRNA-2 from the internal …	NO, high confidence; Explanation: The provided context does not mention any direct interaction between HNRNPL protein and FUS protein. While both proteins are predicted to associate with different non-coding RNAs from the Epstein-Barr virus IR1 region, there is no indication that they interact with each other. The context describes their individual interactions with the RNAs but does not suggest …
7357	2A2926071	2A2680398	Nae1	ubiquitin-like modifier nedd8	[INST]Context: [PMID: 28238764 Cullin E3 Ligase Activity Is Required for Myoblast Differentiation. The role of cullin E3-ubiquitin ligases for muscle homeostasis is best known during muscle atrophy, as the cullin-1 substrate adaptor atrogin-1 is among the most well-characterized muscle atrogins. We investigated whether cullin activity was also crucial during terminal myoblast differentiation and …	YES, high confidence; Explanation: The context indicates that the activity of cullin E3-ligases is modulated through post-translational modification with the small ubiquitin-like modifier nedd8. The Nae1 inhibitor MLN4924 (Pevonedistat) is used to inhibit cullin E3-ligase activity, which suggests that Nae1 and ubiquitin-like modifier nedd8 interact in the process of modulating cullin E3-ligase ac…
332657	2A2497017	2A2547361	DCTN2	CDH1	[INST]Context: [PMID: 34722557 Construction and Identification of a Novel 5-Gene Signature for Predicting the Prognosis in Breast Cancer. Background: Breast cancer is one of the most common malignancies in women worldwide. The purpose of this study was to identify the hub genes and construct prognostic signature that could predict the survival of patients with breast cancer . Drug-resistance hub …	NO, high confidence; Explanation: The provided context does not mention any direct interaction between DCTN2 protein and CDH1 protein. Instead, it discusses the frequency of mutations in these genes in relation to the risk groups and their association with prognosis and immunotherapy response in breast cancer. There is no indication that DCTN2 and CDH1 proteins interact with each other.</s>
2525	2A2486374	2A2918856	CTAPIII	transthyretin	[INST]Context: [PMID: 21708402 Proteomic biomarkers apolipoprotein A1, truncated transthyretin and connective tissue activating protein III enhance the sensitivity of CA125 for detecting early stage epithelial ovarian cancer. OBJECTIVE: The low prevalence of ovarian cancer demands both high sensitivity (>75%) and specificity (99.6%) to achieve a positive predictive value of 10% for successful ear…	NO, high confidence; Explanation: The provided context discusses the use of various proteins, including CTAPIII and truncated transthyretin, as biomarkers for detecting early-stage epithelial ovarian cancer. It mentions that these proteins, along with CA125, are used to improve the sensitivity of early detection. However, there is no direct interaction mentioned between CTAPIII protein and transt…
247783	2A2440486	2A2871954	B2M	SFRS4	[INST]Context: [PMID: 21527436 Identification of stable endogenous reference genes for real-time polymerase chain reaction in the human fetal gonad using an external standard technique. For real-time polymerase chain reaction (RT-PCR) this commonly depends upon identification of stable (non-variable) endogenous reference genes, with housekeeping genes the most commonly used. In this report we des…	NO, high confidence; Explanation: The provided context discusses the identification of stable housekeeping genes (HKGs) for real-time polymerase chain reaction (RT-PCR) studies in the human fetal gonad. It mentions the use of an external mRNA standard and the measurement of transcript expression levels relative to various HKGs, including B2M and SFRS4. However, there is no indication or evidence …
578892	2A2459951	2A2529968	cdkn2b	enhancer of zeste homolog 2	[INST]Context: [PMID: 32850364 Deregulation of Polycomb Repressive Complex-2 in Mantle Cell Lymphoma Confers Growth Advantage by Epigenetic Suppression of cdkn2b. The polycomb repressive complex 2 maintains the transcriptional repression of target genes through its catalytic component enhancer of zeste homolog 2 . Through modulating critical gene expression, enhancer of zeste homolog 2 also plays…	YES, high confidence; Explanation: The context indicates that the enhancer of zeste homolog 2 (EZH2) protein epigenetically suppresses the expression of the cdkn2b gene by enhancing H3K27me3 at the cdkn2b promoter region. This suggests a direct interaction between the EZH2 protein and the cdkn2b gene, where EZH2 influences the expression of cdkn2b through epigenetic modifications.</s>
611030	2A2665527	2A2910113	MTSS1	TRIB3	[INST]Context: [PMID: 32415564 Zinc Gluconate Induces Potentially Cancer Chemopreventive Activity in Barrett's Esophagus: A Phase 1 Pilot Study. BACKGROUND: Chemopreventive effects of zinc for esophageal cancer have been well documented in animal models. This prospective study explores if a similar, potentially chemopreventive action can be seen in Barrett's esophagus in humans. AIMS: To determin…	NO, high confidence; Explanation: The provided context discusses the upregulation of transcripts that oppose epithelial-to-mesenchymal transition (EMT), including MTSS1 and TRIB3. However, it does not mention any direct interaction between the MTSS1 protein and the TRIB3 protein. Instead, it lists them as separate entities that contribute to the overall anti-EMT effect. Therefore, based on the gi…
622801	2A2865793	2A2714841	INI-1	CD31	[INST]Context: [PMID: 30200169 Long period of relative quiescence in distal-type epithelioid sarcoma of the forearm with recurrence after surgery: A case report. BACKGROUND: Epithelioid sarcoma is a rare malignant mesenchymal tumor that only accounts for 0.6% to 1.0% of all cases of sarcomas. Epithelioid sarcoma with a relative quiescent state of more than 10 years is extremely rare.Here, we pres…	NO, high confidence; Explanation: The provided context does not mention any direct interaction between the INI-1 protein and the CD31 protein. Instead, it describes the immunostaining results for the tumor cells, indicating that the tumor cells were positive for certain proteins (e.g., CD34, CK, EMA, and vimentin) and negative for others (e.g., CD31 and INI-1). The absence of interaction is impli…
316556	2A2565398	2A2509801	GM130	cdc2	[INST]Context: [PMID: 15561761 Monocrotaline pyrrole-induced endothelial cell megalocytosis involves a Golgi blockade mechanism. Pyrrolizidine alkaloids initiate disease in the lung (pulmonary hypertension), liver (veno-occlusive disease and cirrhosis), and kidneys (afferent arteriolar block and mesangiolysis) by inducing a megalocytotic phenotype in target endothelial and parenchymal cells. A 'h…	YES, high confidence; Explanation: The context indicates that there is an increased association between pGM130 (phosphorylated GM130) and cdc2 kinase in megalocytotic MCTP-treated cells. This suggests that GM130 protein and cdc2 protein interact with each other in the context of the Golgi blockade mechanism. The increased association implies a functional interaction, particularly in the context o…
43236	2A2918856	2A2417667	transthyretin	apolipoprotein A-I	[INST]Context: [PMID: 24349355 Serum protein signatures differentiating autoimmune pancreatitis versus pancreatic cancer. Autoimmune pancreatitis is defined by characteristic lymphoplasmacytic infiltrate, ductal strictures and a pancreatic enlargement or mass that can mimic pancreatic cancer . The distinction between this benign disease and pancreatic cancer can be challenging. However, an accura…	NO, high confidence; Explanation: The provided context discusses the identification of serum protein signatures that differentiate autoimmune pancreatitis from pancreatic cancer. It mentions that transthyretin and apolipoprotein A-I are among the proteins found to be decreased in pancreatic cancer sera. However, there is no indication that these two proteins interact with each other. Instead, the…
306184	2A2459929	2A2418243	CDKN1A	PMAIP1	[INST]Context: [PMID: 33422507 Synthetic cyclopenta[b]indoles exhibit antineoplastic activity by targeting microtubule dynamics in acute myeloid leukemia cells. Acute promyelocytic leukemia is associated with PML-RARalpha oncogene, which is treated using all-trans retinoic acid -based chemotherapy. However, chemoresistance is observed in 20-30% of treated patients and represents a clinical challe…	NO, high confidence; Explanation: The provided context does not indicate a direct interaction between CDKN1A protein and PMAIP1 protein. Instead, it mentions that compound 2 modulates the expression of these proteins as part of its effects on cell proliferation, apoptosis, and DNA damage. The modulation of these proteins is presented as part of the broader mechanism of action of compound 2, rathe…
268431	2A2855015	2A2576061	HbA	HbA2	[INST]Context: [PMID: 7679879 G gamma A gamma (beta+) hereditary persistence of fetal hemoglobin: the G gamma -158 C-->T mutation in cis to the -175 T-->C mutation of the A gamma-globin gene results in increased G gamma-globin synthesis. Hereditary persistence of fetal hemoglobin can be generally classified into deletional and nondeletional forms. The family described in the present study has cha…	NO, high confidence; Explanation: The provided context discusses the hemoglobin types (HbS, HbF, HbA, and HbA2) and their proportions in the proband's blood. It does not mention any direct interaction between HbA protein and HbA2 protein. Instead, it describes the presence and distribution of these hemoglobin types in the context of hereditary persistence of fetal hemoglobin. Therefore, there is …
446192	2A2446146	2A2736893	BBOX1	PRDX1	[INST]Context: [PMID: 15046786 Microarray analysis of the effect of diesel exhaust particles on in vitro cultured macrophages. Diesel exhaust particles have been reported to induce or aggravate pulmonary diseases, including cancer and asthma. Alveolar macrophages are important cellular targets for diesel exhaust particles and have important immunological and inflammatory properties in the respons…	NO, high confidence; Explanation: The provided context does not mention any direct interaction between the BBOX1 protein and the PRDX1 protein. It only lists the genes that are upregulated or downregulated in response to diesel exhaust particles exposure. There is no indication that these proteins interact with each other or that their expression levels are related in a way that suggests an inter…
466256	2A2544793	2A2613339	FAN1	Erg-1	[INST]Context: [PMID: 32712126 Molecular, physiological and behavioral characterization of the heterozygous Df[h15q13]/+ mouse model associated with the human 15q13.3 microdeletion syndrome. The human 15q13.3 microdeletion syndrome (DS) is caused by a heterozygous microdeletion affecting six genes: FAN1; MTMR10; TRPM1; KLF13; OTUD7A; And CHRNA7. Carriers are at risk for intellectual disability, e…	NO, high confidence; Explanation: The provided context does not mention any direct interaction between the FAN1 protein and the Erg-1 protein. The context discusses the expression and distribution of the alpha7 nicotinic acetylcholine receptor, neurophysiological parameters, and behavioral characteristics of the Df[h15q13]/+ mouse model. However, it does not provide any information about an inter…
706926	2A2475316	2A2592321	Cofilin-1	Hsp27	[INST]Context: [PMID: 21681992 Proteomic changes in articular cartilage of human endemic osteoarthritis in China. Kashin-Beck disease is a chronic endemic osteochondropathy with unclear pathogenesis. It is a degenerative disease similar to osteoarthritis, but with different manifestations of cartilage damage. The aim of this investigation was to show the protein changes in kashin-beck disease car…	NO, high confidence; Explanation: The provided context lists several proteins involved in various cellular processes in kashin-beck disease articular cartilage, including Cofilin-1 and Hsp27. However, there is no direct mention of an interaction between Cofilin-1 and Hsp27. The context describes their roles in cellular redox homeostasis and stress response, glycolysis, and cell motility and cytos…
273817	2A2897602	2A2419185	TFG	ARL6IP1	[INST]Context: [PMID: 30237576 Autozygome, a rich source of homozygous variants, has been successfully utilized for the high throughput identification of novel autosomal recessive disease genes. METHODS: Autozygome and exome analysis of patients with suspected Mendelian phenotypes. RESULTS: We highlight 30 published candidate genes (ACTL6B, ADAM22, AGTPBP1, APC, C12orf4, C3orf17 (NEPRO), CENPF, C…	NO, high confidence; Explanation: The provided context does not mention any direct interaction between the TFG protein and the ARL6IP1 protein. It lists these proteins as part of a set of candidate genes with homozygous likely deleterious variants identified in patients with compatible phenotypes. However, there is no specific information or evidence provided that suggests a direct interaction be…
272348	2A2671284	2A2717079	mevalonate pyrophosphate decarboxylase	PEX5	[INST]Context: [PMID: 14680974 Cholesterol biosynthesis is not defective in peroxisome biogenesis defective fibroblasts. To evaluate the presumed peroxisomal involvement in cholesterol/isoprenoid biosynthesis, we determined the protein levels and activities of five different enzymes of the presqualene segment of the cholesterol/isoprenoid biosynthetic pathway in primary skin fibroblasts of select…	NO, high confidence; Explanation: The provided context discusses the activities of various enzymes involved in cholesterol biosynthesis in fibroblasts from patients with peroxisomal biogenesis disorders. It mentions mevalonate pyrophosphate decarboxylase and PEX5 protein in the context of their roles in the cholesterol biosynthesis pathway and the effects of peroxisomal defects on these enzymes. …
570109	2A2610206	2A2706294	MAPK8IP2	p21-activated kinase 4	[INST]Context: [PMID: 29048629 Inhibition of neuroblastoma proliferation by PF-3758309, a small-molecule inhibitor that targets p21-activated kinase 4. Neuroblastoma is the most common extracranial solid childhood tumor. Despite the availability of advanced multimodal therapy, high-risk patients still have low survival rates. p21-activated kinase 4 has been shown to regulate many cellular process…	YES, high confidence; Explanation: The context provided indicates that p21-activated kinase 4 (PAK4) regulates many cellular processes in cancer cells, including migration, polarization, and proliferation. It also mentions that 23 genes were upregulated after p21-activated kinase 4 inhibition by PF-3758309, including MAPK8IP2. This suggests that MAPK8IP2 protein is a target gene of p21-activated …
293720	2A2547188	2A2852768	FXR1	UBA2	[INST]Context: [PMID: 34267779 Expression and Prognosis Analysis of SUMOylation Regulators in Oral Squamous Cell Carcinoma Based on High-Throughput Sequencing. Introduction: Oral squamous cell carcinoma originates from oral mucosal epithelial cells, accounting for more than 90% of oral cancers. The relationship between the expression and prognostic role of SUMOylation regulators in oral squamous …	NO, high confidence; Explanation: The provided context does not mention any direct interaction between the FXR1 protein and the UBA2 protein. The context discusses the expression and prognostic role of SUMOylation regulators in oral squamous cell carcinoma, including the identification of genes that are highly expressed in the disease. However, it does not provide any specific information about a…
660663	2A2905810	2A2532229	TNNT3	FABP4	[INST]Context: [PMID: 21722758 7 Mb de novo deletion within 8q21 in a patient with distal arthrogryposis type 2B . We report on a 7 11/12 years old male patient with normal mental development, club feet, ulnar deviation and mild camptodactyly as well as facial dysmorphism including high forehead, small mouth, broad nasal bridge, epicanthus, high palate, brachycephalus, short neck, and dysplastic …	NO, high confidence; Explanation: The provided context does not mention any direct interaction between the TNNT3 protein and the FABP4 protein. The context discusses the genetic analysis of various genes associated with distal arthrogryposis type 2B, including TNNT3 and FABP4, but it does not indicate any interaction between these two proteins. Instead, it focuses on the potential role of these g…
19013	2A2874398	2A2497838	STC2	DDIT4	[INST]Context: [PMID: 32251684 Indeno[1,2,3-cd]pyrene and picene mediate actions via estrogen receptor alpha signaling pathway in in vitro cell systems, altering gene expression. However, the global impact of microplastic on human health is by and large either unknown or neglected. By looking at the underlying biochemical mechanisms leading to the global health threat microplastic was discovered …	NO, high confidence; Explanation: The provided context does not mention any direct interaction between the STC2 protein and the DDIT4 protein. The context discusses the differential gene expression in MCF-7 cells after treatment with indeno[1,2,3-cd]pyrene and picene, listing STC2 and DDIT4 among the upregulated genes. However, it does not provide any information about a direct interaction betwee…
161299	2A2642360	2A2599276	CCNL1	EIF4G1	[INST]Context: [PMID: 15761962 Copy number changes of target genes in chromosome 3q25.3-qter of esophageal squamous cell carcinoma: TP63 is amplified in early carcinogenesis but down-regulated as disease progressed. AIM: By using comparative genomic hybridization, gain of 3q was found in 45-86% cases of esophageal squamous cell carcinoma . Chromosome 3q25.3-qter is the minimal common region with …	NO, high confidence; Explanation: The provided context discusses the copy number changes of various genes in esophageal squamous cell carcinoma and their association with disease progression. While it mentions the copy number changes of CCNL1 and EIF4G1, it does not provide any information about a direct interaction between the CCNL1 protein and the EIF4G1 protein. The context focuses on the ampl…
484378	2A2681555	2A2714841	NF68	PECAM-1	[INST]Context: [PMID: 10830620 Differentiation, proliferation and adhesion of human neuroblastoma cells after treatment with retinoic acid. Because of the known property of spontaneous regression in stage IVS of neuroblastoma all attempts are made to elucidate whether differentiation inducers possibly could be applied for neuroblastoma therapy. Here we examined the influence of retinoic acid in v…	NO, high confidence; Explanation: The provided context discusses the effects of retinoic acid on various proteins in neuroblastoma cells, including NF68 and PECAM-1. However, there is no direct interaction mentioned between NF68 protein and PECAM-1 protein. Instead, the context describes the changes in the expression levels of these proteins in response to retinoic acid treatment, but it does not…
368353	2A2871148	2A2739390	Sequestosome-1	profilin-1	[INST]Context: [PMID: 31824497 Common Neurodegeneration-Associated Proteins Are Physiologically Expressed by Human B Lymphocytes and Are Interconnected via the Inflammation/Autophagy-Related Proteins TNF Receptor Associated Factor 6 and Sequestosome-1. On another hand, several genes involved in familial forms of neurodegenerative diseases exert key innate immune functions. First, we retrieved the…	NO, high confidence; Explanation: The provided context does not mention any direct interaction between Sequestosome-1 protein and profilin-1 protein. While both proteins are discussed in the context of neurodegeneration-associated proteins and their roles in the immune system, there is no specific information indicating that they interact with each other. The context focuses on their individual r…
[truncated: 128 more rows]
