# Supplementary material for: An Accurate and Efficient Approach to Knowledge Extraction from Scientific Publications Using Structured Ontology Models, Graph Neural Networks, and Large Language Models
Source: Int J Mol Sci. 2024 Nov 3;25(21):11811. doi: 10.3390/ijms252111811 (PMC11546091; doi:10.3390/ijms252111811)
Supplement: Supplementary file 1 [file ijms-25-11811-s001.zip › Supplementary_2.xlsx]

## Sheet: HPRD50 Positive Set
Document ID	Source ID	Target ID	Source Label	Target Label	LLM input	LLM output
HPRD50.d1	HPRD50.d1.s0.e0	HPRD50.d1.s0.e1	monocyte chemotactic protein-1	CCR2	[INST]Context: [PMID: 10529171 Identification of residues in the monocyte chemotactic protein-1 that contact the MCP-1 receptor, CCR2. The CC chemokine, MCP-1, has been identified as a major chemoattractant for T cells and monocytes, and plays a significant role in the pathology of inflammatory diseases. To identify the regions of MCP-1 that contact its receptor, CCR2, we substituted all surface-…	YES, high confidence; Explanation: The context provided clearly indicates that monocyte chemotactic protein-1 (MCP-1) and CCR2 interact with each other. The study identifies residues in MCP-1 that contact the CCR2 receptor, and it describes how mutations in these residues affect the binding affinity of MCP-1 for CCR2. This interaction is crucial for the signaling and chemotactic functions of MCP-…
HPRD50.d1	HPRD50.d1.s2.e0	HPRD50.d1.s2.e1	CCR2	MCP-1	[INST]Context: [PMID: 10529171 Identification of residues in the monocyte chemotactic protein-1 that contact the MCP-1 receptor, CCR2. The CC chemokine, MCP-1, has been identified as a major chemoattractant for T cells and monocytes, and plays a significant role in the pathology of inflammatory diseases. To identify the regions of MCP-1 that contact its receptor, CCR2, we substituted all surface-…	YES, high confidence; Explanation: The context provided clearly indicates that the MCP-1 protein and the CCR2 protein interact with each other. The study identifies residues in the MCP-1 protein that contact the CCR2 receptor, and it discusses the binding affinity of MCP-1 for CCR2. The data suggest that a large surface area of MCP-1 contacts the receptor, and the accumulation of weak interaction…
HPRD50.d1	HPRD50.d1.s3.e0	HPRD50.d1.s3.e1	MCP-1	CCR2	[INST]Context: [PMID: 10529171 Identification of residues in the monocyte chemotactic protein-1 that contact the MCP-1 receptor, CCR2. The CC chemokine, MCP-1, has been identified as a major chemoattractant for T cells and monocytes, and plays a significant role in the pathology of inflammatory diseases. To identify the regions of MCP-1 that contact its receptor, CCR2, we substituted all surface-…	YES, high confidence; Explanation: The context provided clearly indicates that the MCP-1 protein and the CCR2 protein interact with each other. The study identifies residues in the MCP-1 protein that contact the CCR2 receptor, and it discusses the binding affinity of MCP-1 mutants for CCR2. This suggests a direct interaction between the two proteins, where MCP-1 binds to CCR2. The data and analys…
HPRD50.d3	HPRD50.d3.s0.e0	HPRD50.d3.s0.e1	Interleukin-6	phosphatidylinositol-3 kinase	[INST]Context: [PMID: 10579793 Interleukin-6 activates phosphatidylinositol-3 kinase, which inhibits apoptosis in human prostate cancer cell lines. BACKGROUND: A number of recent studies have identified interleukin (IL)-6 as an important regulator of prostate cancer growth. Here, we investigate the potential interaction of IL-6 with phosphatidylinositol (PI)-3 kinase, a key growth regulatory enzy…	YES, high confidence; Explanation: The context provided indicates that IL-6 activates phosphatidylinositol-3 kinase (PI-3 kinase) in human prostate cancer cell lines. Specifically, it mentions that tyrosine phosphorylation of p85, the regulatory subunit of PI-3 kinase, is upregulated by IL-6, and that IL-6 promotes the coprecipitation of p85 with gp130, the signal-transducing component of the IL-…
HPRD50.d3	HPRD50.d3.s2.e0	HPRD50.d3.s2.e1	IL-6	gp130	[INST]Context: [PMID: 10579793 Interleukin-6 activates phosphatidylinositol-3 kinase, which inhibits apoptosis in human prostate cancer cell lines. BACKGROUND: A number of recent studies have identified interleukin (IL)-6 as an important regulator of prostate cancer growth. Here, we investigate the potential interaction of IL-6 with phosphatidylinositol (PI)-3 kinase, a key growth regulatory enzy…	YES, high confidence; Explanation: The context indicates that IL-6 promotes the coprecipitation of p85 with gp130, the signal-transducing component of the IL-6 receptor. This suggests that IL-6 and gp130 interact with each other as part of the IL-6 signaling pathway. The interaction between IL-6 and gp130 is essential for the activation of PI-3 kinase and the subsequent antiapoptotic effects obse…
HPRD50.d4	HPRD50.d4.s1.e0	HPRD50.d4.s1.e1	FGFR4	FGF-8	[INST]Context: [PMID: 10736564 Production and characterization of the extracellular domain of recombinant human fibroblast growth factor receptor 4. Among the members of the fibroblast growth factor receptor family the FGFR4 has demonstrated strong dependence on heparin-like material for its activation by fibroblast growth factors. We have produced and characterized a recombinant human FGFR4 extr…	YES, high confidence; Explanation: The context provided indicates that the recombinant human FGFR4 extracellular domain (FGFR4ed) bound to FGF-8 in addition to FGF-1 and FGF-2. This suggests that the FGFR4 protein and FGF-8 protein interact with each other.</s>
HPRD50.d4	HPRD50.d4.s1.e0	HPRD50.d4.s1.e2	FGFR4	FGF-1	[INST]Context: [PMID: 10736564 Production and characterization of the extracellular domain of recombinant human fibroblast growth factor receptor 4. Among the members of the fibroblast growth factor receptor family the FGFR4 has demonstrated strong dependence on heparin-like material for its activation by fibroblast growth factors. We have produced and characterized a recombinant human FGFR4 extr…	YES, high confidence; Explanation: The context provided indicates that the recombinant human FGFR4 extracellular domain (FGFR4ed) formed complexes with acidic FGF (FGF-1) and basic FGF (FGF-2) both in the presence and absence of heparin. This suggests that FGFR4 protein and FGF-1 protein interact with each other.</s>
HPRD50.d4	HPRD50.d4.s1.e0	HPRD50.d4.s1.e3	FGFR4	FGF-2	[INST]Context: [PMID: 10736564 Production and characterization of the extracellular domain of recombinant human fibroblast growth factor receptor 4. Among the members of the fibroblast growth factor receptor family the FGFR4 has demonstrated strong dependence on heparin-like material for its activation by fibroblast growth factors. We have produced and characterized a recombinant human FGFR4 extr…	YES, high confidence; Explanation: The context provided indicates that the recombinant human FGFR4 extracellular domain (FGFR4ed) formed complexes with both acidic FGF (FGF-1) and basic FGF (FGF-2) in the presence and absence of heparin. This suggests that FGFR4 protein and FGF-2 protein interact with each other.</s>
HPRD50.d5	HPRD50.d5.s0.e0	HPRD50.d5.s0.e1	Cytohesin-1	LFA-1	[INST]Context: [PMID: 10835351 Cytohesin-1 regulates beta-2 integrin-mediated adhesion through both ARF-GEF function and interaction with LFA-1. Intracellular signaling pathways, which regulate the interactions of integrins with their ligands, affect a wide variety of biological functions. Here we provide evidence of how cytohesin-1, an integrin-binding protein and guanine-nucleotide exchange fac…	YES, high confidence; Explanation: The context clearly states that cytohesin-1 and LFA-1 interact with each other. Specifically, it mentions that the adhesive function of LFA-1 depends on its interaction with cytohesin-1 and that cytohesin-1 induces expression of an extracellular activation epitope of LFA-1. This indicates a direct interaction between the two proteins.</s>
HPRD50.d5	HPRD50.d5.s1.e0	HPRD50.d5.s1.e1	cytohesin-1	ARF	[INST]Context: [PMID: 10835351 Cytohesin-1 regulates beta-2 integrin-mediated adhesion through both ARF-GEF function and interaction with LFA-1. Intracellular signaling pathways, which regulate the interactions of integrins with their ligands, affect a wide variety of biological functions. Here we provide evidence of how cytohesin-1, an integrin-binding protein and guanine-nucleotide exchange fac…	YES, high confidence; Explanation: The context provided indicates that cytohesin-1 is a guanine-nucleotide exchange factor (GEF) for ARF GTPases. This means that cytohesin-1 directly interacts with ARF proteins to facilitate the exchange of GDP for GTP, thereby activating the ARF proteins. This interaction is essential for the regulation of cell adhesion and spreading.</s>
HPRD50.d5	HPRD50.d5.s2.e0	HPRD50.d5.s2.e1	LFA-1	cytohesin-1	[INST]Context: [PMID: 10835351 Cytohesin-1 regulates beta-2 integrin-mediated adhesion through both ARF-GEF function and interaction with LFA-1. Intracellular signaling pathways, which regulate the interactions of integrins with their ligands, affect a wide variety of biological functions. Here we provide evidence of how cytohesin-1, an integrin-binding protein and guanine-nucleotide exchange fac…	YES, high confidence; Explanation: The context clearly states that cytohesin-1 regulates beta-2 integrin-mediated adhesion through both its ARF-GEF function and interaction with LFA-1. Specifically, it mentions that the adhesive function of LFA-1 depends on its interaction with cytohesin-1, and that cytohesin-1 induces expression of an extracellular activation epitope of LFA-1. This indicates a d…
HPRD50.d5	HPRD50.d5.s3.e0	HPRD50.d5.s3.e1	cytohesin-1	LFA-1	[INST]Context: [PMID: 10835351 Cytohesin-1 regulates beta-2 integrin-mediated adhesion through both ARF-GEF function and interaction with LFA-1. Intracellular signaling pathways, which regulate the interactions of integrins with their ligands, affect a wide variety of biological functions. Here we provide evidence of how cytohesin-1, an integrin-binding protein and guanine-nucleotide exchange fac…	YES, high confidence; Explanation: The context clearly states that cytohesin-1 and LFA-1 interact with each other. Specifically, it mentions that the adhesive function of LFA-1 depends on its interaction with cytohesin-1 and that cytohesin-1 induces expression of an extracellular activation epitope of LFA-1. This indicates a direct interaction between the two proteins.</s>
HPRD50.d5	HPRD50.d5.s4.e0	HPRD50.d5.s4.e1	cytohesin-1	ARF	[INST]Context: [PMID: 10835351 Cytohesin-1 regulates beta-2 integrin-mediated adhesion through both ARF-GEF function and interaction with LFA-1. Intracellular signaling pathways, which regulate the interactions of integrins with their ligands, affect a wide variety of biological functions. Here we provide evidence of how cytohesin-1, an integrin-binding protein and guanine-nucleotide exchange fac…	YES, high confidence; Explanation: The context provided indicates that cytohesin-1 is a guanine-nucleotide exchange factor (GEF) for ARF GTPases. This means that cytohesin-1 directly interacts with ARF proteins to facilitate the exchange of GDP for GTP, thereby activating the ARF proteins. This interaction is essential for the regulation of cell adhesion and spreading.</s>
HPRD50.d5	HPRD50.d5.s5.e0	HPRD50.d5.s5.e1	cytohesin-1	LFA-1	[INST]Context: [PMID: 10835351 Cytohesin-1 regulates beta-2 integrin-mediated adhesion through both ARF-GEF function and interaction with LFA-1. Intracellular signaling pathways, which regulate the interactions of integrins with their ligands, affect a wide variety of biological functions. Here we provide evidence of how cytohesin-1, an integrin-binding protein and guanine-nucleotide exchange fac…	YES, high confidence; Explanation: The context clearly states that cytohesin-1 and LFA-1 interact with each other. Specifically, it mentions that the adhesive function of LFA-1 depends on its interaction with cytohesin-1 and that cytohesin-1 induces expression of an extracellular activation epitope of LFA-1. This indicates a direct interaction between the two proteins.</s>
HPRD50.d7	HPRD50.d7.s0.e0	HPRD50.d7.s0.e1	peroxisome proliferator-activated receptor gamma	NRF2	[INST]Context: [PMID: 10930400 Suppression of rat thromboxane synthase gene transcription by peroxisome proliferator-activated receptor gamma in macrophages via an interaction with NRF2. We have studied the transcription regulation of the rat thromboxane synthase (TXS) gene by peroxisome proliferator-activated receptor gamma (PPARgamma) in macrophages. The transcription activity of a cloned 5'-fl…	YES, high confidence; Explanation: The context clearly indicates that there is a direct interaction between the peroxisome proliferator-activated receptor gamma (PPARgamma) protein and the NRF2 protein. This interaction is confirmed by the glutathione S-transferase pull-down assay, which demonstrates a direct interaction between PPARgamma and NRF2. Additionally, the suppression of the thromboxane…
HPRD50.d11	HPRD50.d11.s0.e0	HPRD50.d11.s0.e1	ADAM 12	p85alpha	[INST]Context: [PMID: 11313349 Direct interaction between the cytoplasmic tail of ADAM 12 and the Src homology 3 domain of p85alpha activates phosphatidylinositol 3-kinase in C2C12 cells. ADAM 12, a member of the ADAM family of transmembrane metalloprotease-disintegrins, has been implicated previously in the differentiation of skeletal myoblasts. In the present study, we show that the cytoplasmic…	YES, high confidence; Explanation: The context clearly states that the cytoplasmic tail of ADAM 12 interacts with the Src homology 3 domain of the p85alpha regulatory subunit of phosphatidylinositol 3-kinase. This interaction is demonstrated both in vitro and in vivo, and it is further supported by the identification of p85alpha-binding sites in ADAM 12 and the translocation of GFP-PH to the plas…
HPRD50.d11	HPRD50.d11.s0.e0	HPRD50.d11.s0.e2	ADAM 12	phosphatidylinositol 3-kinase	[INST]Context: [PMID: 11313349 Direct interaction between the cytoplasmic tail of ADAM 12 and the Src homology 3 domain of p85alpha activates phosphatidylinositol 3-kinase in C2C12 cells. ADAM 12, a member of the ADAM family of transmembrane metalloprotease-disintegrins, has been implicated previously in the differentiation of skeletal myoblasts. In the present study, we show that the cytoplasmic…	YES, high confidence; Explanation: The context provided clearly indicates that the cytoplasmic tail of ADAM 12 interacts with the Src homology 3 domain of the p85alpha regulatory subunit of phosphatidylinositol 3-kinase (PI 3-kinase). This interaction leads to the activation of PI 3-kinase by mediating its recruitment to the membrane. Therefore, ADAM 12 and phosphatidylinositol 3-kinase proteins …
HPRD50.d11	HPRD50.d11.s0.e1	HPRD50.d11.s0.e2	p85alpha	phosphatidylinositol 3-kinase	[INST]Context: [PMID: 11313349 Direct interaction between the cytoplasmic tail of ADAM 12 and the Src homology 3 domain of p85alpha activates phosphatidylinositol 3-kinase in C2C12 cells. ADAM 12, a member of the ADAM family of transmembrane metalloprotease-disintegrins, has been implicated previously in the differentiation of skeletal myoblasts. In the present study, we show that the cytoplasmic…	YES, high confidence; Explanation: The context provided indicates that the Src homology 3 domain of the p85alpha regulatory subunit of phosphatidylinositol 3-kinase (PI 3-kinase) interacts with the cytoplasmic tail of ADAM 12. This interaction leads to the activation of PI 3-kinase by mediating its recruitment to the membrane. Therefore, the terms [p85alpha protein] and [phosphatidylinositol 3-ki…
HPRD50.d11	HPRD50.d11.s1.e0	HPRD50.d11.s1.e1	ADAM 12	p85alpha	[INST]Context: [PMID: 11313349 Direct interaction between the cytoplasmic tail of ADAM 12 and the Src homology 3 domain of p85alpha activates phosphatidylinositol 3-kinase in C2C12 cells. ADAM 12, a member of the ADAM family of transmembrane metalloprotease-disintegrins, has been implicated previously in the differentiation of skeletal myoblasts. In the present study, we show that the cytoplasmic…	YES, high confidence; Explanation: The context clearly states that the cytoplasmic tail of ADAM 12 interacts with the Src homology 3 domain of the p85alpha regulatory subunit of phosphatidylinositol 3-kinase. This interaction is demonstrated both in vitro and in vivo, and it is further supported by the identification of p85alpha-binding sites in ADAM 12 and the translocation of GFP-PH to the plas…
HPRD50.d12	HPRD50.d12.s0.e0	HPRD50.d12.s0.e1	AP180	phospholipase C-gamma1	[INST]Context: [PMID: 11779129 AP180 binds to the C-terminal SH2 domain of phospholipase C-gamma1 and inhibits its enzymatic activity. The role of phospholipase Cgamma1 (PLCgamma1) in signal transduction was investigated by characterizing its SH domain-binding proteins that may represent components of a novel signaling pathway. A 180-kDa protein that binds to the SH2 domain of PLCgamma1 was purif…	YES, high confidence; Explanation: The context clearly states that AP180 binds to the carboxyl-terminal SH2 domain of phospholipase C-gamma1 (PLCgamma1) and inhibits its enzymatic activity. This indicates a direct interaction between the AP180 protein and the PLCgamma1 protein, where AP180 influences the function of PLCgamma1.</s>
HPRD50.d12	HPRD50.d12.s1.e0	HPRD50.d12.s1.e1	PLCgamma1	AP180	[INST]Context: [PMID: 11779129 AP180 binds to the C-terminal SH2 domain of phospholipase C-gamma1 and inhibits its enzymatic activity. The role of phospholipase Cgamma1 (PLCgamma1) in signal transduction was investigated by characterizing its SH domain-binding proteins that may represent components of a novel signaling pathway. A 180-kDa protein that binds to the SH2 domain of PLCgamma1 was purif…	YES, high confidence; Explanation: The context clearly states that the 180-kDa protein identified as AP180 binds to the carboxyl-terminal SH2 domain of PLCgamma1 and inhibits its enzymatic activity. This indicates a direct interaction between the PLCgamma1 protein and the AP180 protein.</s>
HPRD50.d12	HPRD50.d12.s1.e1	HPRD50.d12.s1.e2	AP180	PLCgamma1	[INST]Context: [PMID: 11779129 AP180 binds to the C-terminal SH2 domain of phospholipase C-gamma1 and inhibits its enzymatic activity. The role of phospholipase Cgamma1 (PLCgamma1) in signal transduction was investigated by characterizing its SH domain-binding proteins that may represent components of a novel signaling pathway. A 180-kDa protein that binds to the SH2 domain of PLCgamma1 was purif…	YES, high confidence; Explanation: The context clearly states that AP180 binds to the C-terminal SH2 domain of phospholipase C-gamma1 (PLCgamma1) and inhibits its enzymatic activity. This indicates a direct interaction between the AP180 protein and the PLCgamma1 protein, where AP180 influences the function of PLCgamma1.</s>
HPRD50.d13	HPRD50.d13.s0.e0	HPRD50.d13.s0.e1	CLIP-170	LIS1	[INST]Context: [PMID: 11940666 LIS1, CLIP-170's key to the dynein/dynactin pathway. CLIP-170 is a plus-end tracking protein which may act as an anticatastrophe factor. It has been proposed to mediate the association of dynein/dynactin to microtubule (MT) plus ends, and it also binds to kinetochores in a dynein/dynactin-dependent fashion, both via its C-terminal domain. This domain contains two zi…	YES, high confidence; Explanation: The context clearly states that CLIP-170 and LIS1 interact with each other. It mentions that LIS1 recruitment to kinetochores is dynein/dynactin dependent and that CLIP-170's site of binding to LIS1 is located in the distal zinc finger motif. Additionally, it describes how overexpression of CLIP-170 results in the localization of phospho-LIS1 and dynactin to MT …
HPRD50.d13	HPRD50.d13.s1.e0	HPRD50.d13.s1.e1	CLIP-170	phospho-LIS1	[INST]Context: [PMID: 11940666 LIS1, CLIP-170's key to the dynein/dynactin pathway. CLIP-170 is a plus-end tracking protein which may act as an anticatastrophe factor. It has been proposed to mediate the association of dynein/dynactin to microtubule (MT) plus ends, and it also binds to kinetochores in a dynein/dynactin-dependent fashion, both via its C-terminal domain. This domain contains two zi…	YES, high confidence; Explanation: The context provided indicates that CLIP-170 and phospho-LIS1 interact with each other. Specifically, it mentions that overexpression of CLIP-170 results in the localization of phospho-LIS1 to MT bundles, suggesting a direct interaction between the two proteins. This interaction is mediated through the distal zinc finger motif of CLIP-170, which binds to LIS1. T…
HPRD50.d13	HPRD50.d13.s2.e0	HPRD50.d13.s2.e1	LIS1	CLIP-170	[INST]Context: [PMID: 11940666 LIS1, CLIP-170's key to the dynein/dynactin pathway. CLIP-170 is a plus-end tracking protein which may act as an anticatastrophe factor. It has been proposed to mediate the association of dynein/dynactin to microtubule (MT) plus ends, and it also binds to kinetochores in a dynein/dynactin-dependent fashion, both via its C-terminal domain. This domain contains two zi…	YES, high confidence; Explanation: The context clearly states that LIS1 and CLIP-170 interact with each other. It mentions that LIS1 is a regulated adapter between CLIP-170 and cytoplasmic dynein at sites involved in cargo-MT loading and the control of MT dynamics. Additionally, it describes the direct interaction between CLIP-170 and LIS1, as well as the dependence of LIS1 recruitment to kinetoc…
HPRD50.d14	HPRD50.d14.s1.e0	HPRD50.d14.s1.e1	Megalin	cubilin	[INST]Context: [PMID: 11994745 Megalin and cubilin: multifunctional endocytic receptors. The ability to take up substances from the surrounding environment not only provides cells with vital nutrients, but also enables the selective transport of substances from one compartment to another. Megalin and cubilin are two structurally different endocytic receptors that interact to serve such functions.…	YES, high confidence; Explanation: The context provided clearly states that megalin and cubilin are two structurally different endocytic receptors that interact to serve important functions in both normal physiology and pathology. This indicates a direct interaction between the megalin protein and the cubilin protein.</s>
HPRD50.d16	HPRD50.d16.s0.e0	HPRD50.d16.s0.e2	GADD45b	cdc2	[INST]Context: [PMID: 12124778 GADD45b and GADD45g are cdc2/cyclinB1 kinase inhibitors with a role in S and G2/M cell cycle checkpoints induced by genotoxic stress. Gadd45a (Gadd45), Gadd45b (MyD118), and Gadd45g (CR6) constitute a family of evolutionarily conserved, small, acidic, nuclear proteins, which have been implicated in terminal differentiation, growth suppression, and apoptosis. How Gad…	YES, high confidence; Explanation: The context provided indicates that GADD45b specifically interacts with the Cdk1/CyclinB1 complex, which includes the cdc2 protein. This interaction results in the inhibition of the kinase activity of the Cdk1/cyclinB1 complex. Therefore, GADD45b and cdc2 protein interact with each other.</s>
HPRD50.d16	HPRD50.d16.s0.e1	HPRD50.d16.s0.e2	GADD45g	cdc2	[INST]Context: [PMID: 12124778 GADD45b and GADD45g are cdc2/cyclinB1 kinase inhibitors with a role in S and G2/M cell cycle checkpoints induced by genotoxic stress. Gadd45a (Gadd45), Gadd45b (MyD118), and Gadd45g (CR6) constitute a family of evolutionarily conserved, small, acidic, nuclear proteins, which have been implicated in terminal differentiation, growth suppression, and apoptosis. How Gad…	YES, high confidence; Explanation: The context provided indicates that GADD45g specifically interacts with the Cdk1/CyclinB1 complex, which includes the cdc2 protein. This interaction results in the inhibition of the kinase activity of the Cdk1/cyclinB1 complex. Therefore, GADD45g and cdc2 protein interact with each other.</s>
HPRD50.d16	HPRD50.d16.s2.e0	HPRD50.d16.s2.e1	Gadd45a	cdc2	[INST]Context: [PMID: 12124778 GADD45b and GADD45g are cdc2/cyclinB1 kinase inhibitors with a role in S and G2/M cell cycle checkpoints induced by genotoxic stress. Gadd45a (Gadd45), Gadd45b (MyD118), and Gadd45g (CR6) constitute a family of evolutionarily conserved, small, acidic, nuclear proteins, which have been implicated in terminal differentiation, growth suppression, and apoptosis. How Gad…	YES, high confidence; Explanation: The context provided indicates that Gadd45a interacts with the Cdk1/CyclinB1 complex, which includes the cdc2 protein. Specifically, it mentions that Gadd45a interacts with both Cdk1 and cyclinB1, resulting in inhibition of the kinase activity of the Cdk1/cyclinB1 complex. This interaction is crucial for the G2/M cell cycle arrest induced by genotoxic stress. Th…
HPRD50.d16	HPRD50.d16.s3.e0	HPRD50.d16.s3.e2	Gadd45b	cdc2	[INST]Context: [PMID: 12124778 GADD45b and GADD45g are cdc2/cyclinB1 kinase inhibitors with a role in S and G2/M cell cycle checkpoints induced by genotoxic stress. Gadd45a (Gadd45), Gadd45b (MyD118), and Gadd45g (CR6) constitute a family of evolutionarily conserved, small, acidic, nuclear proteins, which have been implicated in terminal differentiation, growth suppression, and apoptosis. How Gad…	YES, high confidence; Explanation: The context provided indicates that Gadd45b specifically interacts with the Cdk1/CyclinB1 complex, which includes the cdc2 protein. This interaction results in the inhibition of the kinase activity of the Cdk1/cyclinB1 complex. Therefore, Gadd45b and cdc2 (part of the Cdk1/CyclinB1 complex) interact with each other.</s>
HPRD50.d16	HPRD50.d16.s3.e1	HPRD50.d16.s3.e2	Gadd45g	cdc2	[INST]Context: [PMID: 12124778 GADD45b and GADD45g are cdc2/cyclinB1 kinase inhibitors with a role in S and G2/M cell cycle checkpoints induced by genotoxic stress. Gadd45a (Gadd45), Gadd45b (MyD118), and Gadd45g (CR6) constitute a family of evolutionarily conserved, small, acidic, nuclear proteins, which have been implicated in terminal differentiation, growth suppression, and apoptosis. How Gad…	YES, high confidence; Explanation: The context provided indicates that Gadd45g specifically interacts with the Cdk1/CyclinB1 complex, which includes the cdc2 protein. This interaction results in the inhibition of the kinase activity of the Cdk1/cyclinB1 complex. Therefore, Gadd45g and cdc2 protein interact with each other.</s>
HPRD50.d16	HPRD50.d16.s4.e0	HPRD50.d16.s4.e2	Gadd45b	Cdk1	[INST]Context: [PMID: 12124778 GADD45b and GADD45g are cdc2/cyclinB1 kinase inhibitors with a role in S and G2/M cell cycle checkpoints induced by genotoxic stress. Gadd45a (Gadd45), Gadd45b (MyD118), and Gadd45g (CR6) constitute a family of evolutionarily conserved, small, acidic, nuclear proteins, which have been implicated in terminal differentiation, growth suppression, and apoptosis. How Gad…	YES, high confidence; Explanation: The context provided indicates that Gadd45b specifically interacts with the Cdk1/CyclinB1 complex in vitro and in vivo. It also mentions that Gadd45b interacts with both Cdk1 and cyclinB1, resulting in inhibition of the kinase activity of the Cdk1/cyclinB1 complex. This interaction between Gadd45b and Cdk1 is a direct interaction that affects the function of the…
HPRD50.d16	HPRD50.d16.s4.e1	HPRD50.d16.s4.e2	Gadd45g	Cdk1	[INST]Context: [PMID: 12124778 GADD45b and GADD45g are cdc2/cyclinB1 kinase inhibitors with a role in S and G2/M cell cycle checkpoints induced by genotoxic stress. Gadd45a (Gadd45), Gadd45b (MyD118), and Gadd45g (CR6) constitute a family of evolutionarily conserved, small, acidic, nuclear proteins, which have been implicated in terminal differentiation, growth suppression, and apoptosis. How Gad…	YES, high confidence; Explanation: The context provided indicates that Gadd45g specifically interacts with the Cdk1/CyclinB1 complex, resulting in inhibition of the kinase activity of the Cdk1/cyclinB1 complex. This interaction is described as involving disruption of the complex, which suggests a direct interaction between Gadd45g and Cdk1.</s>
HPRD50.d16	HPRD50.d16.s5.e0	HPRD50.d16.s5.e3	Gadd45b	Cdk1	[INST]Context: [PMID: 12124778 GADD45b and GADD45g are cdc2/cyclinB1 kinase inhibitors with a role in S and G2/M cell cycle checkpoints induced by genotoxic stress. Gadd45a (Gadd45), Gadd45b (MyD118), and Gadd45g (CR6) constitute a family of evolutionarily conserved, small, acidic, nuclear proteins, which have been implicated in terminal differentiation, growth suppression, and apoptosis. How Gad…	YES, high confidence; Explanation: The context provided indicates that Gadd45b specifically interacts with the Cdk1/CyclinB1 complex in vitro and in vivo. It also mentions that Gadd45b interacts with both Cdk1 and cyclinB1, resulting in inhibition of the kinase activity of the Cdk1/cyclinB1 complex. This interaction between Gadd45b and Cdk1 is a direct interaction that affects the function of the…
HPRD50.d16	HPRD50.d16.s5.e0	HPRD50.d16.s5.e4	Gadd45b	Cdk1	[INST]Context: [PMID: 12124778 GADD45b and GADD45g are cdc2/cyclinB1 kinase inhibitors with a role in S and G2/M cell cycle checkpoints induced by genotoxic stress. Gadd45a (Gadd45), Gadd45b (MyD118), and Gadd45g (CR6) constitute a family of evolutionarily conserved, small, acidic, nuclear proteins, which have been implicated in terminal differentiation, growth suppression, and apoptosis. How Gad…	YES, high confidence; Explanation: The context provided indicates that Gadd45b specifically interacts with the Cdk1/CyclinB1 complex in vitro and in vivo. It also mentions that Gadd45b interacts with both Cdk1 and cyclinB1, resulting in inhibition of the kinase activity of the Cdk1/cyclinB1 complex. This interaction between Gadd45b and Cdk1 is a direct interaction that affects the function of the…
HPRD50.d16	HPRD50.d16.s5.e1	HPRD50.d16.s5.e3	Gadd45g	Cdk1	[INST]Context: [PMID: 12124778 GADD45b and GADD45g are cdc2/cyclinB1 kinase inhibitors with a role in S and G2/M cell cycle checkpoints induced by genotoxic stress. Gadd45a (Gadd45), Gadd45b (MyD118), and Gadd45g (CR6) constitute a family of evolutionarily conserved, small, acidic, nuclear proteins, which have been implicated in terminal differentiation, growth suppression, and apoptosis. How Gad…	YES, high confidence; Explanation: The context provided indicates that Gadd45g specifically interacts with the Cdk1/CyclinB1 complex, resulting in inhibition of the kinase activity of the Cdk1/cyclinB1 complex. This interaction is described as involving disruption of the complex, which suggests a direct interaction between Gadd45g and Cdk1.</s>
HPRD50.d16	HPRD50.d16.s5.e1	HPRD50.d16.s5.e4	Gadd45g	Cdk1	[INST]Context: [PMID: 12124778 GADD45b and GADD45g are cdc2/cyclinB1 kinase inhibitors with a role in S and G2/M cell cycle checkpoints induced by genotoxic stress. Gadd45a (Gadd45), Gadd45b (MyD118), and Gadd45g (CR6) constitute a family of evolutionarily conserved, small, acidic, nuclear proteins, which have been implicated in terminal differentiation, growth suppression, and apoptosis. How Gad…	YES, high confidence; Explanation: The context provided indicates that Gadd45g specifically interacts with the Cdk1/CyclinB1 complex, resulting in inhibition of the kinase activity of the Cdk1/cyclinB1 complex. This interaction is described as involving disruption of the complex, which suggests a direct interaction between Gadd45g and Cdk1.</s>
HPRD50.d16	HPRD50.d16.s5.e2	HPRD50.d16.s5.e3	GADD45a	Cdk1	[INST]Context: [PMID: 12124778 GADD45b and GADD45g are cdc2/cyclinB1 kinase inhibitors with a role in S and G2/M cell cycle checkpoints induced by genotoxic stress. Gadd45a (Gadd45), Gadd45b (MyD118), and Gadd45g (CR6) constitute a family of evolutionarily conserved, small, acidic, nuclear proteins, which have been implicated in terminal differentiation, growth suppression, and apoptosis. How Gad…	YES, high confidence; Explanation: The context provided indicates that GADD45a interacts with the Cdk1/CyclinB1 complex, specifically with both Cdk1 and cyclinB1, resulting in the inhibition of the kinase activity of the Cdk1/cyclinB1 complex. This interaction is described as a disruption of the complex, which suggests a direct interaction between GADD45a and Cdk1.</s>
HPRD50.d16	HPRD50.d16.s5.e2	HPRD50.d16.s5.e4	GADD45a	Cdk1	[INST]Context: [PMID: 12124778 GADD45b and GADD45g are cdc2/cyclinB1 kinase inhibitors with a role in S and G2/M cell cycle checkpoints induced by genotoxic stress. Gadd45a (Gadd45), Gadd45b (MyD118), and Gadd45g (CR6) constitute a family of evolutionarily conserved, small, acidic, nuclear proteins, which have been implicated in terminal differentiation, growth suppression, and apoptosis. How Gad…	YES, high confidence; Explanation: The context provided indicates that GADD45a interacts with the Cdk1/CyclinB1 complex, specifically with both Cdk1 and cyclinB1, resulting in the inhibition of the kinase activity of the Cdk1/cyclinB1 complex. This interaction is described as a disruption of the complex, which suggests a direct interaction between GADD45a and Cdk1.</s>
HPRD50.d16	HPRD50.d16.s6.e0	HPRD50.d16.s6.e1	Cdk1	Gadd45b	[INST]Context: [PMID: 12124778 GADD45b and GADD45g are cdc2/cyclinB1 kinase inhibitors with a role in S and G2/M cell cycle checkpoints induced by genotoxic stress. Gadd45a (Gadd45), Gadd45b (MyD118), and Gadd45g (CR6) constitute a family of evolutionarily conserved, small, acidic, nuclear proteins, which have been implicated in terminal differentiation, growth suppression, and apoptosis. How Gad…	YES, high confidence; Explanation: The context provided indicates that Gadd45b specifically interacts with the Cdk1/CyclinB1 complex in vitro and in vivo. It also mentions that Gadd45b interacts with both Cdk1 and cyclinB1, resulting in the inhibition of the kinase activity of the Cdk1/cyclinB1 complex. This interaction is a direct interaction between the Gadd45b protein and the Cdk1 protein.</s>
HPRD50.d16	HPRD50.d16.s6.e0	HPRD50.d16.s6.e2	Cdk1	Gadd45a	[INST]Context: [PMID: 12124778 GADD45b and GADD45g are cdc2/cyclinB1 kinase inhibitors with a role in S and G2/M cell cycle checkpoints induced by genotoxic stress. Gadd45a (Gadd45), Gadd45b (MyD118), and Gadd45g (CR6) constitute a family of evolutionarily conserved, small, acidic, nuclear proteins, which have been implicated in terminal differentiation, growth suppression, and apoptosis. How Gad…	YES, high confidence; Explanation: The context provided indicates that Gadd45a specifically interacts with the Cdk1/CyclinB1 complex, resulting in inhibition of the kinase activity of the Cdk1/cyclinB1 complex. This interaction is described as a disruption of the complex, which suggests a direct interaction between Gadd45a and Cdk1.</s>
HPRD50.d18	HPRD50.d18.s0.e0	HPRD50.d18.s0.e2	receptor protein tyrosine phosphatase	p120(ctn)	[INST]Context: [PMID: 12370829 The transmembrane receptor protein tyrosine phosphatase DEP1 interacts with p120(ctn). The receptor-like protein tyrosine phosphatase DEP1, also known as CD148, is expressed predominantly in epithelial cells, in a variety of tumor cell lines, and in lymphocytes. Expression of DEP1 is enhanced at high cell density, and this observation suggests that DEP1 may function…	YES, high confidence; Explanation: The context provided clearly states that the transmembrane receptor protein tyrosine phosphatase DEP1 interacts with p120(ctn). This interaction is described as being direct and occurring in K562 cells lacking functional adherens junctions and E-cadherin expression. The interaction is further supported by the colocalization of DEP1 and p120(ctn) at sites of cell…
HPRD50.d18	HPRD50.d18.s0.e1	HPRD50.d18.s0.e2	DEP1	p120(ctn)	[INST]Context: [PMID: 12370829 The transmembrane receptor protein tyrosine phosphatase DEP1 interacts with p120(ctn). The receptor-like protein tyrosine phosphatase DEP1, also known as CD148, is expressed predominantly in epithelial cells, in a variety of tumor cell lines, and in lymphocytes. Expression of DEP1 is enhanced at high cell density, and this observation suggests that DEP1 may function…	YES, high confidence; Explanation: The context clearly states that the transmembrane receptor protein tyrosine phosphatase DEP1 interacts with p120(ctn). It mentions that DEP1 interacts with p120(ctn), a component of adherens junctions, and that this interaction is likely direct. Additionally, it notes that DEP1 expression is concentrated at sites of cell-cell contact where p120(ctn) is also foun…
HPRD50.d18	HPRD50.d18.s2.e0	HPRD50.d18.s2.e1	DEP1	beta-catenin	[INST]Context: [PMID: 12370829 The transmembrane receptor protein tyrosine phosphatase DEP1 interacts with p120(ctn). The receptor-like protein tyrosine phosphatase DEP1, also known as CD148, is expressed predominantly in epithelial cells, in a variety of tumor cell lines, and in lymphocytes. Expression of DEP1 is enhanced at high cell density, and this observation suggests that DEP1 may function…	YES, high confidence; Explanation: The context provided indicates that DEP1 interacts with various members of the catenin gene family, including beta-catenin. Specifically, it mentions that DEP1 interacts with p120(ctn), beta-catenin, and gamma-catenin. This suggests that DEP1 and beta-catenin do interact with each other.</s>
HPRD50.d19	HPRD50.d19.s0.e0	HPRD50.d19.s0.e3	p300	MEF2A	[INST]Context: [PMID: 12371907 p300/cAMP-response-element-binding-protein ('CREB')-binding protein (CBP) modulates co-operation between myocyte enhancer factor 2A (MEF2A) and thyroid hormone receptor-retinoid X receptor. Thyroid hormone receptors (TRs) and members of the myocyte enhancer factor 2 (MEF2) family are involved in the regulation of muscle-specific gene expression during myogenesis. Ph…	YES, high confidence; Explanation: The context provided indicates that p300/cAMP-response-element-binding-protein (CBP) interacts with both thyroid hormone receptors (TRs) and myocyte enhancer factor 2A (MEF2A). Specifically, it mentions that the same C-terminal portion of p300 binds to the N-terminal domains of both TR and MEF2A, and that TR, MEF2A, and p300 form a ternary complex. This suggests…
HPRD50.d19	HPRD50.d19.s0.e1	HPRD50.d19.s0.e3	cAMP-response-element-binding-protein	MEF2A	[INST]Context: [PMID: 12371907 p300/cAMP-response-element-binding-protein ('CREB')-binding protein (CBP) modulates co-operation between myocyte enhancer factor 2A (MEF2A) and thyroid hormone receptor-retinoid X receptor. Thyroid hormone receptors (TRs) and members of the myocyte enhancer factor 2 (MEF2) family are involved in the regulation of muscle-specific gene expression during myogenesis. Ph…	YES, high confidence; Explanation: The context provided indicates that p300/cAMP-response-element-binding-protein ('CREB')-binding protein (CBP) interacts with both thyroid hormone receptor (TR) and myocyte enhancer factor 2A (MEF2A) proteins. Specifically, it mentions that the same C-terminal portion of p300 binds to the N-terminal domains of both TR and MEF2A, and that TR, MEF2A, and p300 form …
HPRD50.d19	HPRD50.d19.s2.e0	HPRD50.d19.s2.e1	p300	MEF2A	[INST]Context: [PMID: 12371907 p300/cAMP-response-element-binding-protein ('CREB')-binding protein (CBP) modulates co-operation between myocyte enhancer factor 2A (MEF2A) and thyroid hormone receptor-retinoid X receptor. Thyroid hormone receptors (TRs) and members of the myocyte enhancer factor 2 (MEF2) family are involved in the regulation of muscle-specific gene expression during myogenesis. Ph…	YES, high confidence; Explanation: The context provided indicates that p300/cAMP-response-element-binding-protein (CBP) interacts with both thyroid hormone receptors (TRs) and myocyte enhancer factor 2A (MEF2A). Specifically, it mentions that the same C-terminal portion of p300 binds to the N-terminal domains of both TR and MEF2A, and that TR, MEF2A, and p300 form a ternary complex. This suggests…
HPRD50.d19	HPRD50.d19.s2.e2	HPRD50.d19.s2.e3	MEF2A	p300	[INST]Context: [PMID: 12371907 p300/cAMP-response-element-binding-protein ('CREB')-binding protein (CBP) modulates co-operation between myocyte enhancer factor 2A (MEF2A) and thyroid hormone receptor-retinoid X receptor. Thyroid hormone receptors (TRs) and members of the myocyte enhancer factor 2 (MEF2) family are involved in the regulation of muscle-specific gene expression during myogenesis. Ph…	YES, high confidence; Explanation: The context provided indicates that p300/cAMP-response-element-binding-protein (CBP) interacts with both thyroid hormone receptors (TRs) and myocyte enhancer factor 2A (MEF2A). Specifically, it mentions that the same C-terminal portion of p300 binds to the N-terminal domains of both TR and MEF2A, and that TR, MEF2A, and p300 form a ternary complex. This suggests…
HPRD50.d20	HPRD50.d20.s0.e0	HPRD50.d20.s0.e1	Imp3	Imp4	[INST]Context: [PMID: 12655004 The human Imp3 and Imp4 proteins form a ternary complex with hMpp10, which only interacts with the U3 snoRNA in 60-80S ribonucleoprotein complexes. Ribosome biogenesis requires a vast number of trans-acting factors many of which are required for the chemical modification and processing of the pre-rRNA component. The U3 snoRNP complex is required for the early cleava…	YES, high confidence; Explanation: The context provided indicates that the human Imp3 and Imp4 proteins form a ternary complex with hMpp10, which suggests a direct interaction between Imp3 and Imp4. The formation of this complex is essential for their nucleolar accumulation and their role in pre-rRNA processing. Therefore, Imp3 and Imp4 proteins interact with each other.</s>
HPRD50.d20	HPRD50.d20.s0.e0	HPRD50.d20.s0.e2	Imp3	snoRNA	[INST]Context: [PMID: 12655004 The human Imp3 and Imp4 proteins form a ternary complex with hMpp10, which only interacts with the U3 snoRNA in 60-80S ribonucleoprotein complexes. Ribosome biogenesis requires a vast number of trans-acting factors many of which are required for the chemical modification and processing of the pre-rRNA component. The U3 snoRNP complex is required for the early cleava…	YES, high confidence; Explanation: The context provided indicates that the human Imp3 and Imp4 proteins interact with the U3 snoRNA. Specifically, it mentions that both human Imp3 and Imp4 proteins localize to nucleoli and interact with the U3 snoRNA. This interaction is crucial for the early cleavage steps in pre-rRNA processing, suggesting a direct interaction between the Imp3 protein and the U…
HPRD50.d20	HPRD50.d20.s0.e1	HPRD50.d20.s0.e2	Imp4	snoRNA	[INST]Context: [PMID: 12655004 The human Imp3 and Imp4 proteins form a ternary complex with hMpp10, which only interacts with the U3 snoRNA in 60-80S ribonucleoprotein complexes. Ribosome biogenesis requires a vast number of trans-acting factors many of which are required for the chemical modification and processing of the pre-rRNA component. The U3 snoRNP complex is required for the early cleava…	NO, high confidence; Explanation: The context provided discusses the interactions between various proteins and the U3 snoRNA, including the Imp3 and Imp4 proteins. However, it does not mention a direct interaction between the Imp4 protein and the snoRNA protein. Instead, it describes how Imp4 interacts with the U3 snoRNA and forms a ternary complex with hMpp10 and hImp3. Therefore, based on the p…
HPRD50.d20	HPRD50.d20.s3.e0	HPRD50.d20.s3.e2	Imp3	snoRNA	[INST]Context: [PMID: 12655004 The human Imp3 and Imp4 proteins form a ternary complex with hMpp10, which only interacts with the U3 snoRNA in 60-80S ribonucleoprotein complexes. Ribosome biogenesis requires a vast number of trans-acting factors many of which are required for the chemical modification and processing of the pre-rRNA component. The U3 snoRNP complex is required for the early cleava…	YES, high confidence; Explanation: The context provided indicates that the human Imp3 and Imp4 proteins interact with the U3 snoRNA. Specifically, it mentions that both human Imp3 and Imp4 proteins localize to nucleoli and interact with the U3 snoRNA. This interaction is crucial for the early cleavage steps in pre-rRNA processing, suggesting a direct interaction between the Imp3 protein and the U…
HPRD50.d20	HPRD50.d20.s3.e1	HPRD50.d20.s3.e2	Imp4	snoRNA	[INST]Context: [PMID: 12655004 The human Imp3 and Imp4 proteins form a ternary complex with hMpp10, which only interacts with the U3 snoRNA in 60-80S ribonucleoprotein complexes. Ribosome biogenesis requires a vast number of trans-acting factors many of which are required for the chemical modification and processing of the pre-rRNA component. The U3 snoRNP complex is required for the early cleava…	NO, high confidence; Explanation: The context provided discusses the interactions between various proteins and the U3 snoRNA, including the Imp3 and Imp4 proteins. However, it does not mention a direct interaction between the Imp4 protein and the snoRNA protein. Instead, it describes how Imp4 interacts with the U3 snoRNA and forms a ternary complex with hMpp10 and hImp3. Therefore, based on the p…
HPRD50.d21	HPRD50.d21.s0.e0	HPRD50.d21.s0.e1	CB1	orexin 1 receptor	[INST]Context: [PMID: 12690115 Hypersensitization of the Orexin 1 receptor by the CB1 receptor: evidence for cross-talk blocked by the specific CB1 antagonist, SR141716. In the present study, we observed evidence of cross-talk between the cannabinoid receptor CB1 and the orexin 1 receptor (OX1R) using a heterologous system. When the two receptors are co-expressed, we observed a major CB1-dependen…	YES, high confidence; Explanation: The provided context clearly indicates that the CB1 receptor and the orexin 1 receptor (OX1R) interact with each other. The study demonstrates that co-expression of CB1 and OX1R results in a significant enhancement of orexin A's potency to activate the mitogen-activated protein kinase pathway. This interaction is mediated by Gi and is blocked by the specific CB1…
HPRD50.d21	HPRD50.d21.s0.e0	HPRD50.d21.s0.e2	CB1	OX1R	[INST]Context: [PMID: 12690115 Hypersensitization of the Orexin 1 receptor by the CB1 receptor: evidence for cross-talk blocked by the specific CB1 antagonist, SR141716. In the present study, we observed evidence of cross-talk between the cannabinoid receptor CB1 and the orexin 1 receptor (OX1R) using a heterologous system. When the two receptors are co-expressed, we observed a major CB1-dependen…	YES, high confidence; Explanation: The provided context clearly indicates that the CB1 receptor and the OX1R receptor interact with each other. The study demonstrates that the co-expression of CB1 and OX1R results in a significant enhancement of the orexin A potency to activate the mitogen-activated protein kinase pathway, indicating a functional interaction between the two receptors. This intera…
HPRD50.d22	HPRD50.d22.s0.e0	HPRD50.d22.s0.e2	GC-GAP	Gab1	[INST]Context: [PMID: 12819203 GC-GAP, a Rho family GTPase-activating protein that interacts with signaling adapters Gab1 and Gab2. Gab1 and Gab2 are scaffolding proteins acting downstream of cell surface receptors and interact with a variety of cytoplasmic signaling proteins such as Grb2, Shp-2, phosphatidylinositol 3-kinase, Shc, and Crk. To identify new binding partners for GAB proteins and be…	YES, high confidence; Explanation: The context clearly states that GC-GAP interacts with GAB proteins, specifically mentioning that GC-GAP interacts with GAB1 and GAB2. This interaction is described in the context of the yeast two-hybrid screening and the subsequent identification of GC-GAP as a novel GTPase-activating protein that interacts with GAB proteins. Therefore, it is evident that GC-GAP…
HPRD50.d22	HPRD50.d22.s0.e0	HPRD50.d22.s0.e3	GC-GAP	Gab2	[INST]Context: [PMID: 12819203 GC-GAP, a Rho family GTPase-activating protein that interacts with signaling adapters Gab1 and Gab2. Gab1 and Gab2 are scaffolding proteins acting downstream of cell surface receptors and interact with a variety of cytoplasmic signaling proteins such as Grb2, Shp-2, phosphatidylinositol 3-kinase, Shc, and Crk. To identify new binding partners for GAB proteins and be…	YES, high confidence; Explanation: The context clearly states that GC-GAP interacts with GAB proteins, including Gab2. Specifically, it mentions that "GC-GAP is predominantly expressed in the brain with low levels detected in other tissues" and that "Antibodies directed against GC-GAP recognized a protein of approximately 200 kDa." Furthermore, it highlights that "GC-GAP contains several classic …
HPRD50.d22	HPRD50.d22.s0.e1	HPRD50.d22.s0.e2	GTPase-activating protein	Gab1	[INST]Context: [PMID: 12819203 GC-GAP, a Rho family GTPase-activating protein that interacts with signaling adapters Gab1 and Gab2. Gab1 and Gab2 are scaffolding proteins acting downstream of cell surface receptors and interact with a variety of cytoplasmic signaling proteins such as Grb2, Shp-2, phosphatidylinositol 3-kinase, Shc, and Crk. To identify new binding partners for GAB proteins and be…	YES, high confidence; Explanation: The context provided indicates that GC-GAP, a GTPase-activating protein, interacts with Gab1 and Gab2 proteins. Specifically, it mentions that GC-GAP was identified through a yeast two-hybrid screening using hGab2-(120-587) as bait, and that GC-GAP interacts with Gab1 and Gab2 proteins. This interaction is crucial for the regulation of Rac and Cdc42 activities, …
HPRD50.d22	HPRD50.d22.s0.e1	HPRD50.d22.s0.e3	GTPase-activating protein	Gab2	[INST]Context: [PMID: 12819203 GC-GAP, a Rho family GTPase-activating protein that interacts with signaling adapters Gab1 and Gab2. Gab1 and Gab2 are scaffolding proteins acting downstream of cell surface receptors and interact with a variety of cytoplasmic signaling proteins such as Grb2, Shp-2, phosphatidylinositol 3-kinase, Shc, and Crk. To identify new binding partners for GAB proteins and be…	YES, high confidence; Explanation: The context provided indicates that GC-GAP, a GTPase-activating protein, interacts with Gab2 protein. Specifically, the yeast two-hybrid screening mentioned in the context identified GC-GAP as a novel binding partner for Gab2. This interaction is further supported by the fact that GC-GAP is predominantly expressed in the brain and interacts with the first SH3 do…
HPRD50.d22	HPRD50.d22.s1.e0	HPRD50.d22.s1.e2	Gab1	Grb2	[INST]Context: [PMID: 12819203 GC-GAP, a Rho family GTPase-activating protein that interacts with signaling adapters Gab1 and Gab2. Gab1 and Gab2 are scaffolding proteins acting downstream of cell surface receptors and interact with a variety of cytoplasmic signaling proteins such as Grb2, Shp-2, phosphatidylinositol 3-kinase, Shc, and Crk. To identify new binding partners for GAB proteins and be…	YES, high confidence; Explanation: The context provided indicates that Gab1 and Gab2 interact with a variety of cytoplasmic signaling proteins, including Grb2. Specifically, it mentions that Gab1 and Gab2 interact with Grb2, phosphatidylinositol 3-kinase, Shc, and Crk. This suggests that Gab1 and Grb2 proteins interact with each other as part of the signaling pathways involving these proteins.</s>
HPRD50.d22	HPRD50.d22.s1.e0	HPRD50.d22.s1.e3	Gab1	Shp-2	[INST]Context: [PMID: 12819203 GC-GAP, a Rho family GTPase-activating protein that interacts with signaling adapters Gab1 and Gab2. Gab1 and Gab2 are scaffolding proteins acting downstream of cell surface receptors and interact with a variety of cytoplasmic signaling proteins such as Grb2, Shp-2, phosphatidylinositol 3-kinase, Shc, and Crk. To identify new binding partners for GAB proteins and be…	NO, high confidence; Explanation: The provided context mentions that Gab1 and Gab2 interact with various cytoplasmic signaling proteins, including Shp-2. However, it does not explicitly state that Gab1 and Shp-2 interact with each other. The context describes the interaction of Gab1 and Gab2 with Shp-2 as part of a broader list of signaling proteins they interact with, but it does not indicate a …
HPRD50.d22	HPRD50.d22.s1.e0	HPRD50.d22.s1.e4	Gab1	phosphatidylinositol 3-kinase	[INST]Context: [PMID: 12819203 GC-GAP, a Rho family GTPase-activating protein that interacts with signaling adapters Gab1 and Gab2. Gab1 and Gab2 are scaffolding proteins acting downstream of cell surface receptors and interact with a variety of cytoplasmic signaling proteins such as Grb2, Shp-2, phosphatidylinositol 3-kinase, Shc, and Crk. To identify new binding partners for GAB proteins and be…	NO, high confidence; Explanation: The provided context does not indicate a direct interaction between Gab1 protein and phosphatidylinositol 3-kinase protein. While both proteins are mentioned as part of the signaling pathways downstream of cell surface receptors, there is no specific mention of a direct interaction between Gab1 and phosphatidylinositol 3-kinase. Instead, they are described as par…
HPRD50.d22	HPRD50.d22.s1.e1	HPRD50.d22.s1.e2	Gab2	Grb2	[INST]Context: [PMID: 12819203 GC-GAP, a Rho family GTPase-activating protein that interacts with signaling adapters Gab1 and Gab2. Gab1 and Gab2 are scaffolding proteins acting downstream of cell surface receptors and interact with a variety of cytoplasmic signaling proteins such as Grb2, Shp-2, phosphatidylinositol 3-kinase, Shc, and Crk. To identify new binding partners for GAB proteins and be…	YES, high confidence; Explanation: The context provided indicates that Gab2 interacts with a variety of cytoplasmic signaling proteins, including Grb2. Specifically, it mentions that Gab2 interacts with Grb2, along with other proteins such as Shp-2, phosphatidylinositol 3-kinase, Shc, and Crk. This suggests that Gab2 and Grb2 interact with each other as part of the signaling pathways downstream o…
HPRD50.d22	HPRD50.d22.s1.e1	HPRD50.d22.s1.e3	Gab2	Shp-2	[INST]Context: [PMID: 12819203 GC-GAP, a Rho family GTPase-activating protein that interacts with signaling adapters Gab1 and Gab2. Gab1 and Gab2 are scaffolding proteins acting downstream of cell surface receptors and interact with a variety of cytoplasmic signaling proteins such as Grb2, Shp-2, phosphatidylinositol 3-kinase, Shc, and Crk. To identify new binding partners for GAB proteins and be…	YES, high confidence; Explanation: The context provided indicates that Gab2 interacts with a variety of cytoplasmic signaling proteins, including Shp-2. Specifically, it mentions that Gab2 interacts with "a variety of cytoplasmic signaling proteins such as Grb2, Shp-2, phosphatidylinositol 3-kinase, Shc, and Crk." This implies that Gab2 and Shp-2 interact with each other.</s>
HPRD50.d22	HPRD50.d22.s1.e1	HPRD50.d22.s1.e4	Gab2	phosphatidylinositol 3-kinase	[INST]Context: [PMID: 12819203 GC-GAP, a Rho family GTPase-activating protein that interacts with signaling adapters Gab1 and Gab2. Gab1 and Gab2 are scaffolding proteins acting downstream of cell surface receptors and interact with a variety of cytoplasmic signaling proteins such as Grb2, Shp-2, phosphatidylinositol 3-kinase, Shc, and Crk. To identify new binding partners for GAB proteins and be…	NO, high confidence; Explanation: The provided context does not indicate a direct interaction between the Gab2 protein and phosphatidylinositol 3-kinase protein. While it mentions that Gab2 interacts with various cytoplasmic signaling proteins, including phosphatidylinositol 3-kinase, it does not explicitly state that these two proteins interact with each other. Instead, it describes the broader …
HPRD50.d22	HPRD50.d22.s2.e0	HPRD50.d22.s2.e1	GC-GAP	Nck	[INST]Context: [PMID: 12819203 GC-GAP, a Rho family GTPase-activating protein that interacts with signaling adapters Gab1 and Gab2. Gab1 and Gab2 are scaffolding proteins acting downstream of cell surface receptors and interact with a variety of cytoplasmic signaling proteins such as Grb2, Shp-2, phosphatidylinositol 3-kinase, Shc, and Crk. To identify new binding partners for GAB proteins and be…	YES, high confidence; Explanation: The context provided indicates that GC-GAP contains several classic proline-rich motifs and interacts with the first SH3 domain of Crk and full-length Nck in vitro. This suggests that GC-GAP and Nck proteins interact with each other.</s>
HPRD50.d22	HPRD50.d22.s3.e0	HPRD50.d22.s3.e2	Gab1	GC-GAP	[INST]Context: [PMID: 12819203 GC-GAP, a Rho family GTPase-activating protein that interacts with signaling adapters Gab1 and Gab2. Gab1 and Gab2 are scaffolding proteins acting downstream of cell surface receptors and interact with a variety of cytoplasmic signaling proteins such as Grb2, Shp-2, phosphatidylinositol 3-kinase, Shc, and Crk. To identify new binding partners for GAB proteins and be…	YES, high confidence; Explanation: The context provided clearly states that GC-GAP interacts with GAB proteins, specifically Gab1 and Gab2. It mentions that GC-GAP was identified through a yeast two-hybrid screening using hGab2-(120-587) as bait, indicating a direct interaction between GC-GAP and GAB proteins. Additionally, it describes how GC-GAP interacts with GAB proteins in cooperation with o…
HPRD50.d22	HPRD50.d22.s3.e1	HPRD50.d22.s3.e2	Gab2	GC-GAP	[INST]Context: [PMID: 12819203 GC-GAP, a Rho family GTPase-activating protein that interacts with signaling adapters Gab1 and Gab2. Gab1 and Gab2 are scaffolding proteins acting downstream of cell surface receptors and interact with a variety of cytoplasmic signaling proteins such as Grb2, Shp-2, phosphatidylinositol 3-kinase, Shc, and Crk. To identify new binding partners for GAB proteins and be…	YES, high confidence; Explanation: The context clearly states that GC-GAP interacts with GAB proteins, specifically mentioning that Gab1 and Gab2 are scaffolding proteins that interact with a variety of cytoplasmic signaling proteins, including GC-GAP. This interaction is further supported by the yeast two-hybrid screening results, which identified GC-GAP as a novel binding partner for GAB protei…
HPRD50.d22	HPRD50.d22.s6.e0	HPRD50.d22.s6.e1	GC-GAP	GAB	[INST]Context: [PMID: 12819203 GC-GAP, a Rho family GTPase-activating protein that interacts with signaling adapters Gab1 and Gab2. Gab1 and Gab2 are scaffolding proteins acting downstream of cell surface receptors and interact with a variety of cytoplasmic signaling proteins such as Grb2, Shp-2, phosphatidylinositol 3-kinase, Shc, and Crk. To identify new binding partners for GAB proteins and be…	YES, high confidence; Explanation: The context clearly states that GC-GAP interacts with GAB proteins. Specifically, it mentions that GC-GAP was identified through a yeast two-hybrid screening using hGab2-(120-587) as bait, indicating a direct interaction between GC-GAP and GAB proteins. Additionally, it is mentioned that GC-GAP contains several proline-rich motifs that interact with the SH3 doma…
HPRD50.d22	HPRD50.d22.s6.e0	HPRD50.d22.s6.e2	GC-GAP	Cdc42	[INST]Context: [PMID: 12819203 GC-GAP, a Rho family GTPase-activating protein that interacts with signaling adapters Gab1 and Gab2. Gab1 and Gab2 are scaffolding proteins acting downstream of cell surface receptors and interact with a variety of cytoplasmic signaling proteins such as Grb2, Shp-2, phosphatidylinositol 3-kinase, Shc, and Crk. To identify new binding partners for GAB proteins and be…	YES, high confidence; Explanation: The context provided indicates that GC-GAP is a GTPase-activating protein (GAP) that interacts with and regulates the activity of Rho family GTPases, including Cdc42. Specifically, it mentions that GC-GAP displays activity toward RhoA, Rac1, and Cdc42 in vitro and that expression of GC-GAP in 293T cells led to a reduction in active Rac1 and Cdc42 levels. This su…
HPRD50.d22	HPRD50.d22.s7.e0	HPRD50.d22.s7.e1	GC-GAP	Rac1	[INST]Context: [PMID: 12819203 GC-GAP, a Rho family GTPase-activating protein that interacts with signaling adapters Gab1 and Gab2. Gab1 and Gab2 are scaffolding proteins acting downstream of cell surface receptors and interact with a variety of cytoplasmic signaling proteins such as Grb2, Shp-2, phosphatidylinositol 3-kinase, Shc, and Crk. To identify new binding partners for GAB proteins and be…	YES, high confidence; Explanation: The context provided indicates that GC-GAP is a GTPase-activating protein (GAP) that interacts with and regulates the activity of Rho family GTPases, including Rac1. Specifically, it mentions that GC-GAP expression in 293T cells led to a reduction in active Rac1 levels. This suggests a direct interaction between GC-GAP and Rac1, where GC-GAP acts to negatively r…
HPRD50.d22	HPRD50.d22.s7.e0	HPRD50.d22.s7.e2	GC-GAP	Cdc42	[INST]Context: [PMID: 12819203 GC-GAP, a Rho family GTPase-activating protein that interacts with signaling adapters Gab1 and Gab2. Gab1 and Gab2 are scaffolding proteins acting downstream of cell surface receptors and interact with a variety of cytoplasmic signaling proteins such as Grb2, Shp-2, phosphatidylinositol 3-kinase, Shc, and Crk. To identify new binding partners for GAB proteins and be…	YES, high confidence; Explanation: The context provided indicates that GC-GAP is a GTPase-activating protein (GAP) that interacts with and regulates the activity of Rho family GTPases, including Cdc42. Specifically, it mentions that GC-GAP displays activity toward RhoA, Rac1, and Cdc42 in vitro and that expression of GC-GAP in 293T cells led to a reduction in active Rac1 and Cdc42 levels. This su…
HPRD50.d23	HPRD50.d23.s0.e0	HPRD50.d23.s0.e1	Plk1	NudC	[INST]Context: [PMID: 12852857 A role for Plk1 phosphorylation of NudC in cytokinesis. Polo-like kinase 1 (Plk1) plays essential roles at multiple events during cell division, yet little is known about its physiological substrates. In a cDNA phage display screen using Plk1 C-terminal affinity columns, we identified NudC (nuclear distribution gene C) as a Plk1 binding protein. Here, we characteriz…	YES, high confidence; Explanation: The context clearly states that Plk1 (Polo-like kinase 1) and NudC (nuclear distribution gene C) interact with each other. It mentions that Plk1 binds to NudC and phosphorylates it at specific residues (S274 and S326) both in vitro and in vivo. Furthermore, it describes how downregulation of NudC leads to mitotic defects that are rescued by the expression of wil…
HPRD50.d23	HPRD50.d23.s1.e0	HPRD50.d23.s1.e1	Plk1	NudC	[INST]Context: [PMID: 12852857 A role for Plk1 phosphorylation of NudC in cytokinesis. Polo-like kinase 1 (Plk1) plays essential roles at multiple events during cell division, yet little is known about its physiological substrates. In a cDNA phage display screen using Plk1 C-terminal affinity columns, we identified NudC (nuclear distribution gene C) as a Plk1 binding protein. Here, we characteriz…	YES, high confidence; Explanation: The context clearly states that Plk1 (Polo-like kinase 1) and NudC (nuclear distribution gene C) interact with each other. It mentions that Plk1 binds to NudC and phosphorylates it at specific residues (S274 and S326) both in vitro and in vivo. Furthermore, it describes how downregulation of NudC leads to mitotic defects that are rescued by the expression of wil…
HPRD50.d23	HPRD50.d23.s1.e2	HPRD50.d23.s1.e3	Plk1	NudC	[INST]Context: [PMID: 12852857 A role for Plk1 phosphorylation of NudC in cytokinesis. Polo-like kinase 1 (Plk1) plays essential roles at multiple events during cell division, yet little is known about its physiological substrates. In a cDNA phage display screen using Plk1 C-terminal affinity columns, we identified NudC (nuclear distribution gene C) as a Plk1 binding protein. Here, we characteriz…	YES, high confidence; Explanation: The context clearly states that Plk1 (Polo-like kinase 1) and NudC (nuclear distribution gene C) interact with each other. It mentions that Plk1 binds to NudC and phosphorylates it at specific residues (S274 and S326) both in vitro and in vivo. Furthermore, it describes how downregulation of NudC leads to mitotic defects that are rescued by the expression of wil…
HPRD50.d23	HPRD50.d23.s1.e4	HPRD50.d23.s1.e5	NudC	Plk1	[INST]Context: [PMID: 12852857 A role for Plk1 phosphorylation of NudC in cytokinesis. Polo-like kinase 1 (Plk1) plays essential roles at multiple events during cell division, yet little is known about its physiological substrates. In a cDNA phage display screen using Plk1 C-terminal affinity columns, we identified NudC (nuclear distribution gene C) as a Plk1 binding protein. Here, we characteriz…	YES, high confidence; Explanation: The context clearly states that Plk1 (Polo-like kinase 1) and NudC (nuclear distribution gene C) interact with each other. It mentions that Plk1 phosphorylates NudC at specific residues and that downregulation of NudC by RNA interference results in mitotic defects that are rescued by ectopic expression of wild-type NudC. This indicates a direct interaction betwe…
HPRD50.d23	HPRD50.d23.s3.e0	HPRD50.d23.s3.e1	Plk1	NudC	[INST]Context: [PMID: 12852857 A role for Plk1 phosphorylation of NudC in cytokinesis. Polo-like kinase 1 (Plk1) plays essential roles at multiple events during cell division, yet little is known about its physiological substrates. In a cDNA phage display screen using Plk1 C-terminal affinity columns, we identified NudC (nuclear distribution gene C) as a Plk1 binding protein. Here, we characteriz…	YES, high confidence; Explanation: The context clearly states that Plk1 (Polo-like kinase 1) and NudC (nuclear distribution gene C) interact with each other. It mentions that Plk1 binds to NudC and phosphorylates it at specific residues (S274 and S326) both in vitro and in vivo. Furthermore, it describes how downregulation of NudC leads to mitotic defects that are rescued by the expression of wil…
HPRD50.d24	HPRD50.d24.s1.e2	HPRD50.d24.s1.e3	oncostatin M	LDLR	[INST]Context: [PMID: 12947119 Specific interaction of Egr1 and c/EBPbeta leads to the transcriptional activation of the human low density lipoprotein receptor gene. The sterol-independent regulatory element (SIRE) of the LDL receptor (LDLR) promoter mediates oncostatin M (OM)-induced transcription of the LDLR gene through a cholesterol-independent pathway. Our prior studies have detected specifi…	NO, high confidence; Explanation: The provided context discusses the interaction between oncostatin M (OM) and the LDLR gene, specifically focusing on the regulatory mechanisms involving Egr1 and c/EBPbeta. While oncostatin M (OM) is mentioned as a stimulus that leads to the transcriptional activation of the LDLR gene, there is no direct interaction mentioned between the oncostatin M protein and …
HPRD50.d25	HPRD50.d25.s0.e0	HPRD50.d25.s0.e1	TR2	androgen receptor	[INST]Context: [PMID: 12949936 TR2 orphan receptor functions as negative modulator for androgen receptor in prostate cancer cells PC-3. BACKGROUND: Both androgen receptor (AR) and orphan receptor TR2 (TR2) belong to the steroid nuclear receptor superfamily and are expressed in prostate cancer tissue and cell lines. AR has been known to be involved in prostate proliferation and prostate cancer pro…	YES, high confidence; Explanation: The context provided indicates that TR2 and androgen receptor (AR) interact with each other. Specifically, it mentions that TR2 suppresses androgen-mediated transactivation in prostate cancer PC-3 cells and that this suppression is not due to competition for coregulators but possibly through the interaction between TR2 and AR nuclear receptors. This interaction …
HPRD50.d26	HPRD50.d26.s0.e0	HPRD50.d26.s0.e1	pVHL	Hif1 alpha	[INST]Context: [PMID: 14556007 Tat-binding protein-1, a component of the 26S proteasome, contributes to the E3 ubiquitin ligase function of the von Hippel-Lindau protein. von Hippel-Lindau (VHL) gene inactivation occurs in von Hippel-Lindau (VHL) disease. The protein pVHL functions in a multi-subunit E3 ubiquitin ligase that targets the hypoxia-inducible transcription factor Hif1 alpha for protea…	YES, high confidence; Explanation: The context clearly states that the von Hippel-Lindau (pVHL) protein functions in a multi-subunit E3 ubiquitin ligase that targets the hypoxia-inducible transcription factor Hif1 alpha for proteasomal degradation during normoxia. This indicates a direct interaction between pVHL and Hif1 alpha, where pVHL promotes the degradation of Hif1 alpha.</s>
HPRD50.d26	HPRD50.d26.s1.e0	HPRD50.d26.s1.e1	pVHL	Tat-binding protein-1	[INST]Context: [PMID: 14556007 Tat-binding protein-1, a component of the 26S proteasome, contributes to the E3 ubiquitin ligase function of the von Hippel-Lindau protein. von Hippel-Lindau (VHL) gene inactivation occurs in von Hippel-Lindau (VHL) disease. The protein pVHL functions in a multi-subunit E3 ubiquitin ligase that targets the hypoxia-inducible transcription factor Hif1 alpha for protea…	YES, high confidence; Explanation: The context clearly states that pVHL (von Hippel-Lindau protein) binds to Tat-binding protein-1 (TBP-1), a component of the 19S regulatory complex of the proteasome. This interaction is crucial for the E3 ubiquitin ligase function of pVHL, as it promotes the degradation of Hif1 alpha. The text mentions that pVHL associates with TBP-1 and that several mutations i…
HPRD50.d26	HPRD50.d26.s1.e0	HPRD50.d26.s1.e2	pVHL	TBP-1	[INST]Context: [PMID: 14556007 Tat-binding protein-1, a component of the 26S proteasome, contributes to the E3 ubiquitin ligase function of the von Hippel-Lindau protein. von Hippel-Lindau (VHL) gene inactivation occurs in von Hippel-Lindau (VHL) disease. The protein pVHL functions in a multi-subunit E3 ubiquitin ligase that targets the hypoxia-inducible transcription factor Hif1 alpha for protea…	YES, high confidence; Explanation: The context clearly states that pVHL (von Hippel-Lindau protein) binds to Tat-binding protein-1 (TBP-1), a component of the 19S regulatory complex of the proteasome. This interaction is further supported by the fact that TBP-1 associates with the beta-domain of pVHL and complexes with pVHL and Hif1 alpha in vivo. Additionally, the study demonstrates that overexp…
HPRD50.d26	HPRD50.d26.s2.e0	HPRD50.d26.s2.e1	TBP-1	pVHL	[INST]Context: [PMID: 14556007 Tat-binding protein-1, a component of the 26S proteasome, contributes to the E3 ubiquitin ligase function of the von Hippel-Lindau protein. von Hippel-Lindau (VHL) gene inactivation occurs in von Hippel-Lindau (VHL) disease. The protein pVHL functions in a multi-subunit E3 ubiquitin ligase that targets the hypoxia-inducible transcription factor Hif1 alpha for protea…	YES, high confidence; Explanation: The context clearly states that pVHL (von Hippel-Lindau protein) binds to Tat-binding protein-1 (TBP-1), a component of the 19S regulatory complex of the proteasome. This interaction is further supported by the fact that TBP-1 associates with the beta-domain of pVHL and complexes with pVHL and Hif1 alpha in vivo. Additionally, the study demonstrates that overexp…
HPRD50.d26	HPRD50.d26.s2.e0	HPRD50.d26.s2.e2	TBP-1	pVHL	[INST]Context: [PMID: 14556007 Tat-binding protein-1, a component of the 26S proteasome, contributes to the E3 ubiquitin ligase function of the von Hippel-Lindau protein. von Hippel-Lindau (VHL) gene inactivation occurs in von Hippel-Lindau (VHL) disease. The protein pVHL functions in a multi-subunit E3 ubiquitin ligase that targets the hypoxia-inducible transcription factor Hif1 alpha for protea…	YES, high confidence; Explanation: The context clearly states that pVHL (von Hippel-Lindau protein) binds to Tat-binding protein-1 (TBP-1), a component of the 19S regulatory complex of the proteasome. This interaction is further supported by the fact that TBP-1 associates with the beta-domain of pVHL and complexes with pVHL and Hif1 alpha in vivo. Additionally, the study demonstrates that overexp…
HPRD50.d26	HPRD50.d26.s2.e0	HPRD50.d26.s2.e3	TBP-1	Hif1 alpha	[INST]Context: [PMID: 14556007 Tat-binding protein-1, a component of the 26S proteasome, contributes to the E3 ubiquitin ligase function of the von Hippel-Lindau protein. von Hippel-Lindau (VHL) gene inactivation occurs in von Hippel-Lindau (VHL) disease. The protein pVHL functions in a multi-subunit E3 ubiquitin ligase that targets the hypoxia-inducible transcription factor Hif1 alpha for protea…	YES, high confidence; Explanation: The context provided indicates that TBP-1 (Tat-binding protein-1) interacts with Hif1 alpha (hypoxia-inducible transcription factor 1 alpha) in a pVHL-dependent manner. Specifically, TBP-1 associates with the beta-domain of pVHL and complexes with pVHL and Hif1 alpha in vivo. Overexpression of TBP-1 promotes degradation of Hif1 alpha, and blockade of TBP-1 expre…
HPRD50.d26	HPRD50.d26.s3.e0	HPRD50.d26.s3.e1	TBP-1	Hif1 alpha	[INST]Context: [PMID: 14556007 Tat-binding protein-1, a component of the 26S proteasome, contributes to the E3 ubiquitin ligase function of the von Hippel-Lindau protein. von Hippel-Lindau (VHL) gene inactivation occurs in von Hippel-Lindau (VHL) disease. The protein pVHL functions in a multi-subunit E3 ubiquitin ligase that targets the hypoxia-inducible transcription factor Hif1 alpha for protea…	YES, high confidence; Explanation: The context provided indicates that TBP-1 (Tat-binding protein-1) interacts with Hif1 alpha (hypoxia-inducible transcription factor 1 alpha) in a pVHL-dependent manner. Specifically, TBP-1 associates with the beta-domain of pVHL and complexes with pVHL and Hif1 alpha in vivo. Overexpression of TBP-1 promotes degradation of Hif1 alpha, and blockade of TBP-1 expre…
HPRD50.d26	HPRD50.d26.s3.e1	HPRD50.d26.s3.e2	Hif1 alpha	TBP-1	[INST]Context: [PMID: 14556007 Tat-binding protein-1, a component of the 26S proteasome, contributes to the E3 ubiquitin ligase function of the von Hippel-Lindau protein. von Hippel-Lindau (VHL) gene inactivation occurs in von Hippel-Lindau (VHL) disease. The protein pVHL functions in a multi-subunit E3 ubiquitin ligase that targets the hypoxia-inducible transcription factor Hif1 alpha for protea…	NO, high confidence; Explanation: The context provided describes the interaction between the von Hippel-Lindau (pVHL) protein and the Tat-binding protein-1 (TBP-1) protein, as well as the role of pVHL in the degradation of the hypoxia-inducible transcription factor Hif1 alpha. However, there is no direct mention of an interaction between Hif1 alpha protein and TBP-1 protein. Instead, the context …
HPRD50.d26	HPRD50.d26.s4.e0	HPRD50.d26.s4.e1	TBP-1	Hif1 alpha	[INST]Context: [PMID: 14556007 Tat-binding protein-1, a component of the 26S proteasome, contributes to the E3 ubiquitin ligase function of the von Hippel-Lindau protein. von Hippel-Lindau (VHL) gene inactivation occurs in von Hippel-Lindau (VHL) disease. The protein pVHL functions in a multi-subunit E3 ubiquitin ligase that targets the hypoxia-inducible transcription factor Hif1 alpha for protea…	YES, high confidence; Explanation: The context provided indicates that TBP-1 (Tat-binding protein-1) interacts with Hif1 alpha (hypoxia-inducible transcription factor 1 alpha) in a pVHL-dependent manner. Specifically, TBP-1 associates with the beta-domain of pVHL and complexes with pVHL and Hif1 alpha in vivo. Overexpression of TBP-1 promotes degradation of Hif1 alpha, and blockade of TBP-1 expre…
HPRD50.d26	HPRD50.d26.s5.e0	HPRD50.d26.s5.e2	VHL	TBP-1	[INST]Context: [PMID: 14556007 Tat-binding protein-1, a component of the 26S proteasome, contributes to the E3 ubiquitin ligase function of the von Hippel-Lindau protein. von Hippel-Lindau (VHL) gene inactivation occurs in von Hippel-Lindau (VHL) disease. The protein pVHL functions in a multi-subunit E3 ubiquitin ligase that targets the hypoxia-inducible transcription factor Hif1 alpha for protea…	YES, high confidence; Explanation: The context clearly states that the von Hippel-Lindau (VHL) protein (pVHL) binds to Tat-binding protein-1 (TBP-1), a component of the 19S regulatory complex of the proteasome. This interaction is essential for the E3 ubiquitin ligase function of the VHL protein, as it promotes the degradation of Hif1 alpha. The text specifically mentions that pVHL associates wit…
HPRD50.d26	HPRD50.d26.s5.e1	HPRD50.d26.s5.e2	pVHL	TBP-1	[INST]Context: [PMID: 14556007 Tat-binding protein-1, a component of the 26S proteasome, contributes to the E3 ubiquitin ligase function of the von Hippel-Lindau protein. von Hippel-Lindau (VHL) gene inactivation occurs in von Hippel-Lindau (VHL) disease. The protein pVHL functions in a multi-subunit E3 ubiquitin ligase that targets the hypoxia-inducible transcription factor Hif1 alpha for protea…	YES, high confidence; Explanation: The context clearly states that pVHL (von Hippel-Lindau protein) binds to Tat-binding protein-1 (TBP-1), a component of the 19S regulatory complex of the proteasome. This interaction is further supported by the fact that TBP-1 associates with the beta-domain of pVHL and complexes with pVHL and Hif1 alpha in vivo. Additionally, the study demonstrates that overexp…
HPRD50.d26	HPRD50.d26.s6.e0	HPRD50.d26.s6.e1	pVHL	Hif1 alpha	[INST]Context: [PMID: 14556007 Tat-binding protein-1, a component of the 26S proteasome, contributes to the E3 ubiquitin ligase function of the von Hippel-Lindau protein. von Hippel-Lindau (VHL) gene inactivation occurs in von Hippel-Lindau (VHL) disease. The protein pVHL functions in a multi-subunit E3 ubiquitin ligase that targets the hypoxia-inducible transcription factor Hif1 alpha for protea…	YES, high confidence; Explanation: The context clearly states that the von Hippel-Lindau (pVHL) protein functions in a multi-subunit E3 ubiquitin ligase that targets the hypoxia-inducible transcription factor Hif1 alpha for proteasomal degradation during normoxia. This indicates a direct interaction between pVHL and Hif1 alpha, where pVHL promotes the degradation of Hif1 alpha.</s>
HPRD50.d26	HPRD50.d26.s7.e0	HPRD50.d26.s7.e1	pVHL	Hif1 alpha	[INST]Context: [PMID: 14556007 Tat-binding protein-1, a component of the 26S proteasome, contributes to the E3 ubiquitin ligase function of the von Hippel-Lindau protein. von Hippel-Lindau (VHL) gene inactivation occurs in von Hippel-Lindau (VHL) disease. The protein pVHL functions in a multi-subunit E3 ubiquitin ligase that targets the hypoxia-inducible transcription factor Hif1 alpha for protea…	YES, high confidence; Explanation: The context clearly states that the von Hippel-Lindau (pVHL) protein functions in a multi-subunit E3 ubiquitin ligase that targets the hypoxia-inducible transcription factor Hif1 alpha for proteasomal degradation during normoxia. This indicates a direct interaction between pVHL and Hif1 alpha, where pVHL promotes the degradation of Hif1 alpha.</s>
HPRD50.d26	HPRD50.d26.s7.e0	HPRD50.d26.s7.e2	pVHL	TBP-1	[INST]Context: [PMID: 14556007 Tat-binding protein-1, a component of the 26S proteasome, contributes to the E3 ubiquitin ligase function of the von Hippel-Lindau protein. von Hippel-Lindau (VHL) gene inactivation occurs in von Hippel-Lindau (VHL) disease. The protein pVHL functions in a multi-subunit E3 ubiquitin ligase that targets the hypoxia-inducible transcription factor Hif1 alpha for protea…	YES, high confidence; Explanation: The context clearly states that pVHL (von Hippel-Lindau protein) binds to Tat-binding protein-1 (TBP-1), a component of the 19S regulatory complex of the proteasome. This interaction is further supported by the fact that TBP-1 associates with the beta-domain of pVHL and complexes with pVHL and Hif1 alpha in vivo. Additionally, the study demonstrates that overexp…
HPRD50.d26	HPRD50.d26.s7.e3	HPRD50.d26.s7.e4	Hif1 alpha	pVHL	[INST]Context: [PMID: 14556007 Tat-binding protein-1, a component of the 26S proteasome, contributes to the E3 ubiquitin ligase function of the von Hippel-Lindau protein. von Hippel-Lindau (VHL) gene inactivation occurs in von Hippel-Lindau (VHL) disease. The protein pVHL functions in a multi-subunit E3 ubiquitin ligase that targets the hypoxia-inducible transcription factor Hif1 alpha for protea…	YES, high confidence; Explanation: The context clearly states that the von Hippel-Lindau (pVHL) protein functions in a multi-subunit E3 ubiquitin ligase that targets the hypoxia-inducible transcription factor Hif1 alpha for proteasomal degradation during normoxia. This indicates a direct interaction between the pVHL protein and the Hif1 alpha protein, where pVHL promotes the degradation of Hif1 a…
HPRD50.d27	HPRD50.d27.s0.e0	HPRD50.d27.s0.e2	Pinin	SRp75	[INST]Context: [PMID: 14578391 Pinin/DRS/memA interacts with SRp75, SRm300 and SRrp130 in corneal epithelial cells. PURPOSE: Pinin (Pnn/DRS/memA) is a cell-adhesion-related and nuclear protein that has been identified as central in the establishment and maintenance of corneal epithelial cell-cell adhesion. To begin the elucidation of the role of Pnn within the nucleus of corneal epithelial cells,…	YES, high confidence; Explanation: The context provided clearly states that Pinin (Pnn) colocalizes and copurifies with serine-arginine (SR) proteins, including SRp75. It mentions that Pnn interacts with SRp75 and SRm300, known components of the spliceosome machinery, and a novel 130-kDa nuclear protein, SRrp130. This indicates that Pinin protein and SRp75 protein interact with each other.</s>
HPRD50.d27	HPRD50.d27.s0.e0	HPRD50.d27.s0.e3	Pinin	SRm300	[INST]Context: [PMID: 14578391 Pinin/DRS/memA interacts with SRp75, SRm300 and SRrp130 in corneal epithelial cells. PURPOSE: Pinin (Pnn/DRS/memA) is a cell-adhesion-related and nuclear protein that has been identified as central in the establishment and maintenance of corneal epithelial cell-cell adhesion. To begin the elucidation of the role of Pnn within the nucleus of corneal epithelial cells,…	YES, high confidence; Explanation: The context provided clearly states that Pinin (Pnn) interacts with SRm300, as well as SRp75 and SRrp130, through the serine-arginine (RS) motif within Pnn. This interaction is confirmed through colocalization, coimmunoprecipitation, and speckled nuclear distribution, indicating that Pinin and SRm300 are part of a multiprotein complex involved in pre-mRNA proces…
HPRD50.d27	HPRD50.d27.s0.e1	HPRD50.d27.s0.e2	DRS	SRp75	[INST]Context: [PMID: 14578391 Pinin/DRS/memA interacts with SRp75, SRm300 and SRrp130 in corneal epithelial cells. PURPOSE: Pinin (Pnn/DRS/memA) is a cell-adhesion-related and nuclear protein that has been identified as central in the establishment and maintenance of corneal epithelial cell-cell adhesion. To begin the elucidation of the role of Pnn within the nucleus of corneal epithelial cells,…	YES, high confidence; Explanation: The context provided indicates that Pinin (Pnn/DRS/memA) interacts with SRp75, SRm300, and SRrp130. Since DRS protein is another name for Pinin, it is clear that DRS protein and SRp75 protein interact with each other. The study demonstrates that these proteins colocalize and copurify, suggesting a direct interaction between them.</s>
HPRD50.d27	HPRD50.d27.s0.e1	HPRD50.d27.s0.e3	DRS	SRm300	[INST]Context: [PMID: 14578391 Pinin/DRS/memA interacts with SRp75, SRm300 and SRrp130 in corneal epithelial cells. PURPOSE: Pinin (Pnn/DRS/memA) is a cell-adhesion-related and nuclear protein that has been identified as central in the establishment and maintenance of corneal epithelial cell-cell adhesion. To begin the elucidation of the role of Pnn within the nucleus of corneal epithelial cells,…	YES, high confidence; Explanation: The context provided indicates that Pinin (Pnn) interacts with several proteins, including SRp75, SRm300, and SRrp130. Specifically, it mentions that Pnn colocalizes and copurifies with serine-arginine (SR) proteins, and that SRm300 is one of the identified proteins that interacts with the C-terminus of Pnn. This suggests that DRS protein (which is another name …
HPRD50.d29	HPRD50.d29.s0.e0	HPRD50.d29.s0.e1	Dnmt3a	SUMO-1	[INST]Context: [PMID: 14752048 Modification of de novo DNA methyltransferase 3a (Dnmt3a) by SUMO-1 modulates its interaction with histone deacetylases (HDACs) and its capacity to repress transcription. The de novo DNA methyltransferase Dnmt3a is one of three mammalian DNA methyltransferases that has been shown to play crucial roles in embryonic development, genomic imprinting and transcriptional …	YES, high confidence; Explanation: The context clearly states that Dnmt3a interacts with multiple components of the sumoylation machinery, including the E2 sumo conjugating enzyme Ubc9 and the E3 sumo ligases PIAS1 and PIASxalpha, which are involved in conjugating the small ubiquitin-like modifier polypeptide, SUMO-1, to its target proteins. It also mentions that Dnmt3a is modified by SUMO-1 in v…
HPRD50.d29	HPRD50.d29.s1.e0	HPRD50.d29.s1.e1	Dnmt3a	Ubc9	[INST]Context: [PMID: 14752048 Modification of de novo DNA methyltransferase 3a (Dnmt3a) by SUMO-1 modulates its interaction with histone deacetylases (HDACs) and its capacity to repress transcription. The de novo DNA methyltransferase Dnmt3a is one of three mammalian DNA methyltransferases that has been shown to play crucial roles in embryonic development, genomic imprinting and transcriptional …	YES, high confidence; Explanation: The context provided indicates that Dnmt3a interacts with the E2 sumo conjugating enzyme Ubc9. Specifically, it mentions that Dnmt3a interacts with multiple components of the sumoylation machinery, including Ubc9, which is involved in conjugating the small ubiquitin-like modifier polypeptide, SUMO-1, to its target proteins. This interaction is crucial for the mo…
HPRD50.d29	HPRD50.d29.s1.e0	HPRD50.d29.s1.e2	Dnmt3a	PIAS1	[INST]Context: [PMID: 14752048 Modification of de novo DNA methyltransferase 3a (Dnmt3a) by SUMO-1 modulates its interaction with histone deacetylases (HDACs) and its capacity to repress transcription. The de novo DNA methyltransferase Dnmt3a is one of three mammalian DNA methyltransferases that has been shown to play crucial roles in embryonic development, genomic imprinting and transcriptional …	YES, high confidence; Explanation: The context provided indicates that Dnmt3a interacts with multiple components of the sumoylation machinery, including the E3 sumo ligase PIAS1. Specifically, it mentions that Dnmt3a interacts with PIAS1, which is involved in conjugating the small ubiquitin-like modifier polypeptide, SUMO-1, to its target proteins. This interaction is crucial for the regulation o…
HPRD50.d29	HPRD50.d29.s1.e0	HPRD50.d29.s1.e3	Dnmt3a	PIASxalpha	[INST]Context: [PMID: 14752048 Modification of de novo DNA methyltransferase 3a (Dnmt3a) by SUMO-1 modulates its interaction with histone deacetylases (HDACs) and its capacity to repress transcription. The de novo DNA methyltransferase Dnmt3a is one of three mammalian DNA methyltransferases that has been shown to play crucial roles in embryonic development, genomic imprinting and transcriptional …	YES, high confidence; Explanation: The context provided indicates that Dnmt3a interacts with multiple components of the sumoylation machinery, including the E3 sumo ligase PIASxalpha. Specifically, it mentions that Dnmt3a interacts with PIASxalpha, which is involved in conjugating the small ubiquitin-like modifier polypeptide, SUMO-1, to its target proteins. This interaction is crucial for the re…
HPRD50.d29	HPRD50.d29.s1.e1	HPRD50.d29.s1.e4	Ubc9	SUMO-1	[INST]Context: [PMID: 14752048 Modification of de novo DNA methyltransferase 3a (Dnmt3a) by SUMO-1 modulates its interaction with histone deacetylases (HDACs) and its capacity to repress transcription. The de novo DNA methyltransferase Dnmt3a is one of three mammalian DNA methyltransferases that has been shown to play crucial roles in embryonic development, genomic imprinting and transcriptional …	YES, high confidence; Explanation: The context provided indicates that Dnmt3a interacts with the E2 sumo conjugating enzyme Ubc9, which is involved in conjugating the small ubiquitin-like modifier polypeptide, SUMO-1, to its target proteins. This suggests that Ubc9 protein and SUMO-1 protein interact with each other as part of the sumoylation process.</s>
HPRD50.d29	HPRD50.d29.s1.e2	HPRD50.d29.s1.e4	PIAS1	SUMO-1	[INST]Context: [PMID: 14752048 Modification of de novo DNA methyltransferase 3a (Dnmt3a) by SUMO-1 modulates its interaction with histone deacetylases (HDACs) and its capacity to repress transcription. The de novo DNA methyltransferase Dnmt3a is one of three mammalian DNA methyltransferases that has been shown to play crucial roles in embryonic development, genomic imprinting and transcriptional …	YES, high confidence; Explanation: The context provided indicates that Dnmt3a interacts with multiple components of the sumoylation machinery, including the E2 sumo conjugating enzyme Ubc9 and the E3 sumo ligases PIAS1 and PIASxalpha. These ligases are involved in conjugating the small ubiquitin-like modifier polypeptide, SUMO-1, to its target proteins. Therefore, PIAS1 protein and SUMO-1 protein…
HPRD50.d29	HPRD50.d29.s1.e3	HPRD50.d29.s1.e4	PIASxalpha	SUMO-1	[INST]Context: [PMID: 14752048 Modification of de novo DNA methyltransferase 3a (Dnmt3a) by SUMO-1 modulates its interaction with histone deacetylases (HDACs) and its capacity to repress transcription. The de novo DNA methyltransferase Dnmt3a is one of three mammalian DNA methyltransferases that has been shown to play crucial roles in embryonic development, genomic imprinting and transcriptional …	YES, high confidence; Explanation: The context provided indicates that PIASxalpha is one of the E3 sumo ligases involved in conjugating the small ubiquitin-like modifier polypeptide, SUMO-1, to its target proteins. This implies that PIASxalpha interacts with SUMO-1 as part of the sumoylation process. Therefore, PIASxalpha and SUMO-1 are interacting in the context of the sumoylation machinery.</s>
HPRD50.d29	HPRD50.d29.s2.e0	HPRD50.d29.s2.e1	Dnmt3a	SUMO-1	[INST]Context: [PMID: 14752048 Modification of de novo DNA methyltransferase 3a (Dnmt3a) by SUMO-1 modulates its interaction with histone deacetylases (HDACs) and its capacity to repress transcription. The de novo DNA methyltransferase Dnmt3a is one of three mammalian DNA methyltransferases that has been shown to play crucial roles in embryonic development, genomic imprinting and transcriptional …	YES, high confidence; Explanation: The context clearly states that Dnmt3a interacts with multiple components of the sumoylation machinery, including the E2 sumo conjugating enzyme Ubc9 and the E3 sumo ligases PIAS1 and PIASxalpha, which are involved in conjugating the small ubiquitin-like modifier polypeptide, SUMO-1, to its target proteins. It also mentions that Dnmt3a is modified by SUMO-1 in v…
HPRD50.d29	HPRD50.d29.s3.e0	HPRD50.d29.s3.e1	Dnmt3a	HDAC1	[INST]Context: [PMID: 14752048 Modification of de novo DNA methyltransferase 3a (Dnmt3a) by SUMO-1 modulates its interaction with histone deacetylases (HDACs) and its capacity to repress transcription. The de novo DNA methyltransferase Dnmt3a is one of three mammalian DNA methyltransferases that has been shown to play crucial roles in embryonic development, genomic imprinting and transcriptional …	YES, high confidence; Explanation: The context provided indicates that Dnmt3a interacts with histone deacetylases (HDACs), including HDAC1/2. Specifically, it mentions that sumoylation of Dnmt3a disrupts its ability to interact with HDAC1/2. This suggests that under normal conditions, Dnmt3a and HDAC1 do interact with each other.</s>
HPRD50.d30	HPRD50.d30.s0.e0	HPRD50.d30.s0.e1	Tyk-2	IFN	[INST]Context: [PMID: 7629131 Association of the interferon-dependent tyrosine kinase Tyk-2 with the hematopoietic cell phosphatase. The tyrosine kinase Tyk-2 is physically associated with the Type I interferon (IFN) receptor complex and is rapidly activated during IFN alpha stimulation. We report that Tyk-2 forms stable complexes with the SH2-containing hematopoietic cell phosphatase (HCP) in se…	YES, high confidence; Explanation: The context provided indicates that the tyrosine kinase Tyk-2 is physically associated with the Type I interferon (IFN) receptor complex and is rapidly activated during IFN alpha stimulation. This suggests that Tyk-2 and IFN proteins interact with each other in the signaling pathway triggered by IFN alpha. The activation of Tyk-2 by IFN alpha implies a direct in…
HPRD50.d30	HPRD50.d30.s0.e0	HPRD50.d30.s0.e2	Tyk-2	IFN alpha	[INST]Context: [PMID: 7629131 Association of the interferon-dependent tyrosine kinase Tyk-2 with the hematopoietic cell phosphatase. The tyrosine kinase Tyk-2 is physically associated with the Type I interferon (IFN) receptor complex and is rapidly activated during IFN alpha stimulation. We report that Tyk-2 forms stable complexes with the SH2-containing hematopoietic cell phosphatase (HCP) in se…	YES, high confidence; Explanation: The context indicates that Tyk-2 is physically associated with the Type I interferon (IFN) receptor complex and is rapidly activated during IFN alpha stimulation. This suggests that Tyk-2 and IFN alpha interact in the signaling pathway triggered by IFN alpha. The activation of Tyk-2 by IFN alpha is a direct interaction that is essential for the transmission of s…
HPRD50.d31	HPRD50.d31.s0.e0	HPRD50.d31.s0.e1	Raf1	Cdc25	[INST]Context: [PMID: 7744247 Raf1 interaction with Cdc25 phosphatase ties mitogenic signal transduction to cell cycle activation. The Ras and Raf1 proto-oncogenes transduce extracellular signals that promote cell growth. Cdc25 phosphatases activate the cell division cycle by dephosphorylation of critical threonine and tyrosine residues within the cyclin-dependent kinases. We show here that Cdc25…	YES, high confidence; Explanation: The context clearly states that Cdc25 phosphatase associates with Raf1 in somatic mammalian cells and meiotic frog oocytes. Additionally, it mentions that Cdc25 phosphatase can be activated in vitro in a Raf1-dependent manner. This indicates a direct interaction between the Raf1 protein and the Cdc25 protein, where Raf1 influences the activation of Cdc25 phospha…
HPRD50.d31	HPRD50.d31.s1.e0	HPRD50.d31.s1.e1	Cdc25	raf1	[INST]Context: [PMID: 7744247 Raf1 interaction with Cdc25 phosphatase ties mitogenic signal transduction to cell cycle activation. The Ras and Raf1 proto-oncogenes transduce extracellular signals that promote cell growth. Cdc25 phosphatases activate the cell division cycle by dephosphorylation of critical threonine and tyrosine residues within the cyclin-dependent kinases. We show here that Cdc25…	YES, high confidence; Explanation: The context clearly states that Cdc25 phosphatase associates with raf1 in somatic mammalian cells and in meiotic frog oocytes. Additionally, it mentions that Cdc25 phosphatase can be activated in vitro in a Raf1-dependent manner. This indicates a direct interaction between the Cdc25 protein and the raf1 protein.</s>
HPRD50.d32	HPRD50.d32.s1.e0	HPRD50.d32.s1.e2	perlecan	beta-amyloid	[INST]Context: [PMID: 7793988 Differential binding of vascular cell-derived proteoglycans (perlecan, biglycan, decorin, and versican) to the beta-amyloid protein of Alzheimer's disease. Previous studies have demonstrated the immunolocalization of perlecan, a specific heparan sulfate proteoglycan, to the beta-amyloid protein (A beta)-containing amyloid deposits within the walls of blood vessels (i…	YES, high confidence; Explanation: The context provided clearly indicates that there is an interaction between the perlecan protein and the beta-amyloid protein. Specifically, it mentions that perlecan binds to the beta-amyloid protein (A beta) with high affinity, and this interaction is partially removed by pretreatment with heparitinase. The study also demonstrates that perlecan binds to A beta…
HPRD50.d32	HPRD50.d32.s1.e0	HPRD50.d32.s1.e3	perlecan	amyloid	[INST]Context: [PMID: 7793988 Differential binding of vascular cell-derived proteoglycans (perlecan, biglycan, decorin, and versican) to the beta-amyloid protein of Alzheimer's disease. Previous studies have demonstrated the immunolocalization of perlecan, a specific heparan sulfate proteoglycan, to the beta-amyloid protein (A beta)-containing amyloid deposits within the walls of blood vessels (i…	YES, high confidence; Explanation: The context provided clearly indicates that there is an interaction between the perlecan protein and the amyloid protein (A beta). Specifically, it mentions that perlecan binds to A beta with high affinity, and this binding is partially removed by heparitinase treatment. The study also demonstrates that perlecan from endothelial cells and smooth muscle cells bin…
HPRD50.d32	HPRD50.d32.s1.e1	HPRD50.d32.s1.e2	heparan sulfate proteoglycan	beta-amyloid	[INST]Context: [PMID: 7793988 Differential binding of vascular cell-derived proteoglycans (perlecan, biglycan, decorin, and versican) to the beta-amyloid protein of Alzheimer's disease. Previous studies have demonstrated the immunolocalization of perlecan, a specific heparan sulfate proteoglycan, to the beta-amyloid protein (A beta)-containing amyloid deposits within the walls of blood vessels (i…	YES, high confidence; Explanation: The context provided clearly indicates that heparan sulfate proteoglycans, specifically perlecan, interact with the beta-amyloid protein (A beta) of Alzheimer's disease. The study demonstrates that perlecan binds to A beta, and this interaction is partially removed by heparitinase treatment. Additionally, the binding of perlecan to A beta is inhibited by heparin…
HPRD50.d32	HPRD50.d32.s1.e1	HPRD50.d32.s1.e3	heparan sulfate proteoglycan	amyloid	[INST]Context: [PMID: 7793988 Differential binding of vascular cell-derived proteoglycans (perlecan, biglycan, decorin, and versican) to the beta-amyloid protein of Alzheimer's disease. Previous studies have demonstrated the immunolocalization of perlecan, a specific heparan sulfate proteoglycan, to the beta-amyloid protein (A beta)-containing amyloid deposits within the walls of blood vessels (i…	YES, high confidence; Explanation: The context provided clearly indicates that heparan sulfate proteoglycans, specifically perlecan, interact with the amyloid protein (A beta) of Alzheimer's disease. The study demonstrates that perlecan binds to A beta, and this interaction is partially removed by heparitinase treatment. Additionally, the binding of perlecan to A beta is inhibited by heparin and …
HPRD50.d32	HPRD50.d32.s6.e1	HPRD50.d32.s6.e2	PGs	perlecan	[INST]Context: [PMID: 7793988 Differential binding of vascular cell-derived proteoglycans (perlecan, biglycan, decorin, and versican) to the beta-amyloid protein of Alzheimer's disease. Previous studies have demonstrated the immunolocalization of perlecan, a specific heparan sulfate proteoglycan, to the beta-amyloid protein (A beta)-containing amyloid deposits within the walls of blood vessels (i…	YES, high confidence; Explanation: The context provided indicates that perlecan, a specific heparan sulfate proteoglycan, interacts with the beta-amyloid protein (A beta) in Alzheimer's disease. The study also mentions that various proteoglycans (PGs) derived from endothelial cells and smooth muscle cells bind to A beta, with perlecan showing the strongest binding. This suggests that perlecan, as…
HPRD50.d32	HPRD50.d32.s6.e1	HPRD50.d32.s6.e3	PGs	decorin	[INST]Context: [PMID: 7793988 Differential binding of vascular cell-derived proteoglycans (perlecan, biglycan, decorin, and versican) to the beta-amyloid protein of Alzheimer's disease. Previous studies have demonstrated the immunolocalization of perlecan, a specific heparan sulfate proteoglycan, to the beta-amyloid protein (A beta)-containing amyloid deposits within the walls of blood vessels (i…	NO, high confidence; Explanation: The provided context discusses the differential binding of various proteoglycans (PGs) to the beta-amyloid protein (A beta) in Alzheimer's disease. While it mentions that decorin and biglycan, two dermatan sulfate proteoglycans, exhibit weak binding to A beta, it does not indicate any direct interaction between decorin and other PGs, including perlecan. The conte…
HPRD50.d32	HPRD50.d32.s6.e1	HPRD50.d32.s6.e4	PGs	biglycan	[INST]Context: [PMID: 7793988 Differential binding of vascular cell-derived proteoglycans (perlecan, biglycan, decorin, and versican) to the beta-amyloid protein of Alzheimer's disease. Previous studies have demonstrated the immunolocalization of perlecan, a specific heparan sulfate proteoglycan, to the beta-amyloid protein (A beta)-containing amyloid deposits within the walls of blood vessels (i…	NO, high confidence; Explanation: The provided context discusses the differential binding of various proteoglycans (PGs) to the beta-amyloid protein (A beta) in Alzheimer's disease. While it mentions that biglycan is one of the PGs that binds to A beta, it does not indicate any direct interaction between biglycan and other PGs such as perlecan. Instead, it describes the binding affinities of diff…
HPRD50.d33	HPRD50.d33.s0.e0	HPRD50.d33.s0.e1	CD53	CD69	[INST]Context: [PMID: 7963560 Cross-linking of CD53 promotes activation of resting human B lymphocytes. The CD53 pan-leukocyte glycoprotein is a member of the recently described tetraspan family of cell membrane proteins. The structure and functional characteristics of these molecules indicate that they may play important roles in transmembrane signaling in different cells. Recently, it was repor…	NO, high confidence; Explanation: The provided context discusses the role of CD53 in B cell activation and differentiation, including its effects on the expression of CD69, an early activation marker. However, it does not indicate a direct interaction between the CD53 protein and the CD69 protein. Instead, it describes how cross-linking of CD53 leads to increased expression of CD69 as part of the…
HPRD50.d33	HPRD50.d33.s0.e0	HPRD50.d33.s0.e2	CD53	c-myc	[INST]Context: [PMID: 7963560 Cross-linking of CD53 promotes activation of resting human B lymphocytes. The CD53 pan-leukocyte glycoprotein is a member of the recently described tetraspan family of cell membrane proteins. The structure and functional characteristics of these molecules indicate that they may play important roles in transmembrane signaling in different cells. Recently, it was repor…	NO, high confidence; Explanation: The provided context discusses the role of CD53 in B cell activation and differentiation, including its effects on various cellular processes such as increased expression of the early activation Ag CD69, increases in cellular volume, RNA synthesis, and c-myc protein levels. However, it does not mention any direct interaction between the CD53 protein and the c-myc…
HPRD50.d33	HPRD50.d33.s1.e0	HPRD50.d33.s1.e2	IL-2	CD53	[INST]Context: [PMID: 7963560 Cross-linking of CD53 promotes activation of resting human B lymphocytes. The CD53 pan-leukocyte glycoprotein is a member of the recently described tetraspan family of cell membrane proteins. The structure and functional characteristics of these molecules indicate that they may play important roles in transmembrane signaling in different cells. Recently, it was repor…	YES, high confidence; Explanation: The context indicates that cross-linking of CD53 on human B cells promotes activation and differentiation, including DNA synthesis and Ig production. However, this process is potentiated by cytokines such as IL-2 and IL-4. This suggests that IL-2 and CD53 interact in the sense that IL-2 enhances the effects of CD53 cross-linking on B cell activation and differen…
HPRD50.d33	HPRD50.d33.s1.e1	HPRD50.d33.s1.e2	IL-4	CD53	[INST]Context: [PMID: 7963560 Cross-linking of CD53 promotes activation of resting human B lymphocytes. The CD53 pan-leukocyte glycoprotein is a member of the recently described tetraspan family of cell membrane proteins. The structure and functional characteristics of these molecules indicate that they may play important roles in transmembrane signaling in different cells. Recently, it was repor…	YES, high confidence; Explanation: The context indicates that cross-linking of CD53 promotes activation of resting human B lymphocytes, and that cytokines, particularly IL-2 and IL-4, potentiate the DNA synthesis induced by cross-linking of CD53. This suggests that IL-4 interacts with CD53 in the process of B cell activation and differentiation, enhancing the effects of CD53 cross-linking on B ce…
HPRD50.d38	HPRD50.d38.s0.e0	HPRD50.d38.s0.e1	involucrin	cystatin alpha	[INST]Context: [PMID: 8999895 Direct evidence that involucrin is a major early isopeptide cross-linked component of the keratinocyte cornified cell envelope. Involucrin was the first protein to be identified as a likely constituent of the insoluble cornified cell envelope (CE) of stratified squamous epithelia. However, to date, direct isolation from CEs of involucrin cross-linked by way of the tr…	YES, high confidence; Explanation: The context provided indicates that involucrin was cross-linked to cystatin alpha, among other proteins, through the transglutaminase-induced isopeptide bond. This cross-linking suggests a direct interaction between involucrin and cystatin alpha within the cornified cell envelope (CE). The specific mention of these proteins cross-linking to each other confirms t…
HPRD50.d38	HPRD50.d38.s0.e0	HPRD50.d38.s0.e2	involucrin	desmoplakin	[INST]Context: [PMID: 8999895 Direct evidence that involucrin is a major early isopeptide cross-linked component of the keratinocyte cornified cell envelope. Involucrin was the first protein to be identified as a likely constituent of the insoluble cornified cell envelope (CE) of stratified squamous epithelia. However, to date, direct isolation from CEs of involucrin cross-linked by way of the tr…	YES, high confidence; Explanation: The context provided explicitly states that involucrin and desmoplakin interact with each other. Specifically, it mentions that "specific glutamines or lysines of involucrin were used to cross-link the different proteins, such as glutamines 495 and 496 to desmoplakin." This indicates a direct interaction between involucrin and desmoplakin proteins through isopep…
HPRD50.d38	HPRD50.d38.s0.e0	HPRD50.d38.s0.e3	involucrin	elafin	[INST]Context: [PMID: 8999895 Direct evidence that involucrin is a major early isopeptide cross-linked component of the keratinocyte cornified cell envelope. Involucrin was the first protein to be identified as a likely constituent of the insoluble cornified cell envelope (CE) of stratified squamous epithelia. However, to date, direct isolation from CEs of involucrin cross-linked by way of the tr…	YES, high confidence; Explanation: The context provided indicates that involucrin and elafin are both components of the cornified cell envelope (CE) and that involucrin cross-links to a variety of other CE protein components, including elafin. This suggests that involucrin and elafin interact with each other through isopeptide cross-linking, which is a direct interaction.</s>
HPRD50.d38	HPRD50.d38.s0.e0	HPRD50.d38.s0.e4	involucrin	loricrin	[INST]Context: [PMID: 8999895 Direct evidence that involucrin is a major early isopeptide cross-linked component of the keratinocyte cornified cell envelope. Involucrin was the first protein to be identified as a likely constituent of the insoluble cornified cell envelope (CE) of stratified squamous epithelia. However, to date, direct isolation from CEs of involucrin cross-linked by way of the tr…	YES, high confidence; Explanation: The context provided indicates that involucrin and loricrin are both components of the cornified cell envelope (CE) and that involucrin cross-links to a variety of other CE protein components, including loricrin. This suggests that involucrin and loricrin interact with each other through isopeptide cross-linking, which is a direct interaction.</s>
HPRD50.d38	HPRD50.d38.s0.e0	HPRD50.d38.s0.e5	involucrin	desmoplakin	[INST]Context: [PMID: 8999895 Direct evidence that involucrin is a major early isopeptide cross-linked component of the keratinocyte cornified cell envelope. Involucrin was the first protein to be identified as a likely constituent of the insoluble cornified cell envelope (CE) of stratified squamous epithelia. However, to date, direct isolation from CEs of involucrin cross-linked by way of the tr…	YES, high confidence; Explanation: The context provided explicitly states that involucrin and desmoplakin interact with each other. Specifically, it mentions that "specific glutamines or lysines of involucrin were used to cross-link the different proteins, such as glutamines 495 and 496 to desmoplakin." This indicates a direct interaction between involucrin and desmoplakin proteins through isopep…
HPRD50.d39	HPRD50.d39.s0.e0	HPRD50.d39.s0.e2	SRcyp	CTD	[INST]Context: [PMID: 9153302 A serine/arginine-rich nuclear matrix cyclophilin interacts with the C-terminal domain of RNA polymerase II. The largest subunit of RNA polymerase II shows a striking difference in the degree of phosphorylation, depending on its functional state: initiating and elongating polymerases are unphosphorylated and highly phosphorylated respectively. Phosphorylation mostly …	YES, high confidence; Explanation: The context clearly states that SRcyp interacts with the CTD of RNA polymerase II. It mentions that SRcyp specifically interacts with the phosphorylated CTD in both in vivo and in vitro settings. This interaction is crucial for the function of SRcyp, as it is required for its interaction with the CTD. Therefore, the terms [SRcyp protein] and [CTD protein] are in…
HPRD50.d39	HPRD50.d39.s0.e1	HPRD50.d39.s0.e2	CASP10	CTD	[INST]Context: [PMID: 9153302 A serine/arginine-rich nuclear matrix cyclophilin interacts with the C-terminal domain of RNA polymerase II. The largest subunit of RNA polymerase II shows a striking difference in the degree of phosphorylation, depending on its functional state: initiating and elongating polymerases are unphosphorylated and highly phosphorylated respectively. Phosphorylation mostly …	YES, high confidence; Explanation: The context clearly states that the CASP10 protein (also known as SRcyp) specifically interacts with the CTD (C-terminal domain) of mammalian RNA polymerase II both in vivo and in vitro. This interaction is essential for the function of the CTD and is supported by various experimental data, including the use of the yeast two-hybrid system and co-localization stu…
HPRD50.d40	HPRD50.d40.s0.e0	HPRD50.d40.s0.e1	E2-2	FGF-1.B	[INST]Context: [PMID: 9668116 A splice variant of E2-2 basic helix-loop-helix protein represses the brain-specific fibroblast growth factor 1 promoter through the binding to an imperfect E-box. We previously demonstrated that a cis-element (-489 to -467) in the brain-specific fibroblast growth factor (FGF)-1 promoter (FGF-1.B) binds multiple nuclear factors, and this binding enhances transcriptio…	YES, high confidence; Explanation: The context describes how the E2-2 protein, specifically the variant lacking the RSRS sequence, represses the activity of the FGF-1.B promoter. This indicates an interaction between the E2-2 protein and the FGF-1.B promoter, where the E2-2 protein binds to an imperfect E-box sequence within the promoter and subsequently reduces its transcriptional activity.</s>
HPRD50.d6	HPRD50.d6.s4.e0	HPRD50.d6.s4.e1	Jak2	STAT3	[INST]Context: [PMID: 10925297 Regulation of neutrophil adhesion by pituitary growth hormone accompanies tyrosine phosphorylation of Jak2, p125FAK, and paxillin. Neutrophil adhesion is fundamentally important during the onset of inflammatory responses. The adhesion signaling pathways control neutrophil arrest and extravasation and influence neutrophil shape and function at sites of inflammation. …	YES, high confidence; Explanation: The context indicates that pituitary growth hormone (GH) triggers the tyrosine phosphorylation of Janus kinase 2 (Jak2) and STAT3 in neutrophils. It also mentions that Jak2 physically associates with p125FAK via STAT3 in vivo. This suggests a direct interaction between Jak2 and STAT3 in the signaling pathway mediated by GH.</s>
HPRD50.d10	HPRD50.d10.s0.e0	HPRD50.d10.s0.e1	CD43	sialoadhesin	[INST]Context: [PMID: 11238599 Cutting edge: CD43 functions as a T cell counterreceptor for the macrophage adhesion receptor sialoadhesin (Siglec-1). Sialoadhesin (Siglec-1) is a macrophage-restricted sialic acid-binding receptor that mediates interactions with hemopoietic cells, including lymphocytes. In this study, we identify sialoadhesin counterreceptors on T lymphocytes. Several major glycop…	YES, high confidence; Explanation: The context clearly states that sialoadhesin (Siglec-1) binds to CD43, a glycoprotein found on T lymphocytes. This binding is sialic acid dependent and is abolished by mutation of a critical residue in the sialic acid binding site of sialoadhesin. Additionally, CD43 expressed in COS cells supports increased binding to immobilized sialoadhesin, further confirming…
HPRD50.d10	HPRD50.d10.s0.e0	HPRD50.d10.s0.e2	CD43	Siglec-1	[INST]Context: [PMID: 11238599 Cutting edge: CD43 functions as a T cell counterreceptor for the macrophage adhesion receptor sialoadhesin (Siglec-1). Sialoadhesin (Siglec-1) is a macrophage-restricted sialic acid-binding receptor that mediates interactions with hemopoietic cells, including lymphocytes. In this study, we identify sialoadhesin counterreceptors on T lymphocytes. Several major glycop…	YES, high confidence; Explanation: The context clearly states that sialoadhesin (Siglec-1) binds to CD43, a glycoprotein found on T lymphocytes. This binding is sialic acid dependent and is abolished by mutation of a critical residue in the sialic acid binding site of sialoadhesin. Additionally, CD43 expressed in COS cells supports increased binding to immobilized sialoadhesin, further confirming…
HPRD50.d10	HPRD50.d10.s2.e0	HPRD50.d10.s2.e1	CD43	sialoadhesin	[INST]Context: [PMID: 11238599 Cutting edge: CD43 functions as a T cell counterreceptor for the macrophage adhesion receptor sialoadhesin (Siglec-1). Sialoadhesin (Siglec-1) is a macrophage-restricted sialic acid-binding receptor that mediates interactions with hemopoietic cells, including lymphocytes. In this study, we identify sialoadhesin counterreceptors on T lymphocytes. Several major glycop…	YES, high confidence; Explanation: The context clearly states that sialoadhesin (Siglec-1) binds to CD43, a glycoprotein found on T lymphocytes. This binding is sialic acid dependent and is abolished by mutation of a critical residue in the sialic acid binding site of sialoadhesin. Additionally, CD43 expressed in COS cells supports increased binding to immobilized sialoadhesin, further confirming…
HPRD50.d10	HPRD50.d10.s3.e0	HPRD50.d10.s3.e1	sialoadhesin	CD43	[INST]Context: [PMID: 11238599 Cutting edge: CD43 functions as a T cell counterreceptor for the macrophage adhesion receptor sialoadhesin (Siglec-1). Sialoadhesin (Siglec-1) is a macrophage-restricted sialic acid-binding receptor that mediates interactions with hemopoietic cells, including lymphocytes. In this study, we identify sialoadhesin counterreceptors on T lymphocytes. Several major glycop…	YES, high confidence; Explanation: The context clearly states that sialoadhesin (Siglec-1) binds to CD43, a glycoprotein found on T lymphocytes. This binding is sialic acid dependent and is abolished by mutation of a critical residue in the sialic acid binding site of sialoadhesin. Additionally, CD43 expressed in COS cells supports increased binding to immobilized sialoadhesin, further confirming…
HPRD50.d10	HPRD50.d10.s4.e0	HPRD50.d10.s4.e1	CD43	sialoadhesin	[INST]Context: [PMID: 11238599 Cutting edge: CD43 functions as a T cell counterreceptor for the macrophage adhesion receptor sialoadhesin (Siglec-1). Sialoadhesin (Siglec-1) is a macrophage-restricted sialic acid-binding receptor that mediates interactions with hemopoietic cells, including lymphocytes. In this study, we identify sialoadhesin counterreceptors on T lymphocytes. Several major glycop…	YES, high confidence; Explanation: The context clearly states that sialoadhesin (Siglec-1) binds to CD43, a glycoprotein found on T lymphocytes. This binding is sialic acid dependent and is abolished by mutation of a critical residue in the sialic acid binding site of sialoadhesin. Additionally, CD43 expressed in COS cells supports increased binding to immobilized sialoadhesin, further confirming…
HPRD50.d15	HPRD50.d15.s0.e0	HPRD50.d15.s0.e1	beta 2 integrin	GPI-80	[INST]Context: [PMID: 12056825 Physical association of beta 2 integrin with GPI-80, a novel glycosylphosphatidylinositol-anchored protein with potential for regulating adhesion and migration. We recently found a novel GPI-anchored protein, GPI-80, on human phagocytes that may regulate leukocyte adherence, locomotion, and extravasation. To clarify the mechanisms by which GPI-80 functions on leukoc…	YES, high confidence; Explanation: The context clearly states that beta 2 integrin and GPI-80 are physically associated with each other. This is evidenced by the coprecipitation of beta 2 integrin with GPI-80 from human neutrophil lysates using an anti-GPI-80 mAb, and the immunoprecipitation of GPI-80 from human neutrophil lysates using an anti-human CD18 mAb. These results demonstrate a direct p…
HPRD50.d15	HPRD50.d15.s1.e0	HPRD50.d15.s1.e1	GPI-80	beta 2 integrin	[INST]Context: [PMID: 12056825 Physical association of beta 2 integrin with GPI-80, a novel glycosylphosphatidylinositol-anchored protein with potential for regulating adhesion and migration. We recently found a novel GPI-anchored protein, GPI-80, on human phagocytes that may regulate leukocyte adherence, locomotion, and extravasation. To clarify the mechanisms by which GPI-80 functions on leukoc…	YES, high confidence; Explanation: The context clearly states that GPI-80 and beta 2 integrin are physically associated with each other. This is evidenced by the coprecipitation of beta 2 integrin with GPI-80 and vice versa from human neutrophil lysates. This indicates a direct interaction between the two proteins, suggesting that they function together in regulating leukocyte adherence, locomoti…
HPRD50.d15	HPRD50.d15.s2.e0	HPRD50.d15.s2.e1	beta 2 integrin	GPI-80	[INST]Context: [PMID: 12056825 Physical association of beta 2 integrin with GPI-80, a novel glycosylphosphatidylinositol-anchored protein with potential for regulating adhesion and migration. We recently found a novel GPI-anchored protein, GPI-80, on human phagocytes that may regulate leukocyte adherence, locomotion, and extravasation. To clarify the mechanisms by which GPI-80 functions on leukoc…	YES, high confidence; Explanation: The context clearly states that beta 2 integrin and GPI-80 are physically associated with each other. This is evidenced by the coprecipitation of beta 2 integrin with GPI-80 from human neutrophil lysates using an anti-GPI-80 mAb, and the immunoprecipitation of GPI-80 from human neutrophil lysates using an anti-human CD18 mAb. These results demonstrate a direct p…
HPRD50.d15	HPRD50.d15.s3.e0	HPRD50.d15.s3.e1	GPI-80	CD18	[INST]Context: [PMID: 12056825 Physical association of beta 2 integrin with GPI-80, a novel glycosylphosphatidylinositol-anchored protein with potential for regulating adhesion and migration. We recently found a novel GPI-anchored protein, GPI-80, on human phagocytes that may regulate leukocyte adherence, locomotion, and extravasation. To clarify the mechanisms by which GPI-80 functions on leukoc…	YES, high confidence; Explanation: The context clearly states that GPI-80 and beta 2 integrin (CD18) are physically associated in human neutrophils. This is evidenced by the coprecipitation of GPI-80 with beta 2 integrin using anti-CD18 mAb and the immunoprecipitation of GPI-80 using anti-human CD18 mAb. These findings demonstrate a direct interaction between GPI-80 and CD18 proteins.</s>
HPRD50.d15	HPRD50.d15.s4.e0	HPRD50.d15.s4.e1	GPI-80	beta 2 integrin	[INST]Context: [PMID: 12056825 Physical association of beta 2 integrin with GPI-80, a novel glycosylphosphatidylinositol-anchored protein with potential for regulating adhesion and migration. We recently found a novel GPI-anchored protein, GPI-80, on human phagocytes that may regulate leukocyte adherence, locomotion, and extravasation. To clarify the mechanisms by which GPI-80 functions on leukoc…	YES, high confidence; Explanation: The context clearly states that GPI-80 and beta 2 integrin are physically associated with each other. This is evidenced by the coprecipitation of beta 2 integrin with GPI-80 and vice versa from human neutrophil lysates. This indicates a direct interaction between the two proteins, suggesting that they function together in regulating leukocyte adherence, locomoti…
HPRD50.d36	HPRD50.d36.s0.e0	HPRD50.d36.s0.e1	CD22	protein tyrosine phosphatase 1C	[INST]Context: [PMID: 8627166 CD22 associates with protein tyrosine phosphatase 1C, Syk, and phospholipase C-gamma(1) upon B cell activation. Cross-linking B cell antigen receptor (BCR) elicits early signal transduction events, including activation of protein tyrosine kinases, phosphorylation of receptor components, activation of phospholipase C-gamma (PLC-gamma), and increases in intracellular f…	YES, high confidence; Explanation: The context clearly indicates that CD22 and protein tyrosine phosphatase 1C (PTP-1C) interact with each other. Specifically, it mentions that cross-linking the B cell antigen receptor (BCR) leads to the translocation of PTP-1C to the particulate fraction, where it associates with a 140-150-kD tyrosyl-phosphorylated protein identified as CD22. This association is…
HPRD50.d36	HPRD50.d36.s1.e0	HPRD50.d36.s1.e1	CD22	PTP-1C	[INST]Context: [PMID: 8627166 CD22 associates with protein tyrosine phosphatase 1C, Syk, and phospholipase C-gamma(1) upon B cell activation. Cross-linking B cell antigen receptor (BCR) elicits early signal transduction events, including activation of protein tyrosine kinases, phosphorylation of receptor components, activation of phospholipase C-gamma (PLC-gamma), and increases in intracellular f…	YES, high confidence; Explanation: The context clearly indicates that CD22 and PTP-1C interact with each other. Specifically, it mentions that cross-linking the B cell antigen receptor (BCR) leads to the translocation of PTP-1C to the particulate fraction, where it associates with a 140-150-kD tyrosyl-phosphorylated protein identified as CD22. The association is mediated by the NH2-terminal Src h…
HPRD50.d36	HPRD50.d36.s1.e1	HPRD50.d36.s1.e2	PTP-1C	CD22	[INST]Context: [PMID: 8627166 CD22 associates with protein tyrosine phosphatase 1C, Syk, and phospholipase C-gamma(1) upon B cell activation. Cross-linking B cell antigen receptor (BCR) elicits early signal transduction events, including activation of protein tyrosine kinases, phosphorylation of receptor components, activation of phospholipase C-gamma (PLC-gamma), and increases in intracellular f…	YES, high confidence; Explanation: The context clearly indicates that the protein tyrosine phosphatase 1C (PTP-1C) and the CD22 protein interact with each other. Specifically, it mentions that cross-linking the B cell antigen receptor (BCR) leads to the translocation of PTP-1C to the particulate fraction, where it associates with a 140-150-kD tyrosyl-phosphorylated protein identified as CD22. Thi…
HPRD50.d36	HPRD50.d36.s2.e0	HPRD50.d36.s2.e1	PTP-1C	CD22	[INST]Context: [PMID: 8627166 CD22 associates with protein tyrosine phosphatase 1C, Syk, and phospholipase C-gamma(1) upon B cell activation. Cross-linking B cell antigen receptor (BCR) elicits early signal transduction events, including activation of protein tyrosine kinases, phosphorylation of receptor components, activation of phospholipase C-gamma (PLC-gamma), and increases in intracellular f…	YES, high confidence; Explanation: The context clearly indicates that the protein tyrosine phosphatase 1C (PTP-1C) and the CD22 protein interact with each other. Specifically, it mentions that cross-linking the B cell antigen receptor (BCR) leads to the translocation of PTP-1C to the particulate fraction, where it associates with a 140-150-kD tyrosyl-phosphorylated protein identified as CD22. Thi…
HPRD50.d36	HPRD50.d36.s2.e1	HPRD50.d36.s2.e2	CD22	PTP-1C	[INST]Context: [PMID: 8627166 CD22 associates with protein tyrosine phosphatase 1C, Syk, and phospholipase C-gamma(1) upon B cell activation. Cross-linking B cell antigen receptor (BCR) elicits early signal transduction events, including activation of protein tyrosine kinases, phosphorylation of receptor components, activation of phospholipase C-gamma (PLC-gamma), and increases in intracellular f…	YES, high confidence; Explanation: The context clearly indicates that CD22 and PTP-1C interact with each other. Specifically, it mentions that cross-linking the B cell antigen receptor (BCR) leads to the translocation of PTP-1C to the particulate fraction, where it associates with a 140-150-kD tyrosyl-phosphorylated protein identified as CD22. The association is mediated by the NH2-terminal Src h…
HPRD50.d36	HPRD50.d36.s3.e0	HPRD50.d36.s3.e1	CD22	PTP-1C	[INST]Context: [PMID: 8627166 CD22 associates with protein tyrosine phosphatase 1C, Syk, and phospholipase C-gamma(1) upon B cell activation. Cross-linking B cell antigen receptor (BCR) elicits early signal transduction events, including activation of protein tyrosine kinases, phosphorylation of receptor components, activation of phospholipase C-gamma (PLC-gamma), and increases in intracellular f…	YES, high confidence; Explanation: The context clearly indicates that CD22 and PTP-1C interact with each other. Specifically, it mentions that cross-linking the B cell antigen receptor (BCR) leads to the translocation of PTP-1C to the particulate fraction, where it associates with a 140-150-kD tyrosyl-phosphorylated protein identified as CD22. The association is mediated by the NH2-terminal Src h…
HPRD50.d36	HPRD50.d36.s4.e1	HPRD50.d36.s4.e2	PTP-1C	CD22	[INST]Context: [PMID: 8627166 CD22 associates with protein tyrosine phosphatase 1C, Syk, and phospholipase C-gamma(1) upon B cell activation. Cross-linking B cell antigen receptor (BCR) elicits early signal transduction events, including activation of protein tyrosine kinases, phosphorylation of receptor components, activation of phospholipase C-gamma (PLC-gamma), and increases in intracellular f…	YES, high confidence; Explanation: The context clearly indicates that the protein tyrosine phosphatase 1C (PTP-1C) and the CD22 protein interact with each other. Specifically, it mentions that cross-linking the B cell antigen receptor (BCR) leads to the translocation of PTP-1C to the particulate fraction, where it associates with a 140-150-kD tyrosyl-phosphorylated protein identified as CD22. Thi…
HPRD50.d37	HPRD50.d37.s0.e0	HPRD50.d37.s0.e2	TFIID	TAF(II)250	[INST]Context: [PMID: 8650542 Dimerization of TFIID when not bound to DNA. For unknown reasons, the eukaryotic transcription factor TFIID inefficiently recognizes promoters. Human TFIID was found to form highly specific homodimers that must dissociate before DNA binding. TFIID dimers formed through self-association of the TATA-binding polypeptide (TBP) subunit and could be immunoprecipitated with…	YES, high confidence; Explanation: The context indicates that TFIID dimers can be immunoprecipitated with antibodies to TAF(II)250, the core subunit of TFIID. This suggests that TFIID and TAF(II)250 proteins interact with each other as part of the TFIID complex. The formation of TFIID dimers through self-association of the TATA-binding polypeptide (TBP) subunit and the presence of TBP dimers in v…
HPRD50.d37	HPRD50.d37.s0.e2	HPRD50.d37.s0.e3	TAF(II)250	TFIID	[INST]Context: [PMID: 8650542 Dimerization of TFIID when not bound to DNA. For unknown reasons, the eukaryotic transcription factor TFIID inefficiently recognizes promoters. Human TFIID was found to form highly specific homodimers that must dissociate before DNA binding. TFIID dimers formed through self-association of the TATA-binding polypeptide (TBP) subunit and could be immunoprecipitated with…	YES, high confidence; Explanation: The context indicates that TFIID dimers can be immunoprecipitated with antibodies to TAF(II)250, the core subunit of TFIID. This suggests that TAF(II)250 and TFIID interact with each other, as TAF(II)250 is a part of the TFIID complex. The interaction is specific and essential for the formation of TFIID dimers.</s>
HPRD50.d42	HPRD50.d42.s2.e0	HPRD50.d42.s2.e1	Bcl3	TFIIB	[INST]Context: [PMID: 9812988 Bcl3, an IkappaB protein, as a novel transcription coactivator of the retinoid X receptor. We have recently shown that the IkappaB protein IkappaBbeta interacted with the retinoid X receptor (RXR) and inhibited the 9-cis-retinoic acid (RA)-dependent transactivations (Na, S.-Y., Kim, H.-J., Lee, S.-K., Choi, H.-S., Na, D. S., Lee, M.-O., Chung, M., Moore, D. D., and L…	YES, high confidence; Explanation: The context provided indicates that Bcl3 specifically interacts with the general transcription factors TFIIB, TBP, and TFIIA. This interaction is demonstrated through glutathione S-transferase pull-down assays, suggesting that Bcl3 and TFIIB proteins do interact with each other.</s>
HPRD50.d42	HPRD50.d42.s2.e0	HPRD50.d42.s2.e2	Bcl3	TFIIA	[INST]Context: [PMID: 9812988 Bcl3, an IkappaB protein, as a novel transcription coactivator of the retinoid X receptor. We have recently shown that the IkappaB protein IkappaBbeta interacted with the retinoid X receptor (RXR) and inhibited the 9-cis-retinoic acid (RA)-dependent transactivations (Na, S.-Y., Kim, H.-J., Lee, S.-K., Choi, H.-S., Na, D. S., Lee, M.-O., Chung, M., Moore, D. D., and L…	YES, high confidence; Explanation: The context provided indicates that Bcl3 specifically interacted with the general transcription factors TFIIB, TBP, and TFIIA in the GST pull-down assays. This suggests that Bcl3 and TFIIA interact with each other.</s>

## Sheet: HPRD50 Negative Set
Document ID	Source ID	Target ID	Source Label	Target Label	LLM input	LLM output
536985	2A2773317	2A2763386	RPA32	RAD51	[INST]Context: [PMID: 34681076 The Intrinsically Disordered Region in the Human STN1 OB-Fold Domain Is Important for Protecting Genome Stability. The mammalian CTC1-STN1-TEN1 complex is an ssDNA-binding protein complex that has emerged as an important player in protecting genome stability and preserving telomere integrity. While considered to be RPA-like, ctc1-stn1-ten1 acts distinctly from RPA t…	NO, high confidence; Explanation: The provided context discusses the roles of the RPA32 protein and the RAD51 protein in genome stability maintenance, particularly in the context of the CTC1-STN1-TEN1 complex. While it mentions that mutations in the intrinsically disordered region of the STN1-OB domain affect RAD51 foci formation, it does not indicate a direct interaction between RPA32 and RAD51.…
454586	2A2537221	2A2411518	alpha fetoprotein	albumin	[INST]Context: [PMID: 9215133 Effusion cytology of hepatocellular carcinoma with in situ hybridisation for human albumin. While the cytological features of hepatocellular carcinoma on fine needle aspiration cytology are well described, cases of hepatocellular carcinoma with malignant cells in ascitic fluid and their characteristics are not. A patient is described with cirrhosis resulting from chr…	NO, high confidence; Explanation: The context describes the use of immunocytochemistry and in situ hybridization to confirm the diagnosis of hepatocellular carcinoma in a patient's effusion. It mentions that the malignant cells were positive for alpha fetoprotein and human albumin, but there is no indication that these two proteins interact with each other. Instead, they are presented as separate…
368353	2A2871148	2A2739390	Sequestosome-1	profilin-1	[INST]Context: [PMID: 31824497 Common Neurodegeneration-Associated Proteins Are Physiologically Expressed by Human B Lymphocytes and Are Interconnected via the Inflammation/Autophagy-Related Proteins TNF Receptor Associated Factor 6 and Sequestosome-1. On another hand, several genes involved in familial forms of neurodegenerative diseases exert key innate immune functions. First, we retrieved the…	NO, high confidence; Explanation: The provided context does not mention any direct interaction between Sequestosome-1 protein and profilin-1 protein. While both proteins are discussed in the context of neurodegeneration-associated proteins and their roles in the immune system, there is no specific information indicating that they interact with each other. The context focuses on their individual r…
43261	2A2918856	2A2909421	prealbumin	transferrin	[INST]Context: [PMID: 12032204 Significance of high C-reactive protein levels in pre-dialysis patients. BACKGROUND: An elevated serum C-reactive protein has been shown to be strongly predictive of morbidity and mortality in dialysis patients. METHODS: A cohort of 66 pre-dialysis patients was followed for 1 year, after initial determination of serum c-reactive protein. The evolution of blood press…	NO, high confidence; Explanation: The provided context does not indicate any direct interaction between prealbumin protein and transferrin protein. Both proteins are mentioned as part of the nutritional data measured in the study, but there is no description of any interaction or combined effect between them. Instead, they are presented as separate entities whose levels were measured independentl…
441383	2A2703005	2A2636030	OPN	LAMTOR5	[INST]Context: [PMID: 31836847 LAMTOR5 raises abnormal initiation of O-glycosylation in breast cancer metastasis via modulating GALNT1 activity. During malignancy, perturbed O-glycosylation confers global influence on cancer progression. As a hallmark of cancer metastasis, GalNAc-type O-glycosylation initiation is aberrantly raised, but the regulatory mechanism is still mysterious. Here, we show …	NO, high confidence; Explanation: The provided context does not indicate a direct interaction between OPN protein and LAMTOR5 protein. Instead, it describes how LAMTOR5 influences the O-glycosylation process, leading to the accumulation of Tn-modified glycoproteins such as OPN. The interaction is indirect, as LAMTOR5 affects the activity of GALNT1, which in turn modifies OPN. Therefore, while LAM…
102594	2A2704682	2A2537764	p53	FGFR-3	[INST]Context: [PMID: 33144356 Murine double minute 2 gene amplification as selection tool for innovative targeted approaches in programmed death ligand 1 positive or negative muscle-invasive urothelial bladder carcinoma. AIMS: According to The Cancer Genome Atlas, around 9% of bladder carcinomas usually show abnormalities of the murine double minute 2 gene, but a few studies have been investigat…	NO, high confidence; Explanation: The provided context does not mention any direct interaction between the p53 protein and the FGFR-3 protein. The context discusses the expression and amplification of various genes and proteins, including p53, FGFR-3, and murine double minute 2, in muscle-invasive urothelial bladder carcinomas. However, it does not describe any interaction between p53 and FGFR-3.…
268431	2A2855015	2A2576061	HbA	HbA1	[INST]Context: [PMID: 27790422 P3 Fraction: Effect on haemoglobin Values by high performance liquid chromatography. When glycated haemoglobin is estimated by High Performance Liquid Chromatography, one of the fractions that are eluted is known as 'P3' fraction which is labelled as 'degenerated haemoglobin'. The P3 fraction is not taken into account while estimating haemoglobin or HbA values. AIM:…	NO, high confidence; Explanation: The terms [HbA protein] and [HbA1 protein] do not interact with each other in the provided context. The context discusses the estimation of various fractions of HbA1 and P3 by high-performance liquid chromatography and their influence on the final reported value of hemoglobin. However, there is no mention of a direct interaction between HbA and HbA1 proteins. Ins…
126791	2A2590057	2A2592321	HSP90	HSP27	[INST]Context: [PMID: 34353437 INTRODUCTION: Heat shock proteins constitute a large family of proteins involved in protein folding and maturation. HSP expression is induced by heat shock or other stressors including cellular damage and hypoxia. The major groups, which are classified based on their molecular weight, include HSP27, HSP40, HSP60, HSP70, HSP90, and large HSP (HSP110 and glucose-regul…	NO, high confidence; Explanation: The provided context discusses the roles of various heat shock proteins, including HSP90 and HSP27, in cancer biology and pharmacology. However, it does not mention any direct interaction between HSP90 protein and HSP27 protein. Instead, it focuses on the individual roles of these proteins in cancer development, progression, and metastasis, as well as their poten…
362863	2A2520685	2A2884721	EGFR	SYK	[INST]Context: [PMID: 33941241 Artificial intelligence-based computational framework for drug-target prioritization and inference of novel repositionable drugs for Alzheimer's disease. Fortunately, the human protein-protein interaction network could be a useful resource to achieve this objective. RESULTS: We applied our computational framework to prioritize novel putative target genes for Alzheim…	NO, high confidence; Explanation: The provided context mentions EGFR and SYK as putative target genes for Alzheimer's disease but does not indicate any direct interaction between the EGFR protein and the SYK protein. The context focuses on the prioritization of novel putative target genes and the inference of repositionable candidate-compounds for the disease, rather than describing specific inte…
102394	2A2704682	2A2481140	tumor suppressor p53	CREB	[INST]Context: [PMID: 34040530 Unraveling the Catha edulis Extract Effects on the Cellular and Molecular Signaling in SKOV3 Cells. Chewing leaves of khat induces excitement and euphoria, which are primarily attributed to two major constituents, cathinone and cathine. A considerable number of studies reported side effects induced by the khat extracts to both embryos and adults. These include terat…	NO, high confidence; Explanation: The provided context does not mention any direct interaction between the tumor suppressor p53 protein and the CREB protein. While both proteins are involved in cellular signaling pathways and processes, there is no specific evidence or statement indicating that they interact with each other. The context discusses the effects of khat extracts on various cellular p…
50840	2A2865919	2A2889302	SNAP-25	synaptotagmin-1	[INST]Context: [PMID: 32913390 Fluid Biomarkers for Synaptic Dysfunction and Loss. Synapses are the site for brain communication where information is transmitted between neurons and stored for memory formation. Synaptic degeneration is a global and early pathogenic event in neurodegenerative disorders with reduced levels of pre- and postsynaptic proteins being recognized as a core feature of Alzh…	NO, high confidence; Explanation: The provided context discusses the roles of SNAP-25 and synaptotagmin-1 as cerebrospinal fluid biomarkers for synapse dysfunction in neurodegenerative disorders. However, it does not mention any direct interaction between SNAP-25 protein and synaptotagmin-1 protein. Instead, it lists them as separate biomarkers for synaptic pathology. Therefore, based on the give…
65640	2A2547785	2A2451372	GAPDH	CALX	[INST]Context: [PMID: 22272336 Uncovering suitable reference proteins for expression studies in human adipose tissue with relevance to obesity. BACKGROUND: Protein expression studies based on the two major intra-abdominal human fat depots, the subcutaneous and the omental fat, can shed light into the mechanisms involved in obesity and its co-morbidities. Immunoblotting analysis was used to confir…	NO, high confidence; Explanation: The provided context does not mention any direct interaction between GAPDH protein and CALX protein. Instead, it discusses their suitability as reference proteins in expression studies on adipose tissue. The context states that neither GAPDH nor CALX are adequate standards for differential expression studies on adipose tissue, but it does not indicate any interac…
247295	2A2440486	2A2544472	B2M	FTL	[INST]Context: [PMID: 22355776 Breast cancer is a heterogeneous disease with a poorly defined genetic landscape, which poses a major challenge in diagnosis and treatment. By massively parallel mRNA sequencing, we obtained 1.2 billion reads from 17 individual human tissues belonging to TNBC, Non-TNBC, and HER2-positive breast cancers and defined their comprehensive digital transcriptome for the fi…	NO, high confidence; Explanation: The provided context mentions the identification of highly abundant primary transcripts, including osteonectin, RACK1, calnexin, calreticulin, FTL, and B2M, but it does not indicate any direct interaction between the B2M protein and the FTL protein. The context focuses on the identification of these transcripts and their differential expression between different …
459489	2A2651446	2A2601220	macrophage migration inhibitory factor	interleukin-6	[INST]Context: [PMID: 15593466 Effects of preinjury administration of corticosteroids on pseudointimal hyperplasia and cytokine response in a rat model of balloon aortic injury. Restenosis occurs in approximately one-third of patients with coronary or peripheral vascular disease who undergo balloon angioplasty or a surgical bypass procedure primarily because of the development of pseudointimal hy…	NO, high confidence; Explanation: The provided context does not indicate any direct interaction between macrophage migration inhibitory factor protein and interleukin-6 protein. While both proteins are mentioned in the context of their levels in serum and tissue of injured aortas, there is no evidence or description of a direct interaction between them. Instead, the context focuses on the effects…
340788	2A2742431	2A2742201	PSMB7	PSMB10	[INST]Context: [PMID: 27659694 Expression of immunoproteasome genes is regulated by cell-intrinsic and -extrinsic factors in human cancers. Based on transcriptomic analyses of thousands of samples from The Cancer Genome Atlas, we report that expression of constitutive proteasome genes (PSMB5, PSMB6, PSMB7) and immunoproteasome genes (PSMB8, PSMB9, PSMB10) is increased in most cancer types. In bre…	NO, high confidence; Explanation: The provided context discusses the expression and regulation of various proteasome genes, including PSMB7 and PSMB10, in different cancer types. However, it does not mention any direct interaction between the PSMB7 protein and the PSMB10 protein. Instead, it focuses on the overall expression patterns and their association with various cellular processes and survi…
663366	2A2457399	2A2905345	MCP-3	TRAIL	[INST]Context: [PMID: 24506344 Acute and chronic immune biomarker changes during interferon/ribavirin treatment in HIV/HCV co-infected patients. Chronic viral infections lead to persistent immune activation, which is alleviated by eradicating or suppressing the infection. To understand the effects of interferon treatment on immune system activation by chronic infections, we evaluated kinetic patt…	NO, high confidence; Explanation: The provided context discusses the changes in various biomarkers, including MCP-3 and TRAIL, during interferon/ribavirin treatment in HIV/HCV co-infected patients. However, there is no direct interaction mentioned between MCP-3 protein and TRAIL protein. The context describes their individual changes and associations with clinical parameters and treatment respons…
37117	2A2936581	2A2865279	Vim	SMA	[INST]Context: [PMID: 31860964 RATIONALE: Primary schwannoma is extremely rare in the trachea, and its optimal treatment has not yet been established. Window resection was usually utilized for selected patients with trachea invasion by thyroid carcinoma, but video-assisted thoracoscopic window resection for trachea schwannoma has not been reported previously. PATIENT CONCERNS: A 23-year-old woman…	NO, high confidence; Explanation: The provided context does not indicate any direct interaction between the Vim protein and the SMA protein. The context mentions the immunohistochemical staining results for various proteins, including Vim and SMA, but it does not describe any interaction between these two proteins. Instead, it lists the proteins as separate markers used to identify the type of tu…
126250	2A2590057	2A2520685	HSP90AA1	EGFR	[INST]Context: [PMID: 33988813 Study on Mechanism of Ginkgo biloba L. Leaves for the Treatment of Neurodegenerative Diseases Based on Network Pharmacology. Ginkgo biloba L. leaves (GBLs), as widely used plant extract sources, significantly improve cognitive, learning and memory function in patients with dementia. However, few studies have been conducted on the specific mechanism of Neurodegenerat…	NO, high confidence; Explanation: The provided context mentions that Ginkgo biloba L. leaves (GBLs) may affect 120 metabolic pathways, including the PI3K/AKT pathway, by regulating 147 targets, such as HSP90AA1 and EGFR. However, it does not specify any direct interaction between HSP90AA1 protein and EGFR protein. The context only lists these proteins as part of the broader set of targets affecte…
783	2A2597029	2A2836821	alpha-L-iduronidase	MPS I	[INST]Context: [PMID: 19903883 Reprogramming erythroid cells for lysosomal enzyme production leads to visceral and CNS cross-correction in mice with Hurler syndrome. Restricting transgene expression to maturing erythroid cells can reduce the risk for activating oncogenes in hematopoietic stem cells and their progeny, yet take advantage of their robust protein synthesis machinery for high-level pr…	NO, high confidence; Explanation: The terms alpha-L-iduronidase protein" and "MPS I protein" do not interact with each other in the provided context. "Alpha-L-iduronidase protein" refers to the enzyme alpha-L-iduronidase, which is deficient in patients with mucopolysaccharidosis type I (MPS I). "MPS I protein" is not a specific term used in the context, and it is not clear what it refers to. The …
64854	2A2547785	2A2440486	GAPD	B2M	[INST]Context: [PMID: 11827948 Control genes, commonly defined as genes that are ubiquitously expressed at stable levels in different biological contexts, have been used to standardize quantitative expression studies for more than 25 yr. We analyzed a group of large mammalian microarray datasets including the NCI60 cancer cell line panel, a leukemia tumor panel, and a phorbol ester induction time…	NO, high confidence; Explanation: The provided context discusses the variability of expression levels of various housekeeping genes, including GAPD and B2M, across different microarray datasets and tissues. It does not mention any direct interaction between GAPD protein and B2M protein. Instead, it focuses on the variability of their expression levels as a means to standardize quantitative expres…
403742	2A2592161	2A2736893	APG2	PRDX1	[INST]Context: [PMID: 33053689 Sequenced Combinations of Cisplatin and Selected Phytochemicals towards Overcoming Drug Resistance in Ovarian Tumour Models. In the present study, cisplatin, artemisinin, and oleanolic acid were evaluated alone, and in combination, on human ovarian A2780, A2780ZD0473R, and A2780cisR cancer cell lines, with the aim of overcoming cisplatin resistance and side effects.…	NO, high confidence; Explanation: The provided context does not mention any direct interaction between the APG2 protein and the PRDX1 protein. The context lists various proteins that are differentially expressed in ovarian cancer cells and their roles in cell cycle regulation, metabolism, and drug resistance. However, it does not specify any interaction between APG2 and PRDX1. Therefore, based on…
468971	2A2430998	2A2897320	ATF4	p62	[INST]Context: [PMID: 30535464 Inhibition of autophagy enhances adenosine___induced apoptosis in human hepatoblastoma HepG2 cells. In cancer research, autophagy acts as a double___edged sword: it increases cell viability or induces cell apoptosis depending upon the cell context and functional status. Recent studies have shown that adenosine has cytotoxic effects in many tumors. However, the role …	NO, high confidence; Explanation: The provided context discusses the roles of ATF4 and p62 proteins in the process of adenosine-induced apoptosis and autophagy in HepG2 cells. While both proteins are mentioned in relation to the cellular processes, there is no direct interaction between ATF4 and p62 described. ATF4 is involved in the endoplasmic reticulum stress response, while p62 is a marker of…
36257	2A2936581	2A2764298	vimentin	KRAS	[INST]Context: [PMID: 21285251 DCAMKL-1 regulates epithelial-mesenchymal transition in human pancreatic cells through a miR-200a-dependent mechanism. Pancreatic cancer is an exceptionally aggressive disease in great need of more effective therapeutic options. Epithelial-mesenchymal transition plays a key role in cancer invasion and metastasis, and there is a gain of stem cell properties during ep…	NO, high confidence; Explanation: The provided context does not indicate a direct interaction between vimentin protein and KRAS protein. While both proteins are mentioned in the context of pancreatic cancer and epithelial-mesenchymal transition, there is no direct interaction described between them. Instead, the context focuses on the regulatory roles of DCAMKL-1 and microRNAs in pancreatic cance…
682503	2A2457284	2A2592321	eotaxin	hsp27	[INST]Context: [PMID: 11576227 Changes in gene expression in macrophages infected with Mycobacterium tuberculosis: a combined transcriptomic and proteomic approach. We investigated the changes which occur in gene expression in the human macrophage cell line, THP1, at 1, 6 and 12 hr following infection with Mycobacterium tuberculosis. The analysis was carried out at the transcriptome level, using …	NO, high confidence; Explanation: The provided context discusses the changes in gene expression in macrophages infected with Mycobacterium tuberculosis, including the up-regulation of various chemokines and cytokines, as well as the down-regulation of the heat-shock protein hsp27. However, there is no mention of a direct interaction between the eotaxin protein and the hsp27 protein. Instead, they…
414253	2A2716070	2A2860488	cytolysin	collagen-binding protein	[INST]Context: [PMID: 18715765 Virulence and antimicrobial resistance in clinical Enterococcus faecium. The aim of the present study was to determine the occurrence of seven virulence determinants in Enterococcus faecium clinical blood culture isolates over a 6-year period and to investigate possible correlations between virulence and antibiotic resistance. Two hundred and sixty-three isolates we…	NO, high confidence; Explanation: The provided context lists various virulence determinants in Enterococcus faecium clinical blood culture isolates, including cytolysin and collagen-binding protein (ace). However, there is no mention of a direct interaction between cytolysin protein and collagen-binding protein protein. The context focuses on the presence of these genes and their correlation with…
522263	2A2771261	2A2558984	renin	hCG	[INST]Context: [PMID: 2829343 Receptors for recombinant erythropoietin in human bone marrow cells. Human recombinant erythropoietin, labelled with 125I, was saturably bound to high affinity receptors, ka = 1.5 X 10(9) M-1, of bone marrow cells from 10 patients with various haematological disorders. Binding of labelled erythropoietin was specific, with less than 0.01% cross-reactivities of TSH, hC…	NO, high confidence; Explanation: The provided context discusses the binding of 125I-labelled recombinant erythropoietin to receptors on bone marrow cells and mentions the cross-reactivities of various hormones and proteins, including TSH, hCG, and renin substrate (angiotensinogen). However, there is no indication that renin protein and hCG protein interact with each other. Instead, they are pres…
103030	2A2704682	2A2778324	TP53	BAP1	[INST]Context: [PMID: 33209614 SMO mutations confer poor prognosis in malignant pleural mesothelioma. Background: Malignant pleural mesothelioma is an aggressive tumor but approximately 12% of patients survive more than 3 years. Hedgehog (Hh) is one emerging pathway. We compared the biological profiles of patients with different survival, investigating the most frequently altered genes, including…	NO, high confidence; Explanation: The provided context does not mention any direct interaction between TP53 protein and BAP1 protein. It discusses the mutations in various genes, including TP53 and BAP1, and their association with prognosis in malignant pleural mesothelioma. However, there is no specific information or evidence provided that suggests a direct interaction between TP53 protein and …
36269	2A2936581	2A2643107	VIME	MDHC	[INST]Context: [PMID: 20590665 Differential proteome and phosphoproteome signatures in human T-lymphoblast cells induced by sirolimus. OBJECTIVES: The present study was designed to investigate early proteome and phosphoproteome changes during inhibition of lymphocyte proliferation induced by sirolimus . MATERIALS AND METHODS: Proliferation assays were conducted using human CCRF-CEM T lymphoblasts…	NO, high confidence; Explanation: The provided context does not mention any direct interaction between VIME protein and MDHC protein. While both proteins are differentially regulated in the study, there is no specific information indicating that they interact with each other. The context focuses on the differential phosphorylation and protein expression patterns induced by sirolimus, but it does …
454585	2A2537221	2A2748379	alpha-fetoprotein	phosphatase and tensin homolog	[INST]Context: [PMID: 28411180 Coexpression of SALL4 with histone deacetylase 1 and/or histone deacetylase 2 is associated with underexpression of PTEN and poor prognosis in patients with hepatocellular carcinoma. A previous study has demonstrated that SALL4 interacts with the nucleosome remodeling deacetylase complex, which contains histone deacetylase 1 and histone deacetylase 2 . In this study…	NO, high confidence; Explanation: The provided context does not indicate any direct interaction between alpha-fetoprotein protein and phosphatase and tensin homolog protein (PTEN). The context discusses the expression levels and correlations of various proteins, including SALL4, histone deacetylase 1, histone deacetylase 2, and PTEN, in hepatocellular carcinoma. However, there is no mention of a …
76171	2A2871962	2A2439242	SRSF5	ATRX	[INST]Context: [PMID: 34430595 Identifying a possible new target for diagnosis and treatment of postmenopausal osteoporosis through bioinformatics and clinical sample analysis. Background: Postmenopausal osteoporosis, a common yet chronic systemic metabolic disease, has become a major public health problem due to life expectancy increasing around the world. The differentiation of mesenchymal stem…	NO, high confidence; Explanation: The provided context does not mention any direct interaction between the SRSF5 protein and the ATRX protein. While both proteins are identified as hub genes in the protein-protein interaction network, there is no specific information indicating that they interact with each other. The context focuses on their roles in the pathways and processes related to postmeno…
362893	2A2520685	2A2529968	epidermal growth factor receptor	Enhancer of zeste homolog-2	[INST]Context: [PMID: 34321957 INTRODUCTION: Gallbladder cancer exhibits striking variability in the global rates, reaching epidemic levels for some regions and ethnicities. The basis of its variability resides in differences in environmental exposure and intrinsic genetic predisposition to carcinogenesis. There is little information present regarding genetic and molecular alterations in gall bla…	NO, high confidence; Explanation: The provided context does not mention any direct interaction between the epidermal growth factor receptor protein and the Enhancer of zeste homolog-2 protein. The study focuses on the expression of various molecular markers in gallbladder cancer, including Her2 neu (which is related to the epidermal growth factor receptor) and EZH-2, but it does not describe any …
64906	2A2547785	2A2907654	glyceraldehyde-3-phosphate dehydrogenase	triosephosphate isomerase	[INST]Context: [PMID: 25091895 Bone morphogenic protein-4-induced oxidant signaling via protein carbonylation for endothelial dysfunction. The increased expression of bone morphogenic protein-4 under hyperglycemic and diabetic conditions mediates the overgeneration of reactive oxygen species to cause endothelial cell dysfunction and apoptosis. Protein carbonylation plays an important role in oxid…	NO, high confidence; Explanation: The provided context mentions that glyceraldehyde-3-phosphate dehydrogenase and triosephosphate isomerase are among the proteins identified as being carbonylated by bone morphogenic protein-4 in aortic endothelial cells. However, there is no direct interaction mentioned between glyceraldehyde-3-phosphate dehydrogenase and triosephosphate isomerase. They are liste…
106451	2A2762817	2A2739390	Rab10	Pfn1	[INST]Context: [PMID: 31875436 [Expression and functions of long non-coding RNA actin filament-associated protein 1-antisense RNA1 in oral squamous cell carcinoma]. OBJECTIVE: To analyze the expression and clinical significance of long non-coding RNA actin filament-associated protein 1-antisense RNA1 (AFAP1-AS1) in oral squamous cell carcinoma and its effect on the biobehavior of oral squamous ce…	NO, high confidence; Explanation: The provided context does not mention any direct interaction between Rab10 protein and Pfn1 protein. It discusses the effects of AFAP1-AS1 siRNA on the expression levels of various proteins, including Rab10 and Pfn1, but it does not indicate that these two proteins interact with each other. Instead, it describes how the knockdown of AFAP1-AS1 affects the expressi…
369878	2A2459092	2A2558984	CD81	HCG	[INST]Context: [PMID: 31136209 Ultrastructural identification of CD9 positive extracellular vesicles released from human embryos and transported through the zona pellucida. However, the secretion of extracellular vesicles from mammalian embryos, especially human, has not been well characterized. Thus, the aim of this study was to 1) identify extracellular vesicles in human preimplantation embryos…	NO, high confidence; Explanation: The provided context does not mention any direct interaction between the CD81 protein and the HCG protein. The context discusses the secretion of extracellular vesicles from human preimplantation embryos and their characteristics, including the use of tetraspanin EV markers such as CD9, CD63, and CD81. However, it does not describe any interaction between CD81 an…
618071	2A2613339	2A2855033	HERG	Nav1.5	[INST]Context: [PMID: 22781818 The expression pattern of cardiac ion channels displays marked changes during ontogeny. Therefore, the corresponding mRNA levels were compared in myocardial tissues excised from embryonic (25-60 days of gestation) and adult (2-3 years old) canine hearts. Expression level of Kv4.3, Kv1.4, KChIP2, KvLQT1, and Cav3.2 mRNAs were higher in the adult than in the embryonic…	NO, high confidence; Explanation: The provided context discusses the expression levels of various ion channels in embryonic and adult canine hearts, including HERG and Nav1.5. However, it does not mention any direct interaction between the HERG protein and the Nav1.5 protein. The context focuses on the changes in mRNA levels of these ion channels during ontogeny but does not provide any informati…
365142	2A2594884	2A2572245	hexokinase	GLUT1	[INST]Context: [PMID: 33817128 Up-regulation of Key Glycolysis Proteins in Cancer Development. In rapid proliferating cancer cells, there is a need for fast ATP and lactate production, therefore cancer cells turn off oxidative phosphorylation and turn on the so called 'Warburg effect'. This regulating the expression of genes involved in glycolysis. According to many studies, glucose transporter 1…	NO, high confidence; Explanation: The provided context discusses the roles of GLUT1 and hexokinase 2 (HK2) in cancer development, highlighting their individual contributions to the glycolytic pathway. While both proteins are involved in the same metabolic pathway, there is no direct interaction mentioned between GLUT1 and hexokinase 2. GLUT1 is responsible for transporting glucose into the cell, …
43236	2A2918856	2A2417667	transthyretin	apolipoprotein A-I	[INST]Context: [PMID: 20356548 [Preliminary study on differential expression of plasma proteins of patients with Takayasu's arteritis in different stage]. OBJECTIVES: To investigate differential expression of plasma proteins of patients with Takayasu's arteritis to screen disease-related or phase-related proteins or biomarkers. METHODS: From March, 2005 to January, 2006, Plasma of 20 patients wit…	NO, high confidence; Explanation: The provided context lists transthyretin and apolipoprotein A-I as part of the differential expression proteins identified in patients with Takayasu's arteritis. However, there is no mention of a direct interaction between transthyretin protein and apolipoprotein A-I protein. They are simply listed as part of the broader set of proteins that were differentially e…
184044	2A2572260	2A2572245	GLUT-3	GLUT-1	[INST]Context: [PMID: 8653093 The facilitative glucose transporters are a family of proteins responsible for the transmembrane transport of glucose and other hexose sugars (1,2). In mammals, the seven glucose transporter isoforms display a characteristic tissue distribution reflecting the physiological requirement and metabolism of glucose. This report describes the isolation and sequencing of th…	NO, high confidence; Explanation: The provided context describes the isolation and sequencing of the ovine GLUT-3 cDNA and the tissue distribution of ovine GLUT-1 and GLUT-3 mRNA. It does not mention any direct interaction between the GLUT-3 protein and the GLUT-1 protein. Instead, it focuses on the characteristics and distribution of these two glucose transporter isoforms. Therefore, based on th…
367906	2A2871148	2A2652854	SQSTM1	LC3	[INST]Context: [PMID: 24401568 Hepatitis B virus X protein inhibits autophagic degradation by impairing lysosomal maturation. Deficiency in autophagy, a lysosome-dependent cell degradation pathway, has been associated with a variety of diseases especially cancer. Recently, the activation of autophagy by hepatitis B virus X (HBx) protein, which is implicated in hepatitis B virus -associated hepato…	NO, high confidence; Explanation: The provided context does not indicate a direct interaction between SQSTM1 protein and LC3 protein. Instead, it describes how both proteins are involved in the autophagic degradation pathway and how their degradation is affected by the hepatitis B virus X (HBx) protein. Specifically, it mentions that HBx-induced autophagosome formation is accompanied by unchanged…
622373	2A2865793	2A2696726	SNF5	NUP85	[INST]Context: [PMID: 23856128 Identification of the cell targets important for propolis-induced cell death in Candida albicans. Candida albicans is the most common fungal pathogen of humans, forming both commensal and opportunistic pathogenic interactions, causing a variety of skin and soft tissue infections in healthy people. In immunocompromised patients C. albicans can result in invasive, sys…	NO, high confidence; Explanation: The provided context does not mention any direct interaction between the SNF5 protein and the NUP85 protein. Instead, it lists these proteins as part of a group of genes involved in cell adhesion, biofilm formation, filamentous growth, phenotypic switching, and pathogenesis that were identified as being hypersensitive to propolis. There is no specific information…
396554	2A2736579	2A2410434	GADD34	AIF	[INST]Context: [PMID: 19148492 Targeted therapy of human osteosarcoma with 17AAG or rapamycin: characterization of induced apoptosis and inhibition of mTOR and Akt/MAPK/Wnt pathways. Osteosarcoma is highly resistant to current chemotherapy regimens. We used 17-AAG to inhibit Hsp90 and rapamycin to inhibit mTOR, in the osteosarcoma cell lines, HOS and KHOS/NP. HOS and KHOS cells were treated for 2…	NO, high confidence; Explanation: The provided context does not mention any direct interaction between GADD34 protein and AIF protein. Instead, it describes the effects of 17-AAG and rapamycin on various proteins and pathways in osteosarcoma cells. GADD34 is mentioned in the context of cell cycle regulation and down-regulation by 17-AAG, while AIF is mentioned in the context of apoptosis and rele…
648496	2A2600684	2A2535670	IkappaBalpha	FcgammaRIIb	[INST]Context: [PMID: 14985941 Intravenous immunoglobulin inhibits NF-kappaB activation and affects Fcgamma receptor expression in monocytes/macrophages. High-dose intravenous immunoglobulin therapy is well established as a standard therapy for Kawasaki disease that reduces the risk of developing coronary artery aneurysms. Activation of monocytes/macrophages and tumor necrosis factor-alpha activi…	NO, high confidence; Explanation: The provided context discusses the effects of intravenous immunoglobulin on NF-kappaB activation and FcgammaRIIb expression in monocytes/macrophages. It mentions that intravenous immunoglobulin inhibits NF-kappaB activation by preventing the degradation of the IkappaBalpha protein and affects the expression of FcgammaRIIb. However, there is no direct interaction …
87265	2A2415415	2A2876688	PRMT1	SUMO-1	[INST]Context: [PMID: 28695742 Human Regulatory Protein Ki-1/57 Is a Target of SUMOylation and Affects PML Nuclear Body Formation. Ki-1/57 is a nuclear and cytoplasmic regulatory protein first identified in malignant cells from Hodgkin's lymphoma. It is involved in gene expression regulation on both transcriptional and mRNA metabolism levels. Ki-1/57 belongs to the family of intrinsically unstruc…	NO, high confidence; Explanation: The provided context does not mention any direct interaction between PRMT1 protein and SUMO-1 protein. While it discusses the SUMOylation of Ki-1/57 and its interaction with SUMO proteins, it does not indicate any interaction between PRMT1 and SUMO-1. The context focuses on the role of Ki-1/57 in gene expression regulation and its modification by SUMO proteins, b…
117742	2A2516744	2A2571820	elongation factor 1beta	glutathione S-transferase P	[INST]Context: [PMID: 12833515 Proteome analysis of dermal fibroblasts cultured in vitro from human healthy subjects of different ages. Aging is a complex multifactorial process still far from being completely understood. On the other hand, we observed 38 proteins exhibiting more than three-fold reproducible variations with aging, some (45%) being reduced such as F-actin capping protein alpha1, p…	NO, high confidence; Explanation: The provided context does not mention any direct interaction between elongation factor 1beta protein and glutathione S-transferase P protein. Instead, it lists these proteins as part of a broader analysis of protein variations with aging in dermal fibroblasts. The context focuses on the changes in expression levels of various proteins with age but does not descri…
169483	2A2764298	2A2748379	KRAS	PTEN	[INST]Context: [PMID: 25373533 Updated guidelines for biomarker testing in colorectal carcinoma: a national consensus of the Spanish Society of Pathology and the Spanish Society of Medical Oncology. Publication of this consensus statement is a joint initiative of the Spanish Society of Pathology and the Spanish Society of Medical Oncology (SEOM), intended to revise and update the diagnostic and t…	NO, high confidence; Explanation: The provided context discusses the testing recommendations for various biomarkers in colorectal carcinoma, including KRAS and PTEN. However, there is no mention of a direct interaction between the KRAS protein and the PTEN protein. The context focuses on the therapeutic implications of these biomarkers rather than their molecular interactions. Therefore, based on…
365620	2A2592211	2A2652496	Hsc70	MAPK14	[INST]Context: [PMID: 35282608 Phosphorylation of the Hepatitis B Virus Large Envelope Protein. We here establish the phosphorylation sites in the human hepatitis B virus large envelope protein (L). L is involved in several functionally important interactions in the viral life cycle, including with the hepatitis b virus cellular receptor, hepatitis b virus capsid, Hsc70 chaperone, and cellular me…	NO, high confidence; Explanation: The provided context does not mention any direct interaction between the Hsc70 protein and the MAPK14 protein. Instead, it describes the phosphorylation patterns of the hepatitis B virus large envelope protein (L) and its interactions with various proteins, including Hsc70 and MAPK14. However, there is no indication that Hsc70 and MAPK14 interact with each other …
618581	2A2613339	2A2714841	ERG	CD31	[INST]Context: [PMID: 27515856 Diagnostic utility of FOSB immunohistochemistry in pseudomyogenic hemangioendothelioma and its histological mimics. BACKGROUND: Pseudomyogenic hemangioendothelioma is an unusual vascular tumor of intermediate malignancy that rarely metastasizes and tends to arise in the lower limbs of young adults and children. Histologically, pseudomyogenic hemangioendothelioma sho…	NO, high confidence; Explanation: The provided context does not mention any direct interaction between ERG protein and CD31 protein. It lists these proteins as part of the immunohistochemical profile of pseudomyogenic hemangioendothelioma but does not describe any interaction between them. Instead, it focuses on the diagnostic utility of FOSB and CAMTA1 immunohistochemistry in differentiating pse…
365518	2A2592211	2A2434596	HSPA8	ATP5B	[INST]Context: [PMID: 34580608 Identification of Potential Core Genes in Parkinson's Disease Using Bioinformatics Analysis. Purpose: This study aimed to explore new core genes related to the occurrence of Parkinson's disease and core genes that can lead to the progression of parkinson's disease. Methods: The expression profile data of GSE42966, which contained six substantia nigra tissues isolate…	NO, high confidence; Explanation: The provided context does not mention any direct interaction between the HSPA8 protein and the ATP5B protein. While both proteins are identified as hub genes in the study, there is no specific information or evidence given that suggests they interact with each other. The context focuses on the broader roles of these proteins in the pathogenesis of Parkinson's dis…
441734	2A2703005	2A2601220	osteopontin	interleukin -6	[INST]Context: [PMID: 25750541 Assessment of selected cytokines, proteins, and growth factors in the peritoneal fluid of patients with ovarian cancer and benign gynecological conditions. The goal of this study was to assess the behavior of selected cytokines and growth factors within the peritoneal fluid in pathologies associated with ascites and to assess the relationship between the levels of t…	NO, high confidence; Explanation: The provided context does not indicate a direct interaction between osteopontin protein and interleukin-6 protein. While both proteins are mentioned in the study and their levels are assessed in the peritoneal fluid of patients with ovarian cancer and benign gynecological conditions, there is no specific information provided that suggests they interact with each …
197459	2A2430988	2A2544793	activating transcription factor 3	Fascin	[INST]Context: [PMID: 24569468 A novel staging model to classify oesophageal squamous cell carcinoma patients in China. BACKGROUND: Oesophageal squamous cell carcinoma (ESCC) is the predominant subtype of oesophageal carcinoma in China, with the overall 5-year survival rate of <10%. We aim to combine clinical variables and biomarkers to develop and validate a relative simple and reliable model, n…	NO, high confidence; Explanation: The provided context does not mention any direct interaction between the activating transcription factor 3 protein and the Fascin protein. Instead, it lists these proteins as part of a set of factors that are significantly associated with the survival of ESCC patients and are used to build the FENSAM model. There is no indication that these proteins interact with…
675651	2A2855033	2A2572245	Nav1.5	Glut1	[INST]Context: [PMID: 34359733 Neonatal Nav1.5 Protein Expression in Human Colorectal Cancer: Immunohistochemical Characterization and Clinical Evaluation. Voltage-gated Na+ channels (VGSCs) are expressed widely in human carcinomas and play a significant role in promoting cellular invasiveness and metastasis. However, human tissue-based studies and clinical characterization are lacking. In severa…	NO, high confidence; Explanation: The provided context does not indicate a direct interaction between Nav1.5 protein and Glut1 protein. Instead, it mentions that nNav1.5 expression co-occurs with other biomarkers associated with metastasis, including Glut1, but it does not describe any direct interaction between Nav1.5 protein and Glut1 protein. The context focuses on the expression patterns and …
306031	2A2459929	2A2509801	CDKN1A	CDC2	[INST]Context: [PMID: 9806590 Intercellular communication is involved in the bystander regulation of gene expression in human cells exposed to very low fluences of alpha particles. We demonstrate by western analysis that the expression levels of TP53 (formerly known as p53), CDKN1A (formerly known as p21Waf1), CDC2 (formerly known as p34cdc2), CCNB1 (cyclin B1) and RAD51 are significantly modulat…	NO, high confidence; Explanation: The provided context discusses the modulation of various gene expressions, including CDKN1A (p21Waf1) and CDC2 (p34cdc2), in response to alpha-particle exposure. However, it does not mention any direct interaction between the CDKN1A protein and the CDC2 protein. Instead, it focuses on the modulation of these proteins as part of a broader signaling pathway induced…
383413	2A2525717	2A2601220	EphB6	IL6	[INST]Context: [PMID: 34943232 Free Fatty Acid Species Differentially Modulate the Inflammatory Gene Response in Primary Human Skeletal Myoblasts. Age-related loss of skeletal muscle is associated with obesity and inflammation. However, the relevant fat components that mediate muscular inflammation are not known. Previously, we hypothesized that free fatty acids may directly induce inflammatory g…	NO, high confidence; Explanation: The provided context does not indicate a direct interaction between the EphB6 protein and the IL6 protein. While both proteins are mentioned in the context of inflammatory gene expression and myoblast replication in response to free fatty acids, there is no direct interaction described between EphB6 and IL6. Instead, they are presented as separate entities involv…
620298	2A2635036	2A2437937	U6 snRNA-associated Sm-like protein LSm3	ATP synthase F1 subunit gamma	[INST]Context: [PMID: 32308643 The Predicted Key Molecules, Functions, and Pathways That Bridge Mild Cognitive Impairment and Alzheimer's Disease . To elucidate the key molecules, functions, and pathways that bridge mild cognitive impairment and Alzheimer's disease, we investigated open gene expression data sets. One module was significantly negatively associated with mild cognitive impairment sa…	NO, high confidence; Explanation: The provided context does not mention any direct interaction between the U6 snRNA-associated Sm-like protein LSm3 protein and the ATP synthase F1 subunit gamma protein. Instead, it lists these proteins as part of the bridge genes related to mild cognitive impairment and Alzheimer's disease, respectively. There is no indication that these two proteins interact wit…
292816	2A2763256	2A2910009	GNB2L1	TRIM41	[INST]Context: [PMID: 15744538 Characterisation of a cluster of TRIM-B30.2 genes in the chicken MHC B locus. We have identified and characterised a cluster of six TRIM-B30.2 genes flanking the chicken BF/BL region of the B complex. In humans, a cluster of seven TRIM-B30.2 genes has been characterised within the MHC on Chromosome 6p21.33. Among the six chicken TRIM-B30.2 genes two are orthologous …	NO, high confidence; Explanation: The provided context does not mention any direct interaction between the GNB2L1 protein and the TRIM41 protein. It primarily discusses the structural and phylogenetic relationships of TRIM-B30.2 genes in the chicken MHC B locus and their orthologs in humans. While it notes that the chicken TRIM41 gene is orthologous to a human gene located on Chromosome 5, which …
44587	2A2918856	2A2398800	CTS	EIF4EBP1	[INST]Context: [PMID: 29940807 TRIM37 deficiency induces autophagy through deregulating the MTORC1-TFEB axis. TRIM37 gene mutations cause mulibrey nanism, a severe growth disorder with prenatal onset. Although TRIM37 depletion normally induces apoptosis, patients with TRIM37 mutations have a high risk of developing tumors, suggesting that there may be an alternative pro-survival mechanism for TRI…	NO, high confidence; Explanation: The provided context does not mention any direct interaction between CTS protein (cathepsin proteases) and EIF4EBP1 protein (eukaryotic translation initiation factor 4E binding protein 1). The context discusses the roles of TRIM37 in regulating the MTORC1-TFEB axis and its impact on autophagy and apoptosis. While it mentions various proteins involved in these pro…
324790	2A2568164	2A2644784	GPS2	MED10	[INST]Context: [PMID: 34195202 A Novel Risk Model Based on Lipid Metabolism-Associated Genes Predicts Prognosis and Indicates Immune Microenvironment in Breast Cancer. Background: Breast cancer is the most common tumor in women, and lipid metabolism involvement has been demonstrated in its tumorigenesis and development. However, the role of lipid metabolism-associated genes in the immune microenv…	NO, high confidence; Explanation: The provided context discusses the role of lipid metabolism-associated genes in breast cancer prognosis and immune microenvironment but does not mention any direct interaction between the GPS2 protein and the MED10 protein. The context focuses on the prognostic risk model based on four genes, including GPS2 and MED10, but does not provide evidence or details abou…
496398	2A2658178	2A2441644	MEK	p130cas	[INST]Context: [PMID: 29132432 AC-93253 iodide, a novel Src inhibitor, suppresses non-small cell lung cancer progression by modulating multiple Src-related signaling pathways. BACKGROUND: The tyrosine kinase Src is involved in the progression of many cancers. Moreover, inhibiting Src activity has been shown to obstruct several signaling pathways regulated by the EGFR. Thus, Src is a valuable targ…	NO, high confidence; Explanation: The provided context does not mention any direct interaction between MEK protein and p130cas protein. While both proteins are listed among the proteins modulated by AC-93253 iodide, there is no specific information indicating that they interact with each other. Instead, the context describes the effects of AC-93253 iodide on multiple proteins, including MEK and p…
622765	2A2865793	2A2596622	SMARCB1	IDH1	[INST]Context: [PMID: 33186471 Small bowel adenocarcinoma is a rare tumour. The NADEGE cohort has enrolled 347 patients with all stage small bowel adenocarcinoma from 2009 to 2012. Next-generation sequencing investigates the presence of 740 hotspot somatic mutations in a panel of 46 genes involved in carcinogenesis. The mismatch repair (MMR) status was assessed by immunochemistry. We have collect…	NO, high confidence; Explanation: The provided context does not mention any direct interaction between the SMARCB1 protein and the IDH1 protein. Instead, it discusses the association of IDH1 mutations with Crohn disease and SMARCB1 mutations with dMMR tumors. These are separate observations and do not indicate an interaction between the two proteins.</s>
92941	2A2445992	2A2712250	BNIP3L	PDCD5	[INST]Context: [PMID: 19383853 Two types of human malignant melanoma cell lines revealed by expression patterns of mitochondrial and survival-apoptosis genes: implications for malignant melanoma therapy. Human malignant melanoma has poor prognosis because of resistance to apoptosis and therapy. We describe identification of the expression profile of 1,037 mitochondria-focused genes and 84 surviva…	NO, high confidence; Explanation: The provided context discusses the expression patterns of various genes, including BNIP3L and PDCD5, in different types of malignant melanoma cell lines. However, it does not mention any direct interaction between the BNIP3L protein and the PDCD5 protein. Instead, it describes the expression levels of these genes in relation to the two types of malignant melanoma…
426251	2A2459794	2A2736893	cyclin-dependent kinase 4	proliferation associated protein gene	[INST]Context: [PMID: 11243867 Msx1 gene overexpression induces G1 phase cell arrest in human ovarian cancer cell line OVCAR3. Here we investigated whether one of homeobox-containing genes, Msx1, might be involved in the regulation of cell proliferation and cell cycle using Msx1 overexpressing human ovarian cancer cell line, OVCAR3. Overexpression of Msx1 in OVCAR3 cells inhibited cell proliferat…	NO, high confidence; Explanation: The provided context does not mention any direct interaction between cyclin-dependent kinase 4 protein and proliferation associated protein gene protein. Instead, it describes the effects of Msx1 overexpression on various cell cycle regulatory proteins and genes, including cyclin-dependent kinase 4 and proliferation associated protein gene. The context indicates …
562723	2A2652867	2A2592321	microtubule-associated protein 1 light chain-3B	protein-3	[INST]Context: [PMID: 28537848 BACKGROUND: Mitophagy is a form of autophagy for the elimination of mitochondria. Mitochondrial content and function are reduced in the skeletal muscle of patients with type 2 diabetes mellitus . Physical training has been shown to restore mitochondrial capacity in type 2 diabetes mellitus patients, but the role of mitophagy has not been examined in this context. Th…	NO, high confidence; Explanation: The context provided does not indicate a direct interaction between microtubule-associated protein 1 light chain-3B (LC3B) and Bcl-2/adenovirus E1B 19-kD interacting protein-3 (BNIP3). While both proteins are involved in the process of mitophagy, the text does not describe any direct interaction between them. Instead, it mentions the protein contents of various m…
169401	2A2764298	2A2529968	Nras	Ezh2	[INST]Context: [PMID: 27135738 An oncogenic Ezh2 mutation induces tumors through global redistribution of histone 3 lysine 27 trimethylation. B cell lymphoma and melanoma harbor recurrent mutations in the gene encoding the EZH2 histone methyltransferase (EZH2), but the carcinogenic role of these mutations is unclear. Here we describe a mouse model in which the most common somatic Ezh2 gain-of-fun…	NO, high confidence; Explanation: The provided context does not indicate a direct interaction between the Nras protein and the Ezh2 protein. Instead, it describes the effects of the Ezh2(Y641F) mutation on lymphoma and melanoma progression and mentions that the expression of the mutant Braf oncoprotein accelerates melanoma progression, while the mutant Nras oncoprotein does not. This suggests tha…
565428	2A2672324	2A2836821	MYO10	RPS27	[INST]Context: [PMID: 34175335 The periphilin 1-like BFAR isoform 3 is highly expressed in transcriptionally silent oocytes and involved in RNA metabolism. The mouse 3110001I22Rik gene located in the first intron of Bfar is considered as a Bfar variant coding for the BFARv3 protein. However, it differs from other BFAR isoforms and resembles periphilin 1 (PPHLN1) due to its two (Lge1 and serine-ri…	NO, high confidence; Explanation: The provided context does not mention any direct interaction between MYO10 protein and RPS27 protein. While both proteins are identified as part of the BFARv3 interactome, there is no specific evidence or statement indicating that they interact with each other. The context focuses on the interaction of BFARv3 with various proteins involved in RNA metabolism, calc…
490928	2A2895182	2A2418243	TFIID	Noxa	[INST]Context: [PMID: 35361962 Loss of TAF8 causes TFIID dysfunction and p53-mediated apoptotic neuronal cell death. Mutations in genes encoding general transcription factors cause neurological disorders. Despite clinical prominence, the consequences of defects in the basal transcription machinery during brain development are unclear. We found that loss of the TATA-box binding protein-associated …	NO, high confidence; Explanation: The provided context does not indicate a direct interaction between the TFIID protein and the Noxa protein. Instead, it describes how the loss of TAF8, a component of TFIID, leads to elevated levels of p53 and its target genes, including Noxa. This suggests that the interaction is indirect, mediated through the p53 pathway rather than a direct interaction between…
250114	2A2458996	2A2601113	CD48	IL33	[INST]Context: [PMID: 30306094 Evaluation of Soluble CD48 Levels in Patients with Allergic and Nonallergic Asthma in Relation to Markers of Type 2 and Non-Type 2 Immunity: An Observational Study. CD48 is a costimulatory receptor associated with human asthma. We aimed to assess the significance of the soluble form of CD48 (sCD48) in allergic and nonallergic asthma. Volunteer patients completed an …	NO, high confidence; Explanation: The provided context does not indicate any direct interaction between the CD48 protein and the IL33 protein. The study mentions that both CD48 and IL33 levels are elevated in patients with allergic and nonallergic asthma, but it does not describe any interaction between these two proteins. Instead, it focuses on the levels of these proteins as markers of asthma a…
104956	2A2576391	2A2601220	beta-globin	interleukin 6	[INST]Context: [PMID: 2813429 Combination of interleukins 3 and 6 preserves stem cell function in culture and enhances retrovirus-mediated gene transfer into hematopoietic stem cells. The effects of several hematopoietic growth factors on primitive murine bone marrow progenitor cells [colony-forming unit(s)-spleen (CFU-S)] have been investigated during culture for 2-6 days. Interleukin 3 was requ…	NO, high confidence; Explanation: The provided context discusses the effects of interleukin 3 and interleukin 6 on hematopoietic stem cells and their role in enhancing retrovirus-mediated gene transfer. While interleukin 6 is mentioned as a growth factor that enhances stem cell function and gene transfer, there is no direct interaction described between the beta-globin protein and interleukin 6 p…
288225	2A2514431	2A2943709	DYNLL1	CSE1	[INST]Context: [PMID: 31465861 XPO1 is a critical player for bortezomib resistance in multiple myeloma: A quantitative proteomic approach. Among the blood cancers, 13% mortality is caused by Multiple myeloma type of hematological malignancy. In spite of therapeutic advances in chemotherapy treatment, still multiple myeloma remains an incurable disease is mainly due to emergence of chemoresistance…	NO, high confidence; Explanation: The provided context does not mention any direct interaction between DYNLL1 protein and CSE1 protein. While both proteins are listed among the proteins associated with XPO1, there is no specific information or evidence provided that indicates a direct interaction between DYNLL1 and CSE1. The context focuses on the role of XPO1 in bortezomib resistance and lists v…
313644	2A2863516	2A2861717	Skp1	Sgt1	[INST]Context: [PMID: 20404110 Hsp90-Sgt1 and Skp1 target human Mis12 complexes to ensure efficient formation of kinetochore-microtubule binding sites. The Hsp90-Sgt1 chaperone complex is important for this process; However, its targets are not conserved and its exact contribution to kinetochore assembly is unclear. Here, we show that human Hsp90-Sgt1 interacts with the Mis12 complex, a so-called…	YES, high confidence; Explanation: The context provided indicates that the inhibition of both Sgt1 and Skp1 affects the assembly and turnover of the Mis12 complex, which is crucial for the formation of kinetochore-microtubule binding sites. This suggests that Sgt1 and Skp1 interact in a way that influences the stability and function of the Mis12 complex, thereby affecting chromosome alignment and…
419893	2A2536414	2A2548752	FEN1	GADD45A	[INST]Context: [PMID: 28893156 Erythrosine B and quinoline yellow dyes regulate DNA repair gene expression in human HepG2 cells. Erythrosine B is a cherry pink food colorant and is widely used in foods, drugs, and cosmetics. Quinoline yellow is a chinophthalon derivative used in cosmetic compositions for application to the skin, lips, and/or body surface. Previously, erythrosine b and quinoline y…	NO, high confidence; Explanation: The provided context does not mention any direct interaction between the FEN1 protein and the GADD45A protein. While both proteins are involved in DNA repair pathways, the context describes their expression levels in response to erythrosine B and quinoline yellow dyes separately. There is no indication that FEN1 and GADD45A interact with each other directly. Inst…
163038	2A2894514	2A2610724	TUBA4A	KRT9	[INST]Context: [PMID: 31547269 Comprehensive studies of the effects of prolonged exposure to space conditions and the overload experienced during landing on physiological and biochemical changes in the human body are extremely important in the context of planning long-distance space flights, which can be associated with constant overloads and various risk factors for significant physiological cha…	NO, high confidence; Explanation: The provided context does not mention any direct interaction between the TUBA4A protein and the KRT9 protein. The context discusses the roles of various proteins in different pathways and their changes in response to space conditions and landing, but it does not indicate any specific interaction between TUBA4A and KRT9. Therefore, based on the given information, …
581818	2A2459937	2A2547361	p27kip1	Cdh1	[INST]Context: [PMID: 26963853 TGF-beta activates APC through Cdh1 binding for Cks1 and Skp2 proteasomal destruction stabilizing p27kip1 for normal endometrial growth. We previously reported that aberrant TGF-beta/Smad2/3 signaling in endometrial cancer leads to continuous ubiquitylation of p27(kip1) by the E3 ligase SCF-Skp2/Cks1 causing its degradation, as a putative mechanism involved in the p…	YES, high confidence; Explanation: The context provided indicates that Cdh1 plays a crucial role in the regulation of p27kip1 protein levels. Specifically, TGF-beta activates Cdh1, which in turn binds to APC/C to form an E3 ligase complex that ubiquitylates Cks1 and Skp2, leading to their proteasomal degradation. This degradation prevents the ubiquitylation and degradation of p27kip1, thereby sta…
256578	2A2837915	2A2836821	rpS3a	ribosomal protein S27	[INST]Context: [PMID: 23379559 Proteins of the human 40S ribosomal subunit involved in hepatitis C internal ribosome entry site binding as revealed from fluorescent labeling. Initiation of translation of genomic RNA of hepatitis C virus is provided by a highly structured fragment in its 5'-untranslated region, the so-called Internal Ribosome Entry Site . In this work, the exposed NH2-groups of pr…	NO, high confidence; Explanation: The provided context discusses the roles of ribosomal proteins S27 and S3a in the binding of the hepatitis C virus internal ribosome entry site (IRES) to the 40S ribosomal subunit. It describes how the modification levels of these proteins change upon binding to different fragments of the IRES. However, there is no mention of a direct interaction between the rpS3…
365270	2A2592211	2A2592161	HSC70	Hsp70	[INST]Context: [PMID: 32467226 Disassembly of Tau fibrils by the human Hsp70 disaggregation machinery generates small seeding-competent species. The accumulation of amyloid Tau aggregates is implicated in Alzheimer's disease and other tauopathies. Molecular chaperones are known to maintain protein homeostasis. Here, we show that an ATP-dependent human chaperone system disassembles Tau fibrils in …	YES, high confidence; Explanation: The context indicates that the Hsp70 disaggregation machinery is mediated by the core chaperone HSC70, assisted by specific cochaperones. This implies that HSC70 and Hsp70 are part of the same system and interact with each other to disassemble Tau fibrils. Therefore, HSC70 and Hsp70 are considered to interact within the described molecular machinery.</s>
439817	2A2924815	2A2572245	UCHL1	SLC2A1	[INST]Context: [PMID: 33971585 An autoantigen profile of human A549 lung cells reveals viral and host etiologic molecular attributes of autoimmunity in COVID-19. We aim to establish a comprehensive COVID-19 autoantigen atlas in order to understand autoimmune diseases caused by SARS-CoV-2 infection. Based on the unique affinity between dermatan sulfate and autoantigens, we identified 348 proteins …	NO, high confidence; Explanation: The provided context does not mention any direct interaction between UCHL1 protein and SLC2A1 protein. The context lists these proteins as part of a larger set of autoantigens and targets for future investigation but does not describe any specific interaction between UCHL1 and SLC2A1. Therefore, based on the given information, there is no evidence to suggest that…
319560	2A2544445	2A2866725	FTH1	SOD2	[INST]Context: [PMID: 28469396 Expression of Reactive Oxygen Species-Related Transcripts in Egyptian Children With Autism. The molecular basis of the pathophysiological role of oxidative stress in autism is understudied. Herein, we used polymerase chain reaction array to analyze transcriptional pattern of 84 oxidative stress genes in peripheral blood mononuclear cell pools isolated from 32 autist…	NO, high confidence; Explanation: The provided context does not mention any direct interaction between FTH1 protein and SOD2 protein. It discusses the downregulation of various oxidative stress-related transcripts, including FTH1 and SOD2, in autistic patients compared to healthy controls. However, there is no indication that these two proteins interact with each other in the context of the study…
363970	2A2866725	2A2571820	SOD2	GSTP1	[INST]Context: [PMID: 32905960 Usefulness of current candidate genetic markers to identify childhood cancer patients at risk for platinum-induced ototoxicity: Results of the European PanCareLIFE cohort study. BACKGROUND: Irreversible sensorineural hearing loss is a common side effect of platinum treatment with the potential to significantly impair the neurocognitive, social and educational develo…	NO, high confidence; Explanation: The provided context does not mention any direct interaction between the SOD2 protein and the GSTP1 protein. The study focuses on the role of various candidate genes and their variants in susceptibility to cisplatin-induced ototoxicity, but it does not describe any specific interaction between SOD2 and GSTP1 proteins. Instead, it lists these proteins as part of a…
36187	2A2936581	2A2704682	VIM	P53	[INST]Context: [PMID: 26722523 Clinical and pathological characteristics of extramammary Paget's disease: report of 246 Chinese male patients. Extramammary Paget's disease is a rare cutaneous neoplasm. The aim of this study was to elaborate the clinical and pathological features of Chinese extramammary paget's disease male patients. The study comprised 246 patients with extramammary paget's disea…	NO, high confidence; Explanation: The provided context does not mention any direct interaction between VIM protein and P53 protein. The context discusses the expression levels of various proteins, including VIM and P53, in tumor tissues of extramammary Paget's disease patients. However, it does not indicate any interaction between VIM and P53 proteins. Instead, it describes their individual expre…
707257	2A2475316	2A2630432	cofilin 1	lamin A/C	[INST]Context: [PMID: 21569507 Identification of new autoantibody specificities directed at proteins involved in the transforming growth factor beta pathway in patients with systemic sclerosis. INTRODUCTION: Antinuclear antibodies, usually detected by indirect immunofluorescence on HEp-2 cells, are identified in 90% of patients with systemic sclerosis . Thus, approximately 10% of systemic scleros…	NO, high confidence; Explanation: The provided context does not mention any direct interaction between cofilin 1 protein and lamin A/C protein. The context discusses the identification of various autoantigens in systemic sclerosis patients, including cofilin 1 and lamin A/C, but it does not describe any interaction between these two specific proteins. Instead, it lists them as separate antigens r…
43302	2A2918856	2A2763771	CTs	RAMP 3	[INST]Context: [PMID: 10385705 Multiple amylin receptors arise from receptor activity-modifying protein interaction with the calcitonin receptor gene product. Receptor activity-modifying proteins are single-transmembrane proteins that transport the calcitonin receptor-like receptor to the cell surface. RAMP 1-transported calcitonin receptor-like receptor is a calcitonin gene-related peptide recep…	YES, high confidence; Explanation: The context provided describes the interaction between RAMP 3 protein and CTs protein (which refers to calcitonin). Specifically, it mentions that the RAMP 3-derived amylin receptor demonstrates a high affinity for CTs, indicating that RAMP 3 interacts with CTs to form a functional receptor complex. This interaction is crucial for the receptor's ability to bind …
403422	2A2592161	2A2459289	HSP70	CDC42	[INST]Context: [PMID: 26519780 Russell's viper with its five sub-species is found throughout the Indian subcontinent. The present work was aimed to study the dose and time dependent cytotoxic effects of Russell's viper venom on human A549 cells grown in vitro. As small gtpase play pivotal roles in deciding the cellular morphology, polarity, cell movement and overall signaling cascade. It was show…	NO, high confidence; Explanation: The provided context discusses the effects of Russell's viper venom on human A549 cells, including changes in the expression patterns of various genes and proteins such as HSP70 and CDC42. However, there is no direct mention of an interaction between HSP70 protein and CDC42 protein. Instead, the context describes their individual roles in the cellular response to…
74365	2A2909421	2A2764443	transferrin	Rab 27	[INST]Context: [PMID: 15632015 Melanocyte-specific proteins are aberrantly trafficked in melanocytes of Hermansky-Pudlak syndrome-type 3. Hermansky-Pudlak Syndrome-type 3 is a relatively mild subtype of HPS with minimal cutaneous and ocular depigmentation. The hermansky-pudlak syndrome-type 3 gene encodes a novel protein of unknown function with a predicted molecular weight of 114 kd. To assess t…	NO, high confidence; Explanation: The provided context does not mention any direct interaction between transferrin protein and Rab 27 protein. It describes the localization of various proteins in melanocytes of Hermansky-Pudlak syndrome-type 3, including transferrin and Rab 27, but does not indicate any interaction between these two specific proteins. Instead, it focuses on the aberrant trafficki…
624652	2A2576061	2A2897492	alpha-globin	alpha-globin transcription factor CP2	[INST]Context: [PMID: 8349681 Characterization of the molecularly cloned murine alpha-globin transcription factor CP2. We recently cloned human and murine cDNAs that encode CP2, a transcription factor that interacts with the murine alpha-globin promoter. In this report, we exploited our ability to express CP2 in bacteria and eukaryotic cells to further investigate factor activities in vitro and i…	NO, high confidence; Explanation: The provided context describes the characterization of the alpha-globin transcription factor CP2 and its role in activating the transcription of the alpha-globin promoter. However, it does not mention any direct interaction between the alpha-globin protein and the alpha-globin transcription factor CP2 protein. Instead, it focuses on the activities of CP2 in bindi…
580958	2A2942159	2A2774054	WNT7A	RGS1	[INST]Context: [PMID: 20083228 Genome-wide analysis of chromosomal alterations in patients with esophageal squamous cell carcinoma exposed to tobacco and betel quid from high-risk area in India. Genomic alterations such as chromosomal amplifications, deletions and loss of heterozygosity play an important role in the pathogenesis and progression of cancer. In this current study, Affymetrix 10K sin…	NO, high confidence; Explanation: The provided context does not mention any direct interaction between the WNT7A protein and the RGS1 protein. The context discusses the genomic alterations and candidate genes associated with esophageal squamous cell carcinoma, but it does not specify any interaction between these two proteins. Therefore, based on the given information, there is no evidence to sug…
102766	2A2704682	2A2763386	P53	HsRAD51	[INST]Context: [PMID: 10767546 P53 splice acceptor site mutation and increased HsRAD51 protein expression in Bloom's syndrome GM1492 fibroblasts. GM1492 human diploid skin fibroblasts derived from a patient with Bloom's syndrome, lack detectable p53 mRNA and protein as shown by Northern and Western blotting, and express an increased RecA-like activity. Here we demonstrate that the p53 gene is gro…	NO, high confidence; Explanation: The provided context discusses the lack of p53 protein and the increased levels of HsRAD51 protein in Bloom's syndrome GM1492 fibroblasts. It mentions that the absence of sufficient levels of wild-type p53 and the increased levels of HsRAD51 protein may contribute to the elevated RecA-like activity in the cells. However, there is no direct interaction mentioned b…
707718	2A2497730	2A2779376	DDB1	ROC1	[INST]Context: [PMID: 21795677 Cullin 4B protein ubiquitin ligase targets peroxiredoxin III for degradation. Cullin 4B is a scaffold protein that assembles cullin-RING ubiquitin ligase (E3) complexes. Recent studies have revealed that germ-line mutations in cullin 4b can cause mental retardation, short stature, and many other abnormalities in humans. Identifying specific cullin 4b substrates will…	YES, high confidence; Explanation: The context provided indicates that DDB1 and ROC1 are both part of the DDB1-CUL4B-ROC1 complex, which is essential for the proteolysis of peroxiredoxin III. This suggests that DDB1 and ROC1 interact within this complex to facilitate the ubiquitination and degradation of peroxiredoxin III. Therefore, DDB1 and ROC1 are interacting entities.</s>
457769	2A2876688	2A2672209	SUMO1	MYH9	[INST]Context: [PMID: 27527345 Nonsynonymous variants in MYH9 and ABCA4 are the most frequent risk loci associated with nonsyndromic orofacial cleft in Taiwanese population. BACKGROUND: Nonsyndromic orofacial cleft is a common birth defect with a complex etiology, including multiple genetic and environmental risk factors. Recent whole genome analyses suggested associations between nonsyndromic or…	NO, high confidence; Explanation: The provided context does not mention any direct interaction between the SUMO1 protein and the MYH9 protein. The context discusses the identification of nonsynonymous variants in various genes associated with nonsyndromic orofacial cleft, including MYH9 and ABCA4, but it does not provide any information about an interaction between SUMO1 and MYH9. Therefore, base…
12592	2A2640132	2A2510834	EB3	drebrin	[INST]Context: [PMID: 22275434 Apico-basal elongation requires a drebrin-E-EB3 complex in columnar human epithelial cells. Although columnar epithelial cells are known to acquire an elongated shape, the mechanisms involved in this morphological feature have not yet been completely elucidated. Using columnar human intestinal Caco2 cells, it was established here that the levels of drebrin E, an act…	YES, high confidence; Explanation: The context provided indicates that drebrin E and EB3 form a complex that connects the F-actin and microtubule networks apically during epithelial cell morphogenesis. This suggests a direct interaction between drebrin E and EB3 proteins, as they are part of the same complex that contributes to the elongation process in columnar epithelial cells.</s>
51744	2A2865919	2A2749683	SNAP25	PTPN6	[INST]Context: [PMID: 29794791 Patients with mycosis fungoides developing tumors or extracutaneous lesions usually have a poor prognosis with no cure has so far been available. To identify potential novel biomarkers for mycosis fungoides at the tumor stage, a genomic mapping of 41 cutaneous lymphoma biopsies was used to explore for significant genes.The gene expression profiling datasets of mycos…	NO, high confidence; Explanation: The provided context does not mention any direct interaction between the SNAP25 protein and the PTPN6 protein. It lists these proteins as part of a set of hub genes associated with cutaneous T-cell lymphoma and adult T-cell lymphoma/leukemia but does not describe any specific interaction between SNAP25 and PTPN6. Therefore, based on the given information, there i…
215541	2A2851467	2A2400850	RXRalpha	FABPpm	[INST]Context: [PMID: 24262292 Effect of pre-existing maternal obesity, gestational diabetes and adipokines on the expression of genes involved in lipid metabolism in adipose tissue. OBJECTIVE: To determine the effect of maternal obesity, gestational diabetes mellitus and adipokines on the expression of genes involved in fatty acid uptake, transport, synthesis and metabolism. MATERIALS/METHODS: H…	NO, high confidence; Explanation: The provided context does not mention any direct interaction between the RXRalpha protein and the FABPpm protein. Instead, it discusses the effects of pre-existing maternal obesity, gestational diabetes mellitus, and adipokines on the expression of various genes involved in lipid metabolism, including those encoding RXRalpha and FABPpm. The context does not indic…
626972	2A2943709	2A2905922	CSE1L	FAS	[INST]Context: [PMID: 33602168 Mining prognostic markers of Asian hepatocellular carcinoma patients based on the apoptosis-related genes. BACKGROUND: Apoptosis-related genesplay an essential role in the occurrence and progression of hepatocellular carcinoma. However, few studies have focused on the prognostic significance of apoptosis-related genes in hepatocellular carcinoma. In the study, we ai…	NO, high confidence; Explanation: The provided context does not mention any direct interaction between the CSE1L protein and the FAS protein. While both proteins are part of the 4-gene prognostic model for hepatocellular carcinoma, there is no specific information indicating that they interact with each other. The context focuses on their individual roles in the model and their association with t…
127695	2A2880698	2A2884721	GluProRS	LysRS	[INST]Context: [PMID: 23536245 The stepwise emergence of those new domains is consistent with their involvement in a broad range of biological functions beyond protein synthesis, and correlates with the increasing biological complexity of higher organisms. While some of the domains are uniquely found in aaRSs and may have originated from nucleic acid binding motifs, others are common domain modul…	YES, high confidence; Explanation: The context provided indicates that the multi-synthetase complex consists of nine aaRSs, including GluProRS and LysRS, and three scaffold proteins. The multi-synthetase complex is described as a large stable complex in humans, suggesting that the components within the complex, such as GluProRS and LysRS, interact with each other to facilitate protein synthesis a…
127193	2A2590057	2A2712591	EL52	P4HB	[INST]Context: [PMID: 34557019 Background: Ischemic cardiomyopathy and nonischemic dilated cardiomyopathy are the two most common causes of heart failure. However, our understanding of the specific proteins and biological processes distinguishing dilated cardiomyopathy from ischemic cardiomyopathy remains insufficient. Materials and Methods: The proteomics analyses were performed on serum samples…	NO, high confidence; Explanation: The provided context does not mention any direct interaction between the EL52 protein and the P4HB protein. The context lists these proteins as part of the hub circulating proteins identified in dilated cardiomyopathy but does not describe any specific interaction between them. Instead, it focuses on their individual roles in the disease process.</s>
551563	2A2610838	2A2513318	cytokeratin 8	DVL3	[INST]Context: [PMID: 33003551 Investigating Radiotherapy Response in a Novel Syngeneic Model of Prostate Cancer. The prostate cancer field lacks clinically relevant, syngeneic mouse models which retain the tumour microenvironment observed in prostate cancer patients. This study establishes a cell line from prostate tumour tissue derived from the Pten-/-/trp53-/- mouse, termed DVL3 which when sub…	NO, high confidence; Explanation: The provided context does not mention any direct interaction between cytokeratin 8 protein and DVL3 protein. Instead, it describes the characteristics of the DVL3 cell line and its tumor formation in mice, including the expression of cytokeratin 8. The context focuses on the properties and responses of the DVL3 model in relation to prostate cancer, but it does no…
128298	2A2450658	2A2908767	CA12	TRAILR3	[INST]Context: [PMID: 17158757 Identification of novel genes that co-cluster with estrogen receptor alpha in breast tumor biopsy specimens, using a large-scale real-time reverse transcription-PCR approach. The estrogen receptor alpha plays a critical role in the pathogenesis and clinical behavior of breast cancer. To obtain further insights into the molecular basis of estrogen-dependent forms of …	NO, high confidence; Explanation: The provided context does not mention any direct interaction between CA12 protein and TRAILR3 protein. The context lists various genes and proteins, including CA12 and TRAILR3, that are involved in different cellular processes such as apoptosis, growth factors, and metabolic enzymes. However, there is no specific information or evidence provided that indicates a …
439550	2A2924815	2A2592309	ubiquitin carboxyl-terminal hydrolase isozyme L1	heat-shock protein beta-1	[INST]Context: [PMID: 18079679 Proteomic profiling of human retinal and choroidal endothelial cells reveals molecular heterogeneity related to tissue of origin. PURPOSE: The ocular vascular endothelium plays a key role in the development of several leading retinal causes of blindness in Western nations. Choroidal endothelial cells are integral to the subretinal neovascular lesions that characteri…	NO, high confidence; Explanation: The provided context does not mention any direct interaction between ubiquitin carboxyl-terminal hydrolase isozyme L1 (UCH-L1) protein and heat-shock protein beta-1 protein. The context lists these proteins as differentially expressed in choroidal endothelial cells but does not describe any interaction or combined effect between them. Therefore, based on the give…
385908	2A2907654	2A2417527	triosephosphate isomerase	adipocyte plasma membrane-associated protein	[INST]Context: [PMID: 18156650 Proteomic analysis of human omental adipose tissue in the polycystic ovary syndrome using two-dimensional difference gel electrophoresis and mass spectrometry. BACKGROUND: Our aim was to study the protein expression profiles of omental adipose tissue biopsies obtained from morbidly obese women with or without polycystic ovary syndrome at the time of bariatric surger…	NO, high confidence; Explanation: The provided context does not mention any direct interaction between triosephosphate isomerase protein and adipocyte plasma membrane-associated protein. Instead, it lists these proteins as part of a broader set of proteins whose expression levels are differentially regulated in omental adipose tissue of polycystic ovary syndrome patients compared to controls. The…
502243	2A2847424	2A2680606	p40	Th1	[INST]Context: [PMID: 9933428 Serum concentrations of cytokines in patients with active tuberculosis and after treatment. During tuberculosis cytokines play a role in host defence. To determine the cytokine pattern during various disease stages of tuberculosis, serum levels of IL-12, interferon-gamma, IL-4, IL-6 and IL-10 were measured in 81 patients with active tuberculosis, 15 patients during t…	NO, high confidence; Explanation: The provided context discusses the serum levels of various cytokines, including IL-12 (p40 and p70) and interferon-gamma, in patients with active tuberculosis. While it mentions that IL-12 levels were not significantly higher in patients with active tuberculosis compared to other groups, and that interferon-gamma levels were elevated during active tuberculosis, i…
574357	2A2734750	2A2532229	PPARalpha	FABP-4	[INST]Context: [PMID: 25326905 Irisin has no effect on lipolysis in 3T3-L1 adipocytes or fatty acid metabolism in HepG2 hepatocytes. Irisin, a newly identified myokine responsible for browning of white or beige adipocytes, has been reported to be present at reduced levels in diabetic patients and associated with obesity, serum triglyceride levels, and intrahepatic triglyceride levels. We wondered…	NO, high confidence; Explanation: The provided context does not mention any direct interaction between PPARalpha protein and FABP-4 protein. The context discusses the effects of irisin on various genes and proteins involved in fatty acid metabolism in adipocytes and hepatocytes, but it does not indicate any specific interaction between PPARalpha and FABP-4. Therefore, based on the given informati…
148269	2A2548823	2A2548822	G beta 1	G beta 2	[INST]Context: [PMID: 8804400 The G protein beta subunit Gpb1 of Schizosaccharomyces pombe is a negative regulator of sexual development. A Schizosaccharomyces pombe homolog of mammalian genes encoding G protein beta subunits, gpb1+, was cloned by the polymerase chain reaction using primer pairs that correspond to sequences conserved in several G beta genes of other species followed by screening …	NO, high confidence; Explanation: The provided context discusses the G protein beta subunit Gpb1 of Schizosaccharomyces pombe and its role in regulating sexual development. It mentions that the gpb1 gene encodes a protein that shows homology with human G beta 1 and G beta 2 proteins. However, there is no indication that G beta 1 protein and G beta 2 protein interact with each other. Instead, they…
358277	2A2737439	2A2865768	parkin	synphilin-1	[INST]Context: [PMID: 12761037 Identification and functional characterization of a novel R621C mutation in the synphilin-1 gene in Parkinson's disease. Synphilin-1 is linked to the pathogenesis of Parkinson's disease based on its identification as an alpha-synuclein (PARK1) and parkin interacting protein. Moreover, synphilin-1 is a component of Lewy bodies in brains of sporadic parkinson's diseas…	YES, high confidence; Explanation: The context provided indicates that synphilin-1 is linked to the pathogenesis of Parkinson's disease because it interacts with alpha-synuclein (PARK1) and parkin. This suggests that synphilin-1 and parkin proteins interact with each other, as they are both mentioned in the context of Parkinson's disease and their roles in the disease process.</s>
198418	2A2430988	2A2508404	ATF3	DNMT1	[INST]Context: [PMID: 17640171 Alterations of metastasis-related genes identified using an oligonucleotide microarray of genistein-treated HCC1395 breast cancer cells. Genistein, one of the major isoflavones, potently inhibits the growth and metastasis of breast cancer. We investigated the effect of genistein in HCC1395 cells, a cell line derived from an early-stage primary breast cancer. Geniste…	NO, high confidence; Explanation: The provided context mentions that genistein upregulates ATF3 and DNMT1, which inhibit invasion and metastasis. However, it does not indicate any direct interaction between the ATF3 protein and the DNMT1 protein. Instead, it describes their individual roles in inhibiting invasion and metastasis. Therefore, based on the given information, there is no evidence of a…
259340	2A2459395	2A2748680	parafibromin	parathyroid hormone	[INST]Context: [PMID: 23093699 MEN1 intragenic deletions may represent the most prevalent somatic event in sporadic primary hyperparathyroidism. OBJECTIVE: Primary hyperparathyroidism is characterised by an inappropriate over production of parathyroid hormone and it is the most frequent pathological condition of the parathyroid glands. The genetic alterations underlying the sporadic forms of prim…	NO, high confidence; Explanation: The provided context does not mention any direct interaction between parafibromin protein and parathyroid hormone protein. The context discusses the genetic alterations and protein expression in parathyroid tumors, but it does not describe any interaction between parafibromin and parathyroid hormone. Instead, it focuses on the role of MEN1 gene and its associated…
235015	2A2498455	2A2509801	CAK	Cdc2	[INST]Context: [PMID: 16191191 BACKGROUND: Normal cell cycle progression requires the precise activation and inactivation of cyclin-dependent protein kinases, which consist of a CDK and a cyclin subunit. A novel cell cycle regulator called Speedy/Ringo shows no sequence similarity to cyclins, yet can directly bind to and activate cyclin-dependent protein kinases. Speedy/Ringo proteins, which bind…	NO, high confidence; Explanation: The provided context does not indicate a direct interaction between CAK protein and Cdc2 protein. Instead, it describes the role of CAK in phosphorylating Cdk2 at Thr-160 and the activation of Cdk2 by Speedy/Ringo A2 in a CAK-independent manner. The context focuses on the differences in substrate specificity and activation mechanisms between Cdk2-cyclin A and Cdk…
50140	2A2683624	2A2459414	NIPBL	CDCA5	[INST]Context: [PMID: 27207471 Cohesin is a highly-conserved protein complex that plays important roles in sister chromatid cohesion, chromatin structure, gene expression, and DNA repair. In humans, cohesin is a ubiquitously expressed, multi-subunit protein complex composed of core subunits SMC1A, SMC3, RAD21, STAG1/2 and regulatory subunits WAPL, PDS5A/B, CDCA5, NIPBL, and MAU2. Recent studies h…	NO, high confidence; Explanation: The provided context lists NIPBL and CDCA5 as regulatory subunits of the cohesin complex but does not mention any direct interaction between the NIPBL protein and the CDCA5 protein. Instead, it describes them as part of the same complex without specifying any specific interaction between these two subunits.</s>
492184	2A2889302	2A2649179	SYT	monoacylglycerol lipase	[INST]Context: [PMID: 33049367 Cannabinoid receptor subtype influence on neuritogenesis in human SH-SY5Y cells. Human SH-SY5Y neuroblastoma cells stably expressing exogenous CB1 (CB1XS) or CB2 (CB2XS) receptors were developed to investigate endocannabinoid signaling in the extension of neuronal projections. Expression of cannabinoid receptors did not alter proliferation rate, viability, or apopto…	NO, high confidence; Explanation: The provided context does not indicate a direct interaction between SYT protein and monoacylglycerol lipase protein. The context discusses the effects of various endocannabinoid system components and inhibitors on neuritogenesis in SH-SY5Y cells, but it does not mention any specific interaction between SYT protein and monoacylglycerol lipase protein. Instead, it …
305443	2A2459929	2A2459951	p21CIP1	p15INK4B	[INST]Context: [PMID: 9875645 Immediate onset of DNA synthesis in remnant rat liver after 90% hepatectomy by an administration of follistatin. BACKGROUND/AIM: Follistatin is an antagonist of activins and is effective in promoting liver regeneration after 70% hepatectomy. To examine its efficacy under more critical conditions, we studied the effect of follistatin on liver regeneration in 90% hepat…	NO, high confidence; Explanation: The provided context discusses the expression of mRNA for p21CIP1 and p15INK4B in fed and starved rats, but it does not mention any direct interaction between the p21CIP1 protein and the p15INK4B protein. The context focuses on the changes in mRNA expression levels rather than the interaction between the proteins themselves. Therefore, based on the given informat…
312849	2A2626897	2A2540291	CD58	FLI1	[INST]Context: [PMID: 12199786 Gene expression analysis of 1,25(OH)2D3-dependent differentiation of HL-60 cells: a cDNA array study. The alterations in gene expression associated with 1,25(OH)2D3-induced differentiation of HL-60 cells were studied in order to identify potential targets for further investigation of the genetic basis of acute myeloid leukaemia. Atlas human haematology filters, incl…	NO, high confidence; Explanation: The provided context does not mention any direct interaction between the CD58 protein and the FLI1 protein. The context discusses the gene expression changes associated with 1,25(OH)2D3-induced differentiation of HL-60 cells, including the downregulation of CD58 and FLI1. However, it does not indicate that these two proteins interact with each other. Instead, the…
703289	2A2456072	2A2877579	CBX4	SUV39H2	[INST]Context: [PMID: 32979540 Biological functions of chromobox proteins in stem cell self-renewal, lineage-commitment, cancer and development. Epigenetic regulatory proteins support mammalian development, cancer, aging and tissue repair by controlling many cellular processes including stem cell self-renewal, lineage-commitment and senescence in both skeletal and non-skeletal tissues. We review …	NO, high confidence; Explanation: The provided context discusses the roles of various epigenetic regulatory proteins, including CBX4 and SUV39H2, in the formation of heterochromatin and the regulation of gene expression. However, there is no direct mention of an interaction between CBX4 protein and SUV39H2 protein. Instead, the context describes their roles in separate pathways: CBX4 is associate…
403621	2A2592161	2A2860488	hsp70	hsp47	[INST]Context: [PMID: 21251083 Heat shocks enhance procollagen type I and III expression in fibroblasts in ex vivo human skin. BACKGROUND: The well-known characteristics of aging skin are the development of fine lines and wrinkles, but changes in skin tone, skin texture, thickness and moisture content are also aspects of aging. Rejuvenation of the skin aims at reversing the signs of aging and can…	NO, high confidence; Explanation: The provided context discusses the effects of heat shocks on the expression of various proteins, including hsp70 and hsp47, in human dermal fibroblasts. While it mentions that the 60 oC heat shock resulted in significant upregulations of both hsp70 and hsp47, it does not indicate any direct interaction between these two proteins. Instead, it describes their indiv…
308899	2A2562984	2A2901699	PRKCSH	TRIM28	[INST]Context: [PMID: 30868896 Prognosis related miRNAs, DNA methylation, and epigenetic interactions in lung adenocarcinoma. Our study aimed to identify prognosis related epigenetic interactions of DNA methylation-miRNA-gene in lung adenocarcinoma. The RNA-seq, DNA methylation, and miRNA-seq data of squamous cell cancer samples were downloaded from TCGA. Genes in the interactions were used for p…	NO, high confidence; Explanation: The provided context does not mention any direct interaction between the PRKCSH protein and the TRIM28 protein. Instead, it lists these proteins as part of a set of genes whose expression levels are related to the prognosis of lung adenocarcinoma. There is no indication that these two proteins interact with each other in the context of the study.</s>
483182	2A2652644	2A2457399	midkine	monocyte chemotactic protein-3	[INST]Context: [PMID: 32701210 In-depth proteomics approach reveals novel biomarkers of cardiac remodelling after myocardial infarction: An exploratory analysis. Cardiac remodelling following myocardial infarction is a maladaptive change associated with progressive heart failure and compromises long-term clinical outcome. A substantial proportion of patients afflicted by myocardial infarction sti…	NO, high confidence; Explanation: The provided context does not mention any direct interaction between midkine protein and monocyte chemotactic protein-3 protein. Instead, it discusses their individual roles and changes in levels in myocardial infarction patients who develop cardiac remodelling. Midkine and monocyte chemotactic protein-3 are presented as separate entities with distinct changes in…
297759	2A2613241	2A2613339	Kcna4	Kcnh2	[INST]Context: [PMID: 22581745 Shortening and intracellular Ca2+ in ventricular myocytes and expression of genes encoding cardiac muscle proteins in early onset type 2 diabetic Goto-Kakizaki rats. There has been a spectacular rise in the global prevalence of type 2 diabetes mellitus. Cardiovascular complications are the major cause of morbidity and mortality in diabetic patients. The aim of this …	NO, high confidence; Explanation: The provided context discusses the expression of various genes encoding cardiac muscle proteins in Goto-Kakizaki rats, including Kcna4 and Kcnh2. However, there is no direct mention of an interaction between the Kcna4 protein and the Kcnh2 protein. The context describes changes in the expression levels of these genes in the hearts of diabetic rats but does not in…
618672	2A2613339	2A2984829	ERG1	ZEB2	[INST]Context: [PMID: 34499269 EGR1-CCL2 Feedback Loop Maintains Epithelial-Mesenchymal Transition of Cisplatin-Resistant Gastric Cancer Cells and Promotes Tumor Angiogenesis. BACKGROUND: The mechanism of cisplatin resistance in gastric cancer is still elusive; Several recent evidences proposed that chemoresistant tumor cells acquired aggressive behaviors. AIMS: This study was aimed to investigat…	YES, high confidence; Explanation: The context indicates that EGR1 transcriptionally activates the angiogenic factor CCL2 and the epithelial-mesenchymal transition regulator ZEB2. This suggests that EGR1 and ZEB2 are part of a regulatory pathway where EGR1 influences the expression of ZEB2, thus implying an interaction between the two proteins.</s>
364000	2A2866725	2A2516455	Sod2	Endothelin-1	[INST]Context: [PMID: 27465439 Endothelin-1 Overexpression Exaggerates Diabetes-Induced Endothelial Dysfunction by Altering Oxidative Stress. BACKGROUND: Increased endothelin -1 expression causes endothelial dysfunction and oxidative stress. Plasma ET-1 is increased in patients with diabetes mellitus. Since endothelial dysfunction often precedes vascular complications in diabetes, we hypothesized…	NO, high confidence; Explanation: The provided context discusses the effects of endothelin-1 overexpression on endothelial dysfunction and oxidative stress in diabetic mice. While it mentions the changes in the expression of Sod2 (superoxide dismutase 2) and endothelin-1, there is no direct interaction described between the Sod2 protein and the endothelin-1 protein. Instead, the context focuses o…
574510	2A2734750	2A2525541	PPARA	EP300	[INST]Context: [PMID: 32562712 Developmental programming: Prenatal testosterone-induced changes in epigenetic modulators and gene expression in metabolic tissues of female sheep. Prenatal testosterone (T)-treated female sheep manifest peripheral insulin resistance and tissue-specific changes in insulin sensitivity with liver and muscle manifesting insulin resistance accompanied by inflammatory, o…	NO, high confidence; Explanation: The provided context discusses the effects of prenatal testosterone on gene expression in various tissues of female sheep, including changes in lipid storage and metabolism genes such as PPARA and epigenetic modifying enzymes such as EP300. However, there is no direct mention of an interaction between the PPARA protein and the EP300 protein. Instead, the context …
426028	2A2459794	2A2871385	CDK4	SRC	[INST]Context: [PMID: 25927147 OBJECTIVE: To learn whether next-generation sequencing could identify potential targets of therapy for patients with relapsed and metastatic metaplastic breast carcinoma. DESIGN: Hybridization capture of 3769 exons from 236 cancer-related genes and 47 introns of 19 genes commonly rearranged in cancer was applied to a minimum of 50 ng of DNA extracted from 20 metapla…	NO, high confidence; Explanation: The provided context does not mention any direct interaction between the CDK4 protein and the SRC protein. It lists these proteins as part of a broader analysis of alterations in cancer-related genes in metaplastic breast carcinoma, but it does not describe any specific interaction between CDK4 and SRC. Therefore, based on the given information, there is no evide…
197746	2A2430988	2A2855033	Atf3	Scn5a	[INST]Context: [PMID: 22783200 Pathophysiological Mechanisms of Sino-Atrial Dysfunction and Ventricular Conduction Disease Associated with SCN5A Deficiency: Insights from Mouse Models. Genetically modified mice provide a number of models for studying cardiac channelopathies related to cardiac Na(+) channel (SCN5A) abnormalities. We review key pathophysiological features in these murine models tha…	NO, high confidence; Explanation: The provided context discusses the roles of Atf3 and Scn5a in the pathophysiological mechanisms of sino-atrial dysfunction and ventricular conduction disease associated with SCN5A deficiency. While it mentions that the transcription factors Atf3 and Egr1 are related to the presence of heterozygous Scn5a gene deletion and the progressive fibrotic changes, it does …
675504	2A2855033	2A2630432	SCN5A	LMNA	[INST]Context: [PMID: 27220576 [Mutation screening for the causative gene in a four-generation Chinese pedigree with progressive cardiac conduction defect]. OBJECTIVE: To define the potential causative gene mutation in a Chinese pedigree with progressive cardiac conduction defect . METHODS: Sanger sequencing was performed to define potential causative gene mutation in a four-generation family wit…	NO, high confidence; Explanation: The provided context does not mention any direct interaction between the SCN5A protein and the LMNA protein. The context focuses on the screening of candidate genes related to progressive cardiac conduction defect and the identification of a mutation in the CLCA2 gene. There is no information or evidence presented that suggests an interaction between the SCN5A pr…
300784	2A2852768	2A2922775	SAE2	Ubc9	[INST]Context: [PMID: 23095757 Sumoylation of SAE2 C terminus regulates sumo activation enzyme nuclear localization. SUMOylation occurs predominantly in the nucleus, but non-nuclear proteins can also be SUMOylated. It is unclear how intracellular trafficking of the SUMOylation enzymes is regulated to catalyze SUMOylation in different cellular compartments. Here we report that the SAE2 subunit of …	YES, high confidence; Explanation: The context indicates that the SUMOylation sites on the SAE2 protein, including three Lys residues on the bipartite nuclear localization sequence and two Lys residues outside of but adjacent to the nuclear localization sequence, are catalyzed by Ubc9. This suggests that Ubc9 interacts with SAE2 to modify it through SUMOylation, thereby regulating its nuclear loc…
47821	2A2417667	2A2629724	apoA-I	lipoprotein lipase	[INST]Context: [PMID: 11425041 Cholesterol-fed and transgenic rabbit models for the study of atherosclerosis. The rabbit has been extensively utilized as an ideal model of atherosclerosis because of its size, easy manipulation, and extraordinary response to dietary cholesterol. The availability of spontaneously hypercholesterolemic model, Watanabe heritable hyperlipidemic rabbits (WHHL) and St. T…	NO, high confidence; Explanation: The provided context discusses the introduction of various transgenes, including apoA-I and lipoprotein lipase, into rabbits to study their effects on lipoprotein metabolism and atherosclerosis. However, there is no direct mention of an interaction between apoA-I protein and lipoprotein lipase protein. The context describes the effects of these transgenes separat…
578535	2A2459951	2A2459937	CDKN2B	CDKN1B	[INST]Context: [PMID: 32430905 Genetic testing for hereditary hyperparathyroidism and familial hypocalciuric hypercalcaemia in a large UK cohort. BACKGROUND: Primary hyperparathyroidism (PHPTH) is a common endocrine disorder and an estimated 10% of cases are hereditary, related to syndromes including; Multiple endocrine neoplasia type 1, multiple endocrine neoplasia type 4, MEN2A and hereditary h…	NO, high confidence; Explanation: The provided context does not mention any direct interaction between the CDKN2B protein and the CDKN1B protein. The context discusses the genetic testing for hereditary hyperparathyroidism and familial hypocalciuric hypercalcemia, listing various genes including CDKN2B and CDKN1B. However, it does not provide any information about an interaction between the prote…
492713	2A2872905	2A2719620	Structure-specific recognition protein-1	PH2	[INST]Context: [PMID: 29764934 Structure-specific recognition protein-1 is an elongated homodimer that binds histones. The histone chaperone complex facilitates chromatin transcription plays important roles in DNA repair, replication, and transcription. In the formation of this complex, structure-specific recognition protein-1 heterodimerizes with suppressor of Ty 16 . Structure-specific recognit…	YES, high confidence; Explanation: The context provided indicates that the structure-specific recognition protein-1 (SRPR1) protein and the PH2 region of SRPR1 interact with each other. Specifically, it mentions that substitutions in the SRPR1 pleckstrin homology domain (which includes the PH2 region) known to bind suppressor of Ty 16 also disrupt SRPR1 homodimerization. This suggests that the PH…
33125	2A2769796	2A2769798	RECQL4	RECQL5	[INST]Context: [PMID: 26499077 Decreased RECQL5 correlated with disease progression of osteosarcoma. Human RecQ helicase family, consisting of RECQL, RECQL4, RECQL5, BLM and WRN, has critical roles in genetic stability and tumorigenesis. Although RECQL5 has been reported to correlate with the susceptibility to malignances including osteosarcoma, the specific effect on tumor genesis and progressio…	NO, high confidence; Explanation: The provided context discusses the role of RECQL5 in osteosarcoma and its effect on cell proliferation, cell cycle, and apoptosis. However, there is no mention of RECQL4 protein or any interaction between RECQL4 and RECQL5 proteins. The context focuses solely on the function of RECQL5 and does not provide any information about interactions between RECQL4 and RECQ…
183716	2A2572260	2A2685847	GLUT3	Notch1	[INST]Context: [PMID: 24878247 Role of notch signaling in the maintenance of human mesenchymal stem cells under hypoxic conditions. Human adipose tissue-derived multilineage progenitor cells (hADMPCs) are attractive for cell therapy and tissue engineering because of their multipotency and ease of isolation without serial ethical issues. However, their limited in vitro lifespan in culture systems …	NO, high confidence; Explanation: The provided context discusses the role of Notch signaling in regulating glycolysis under hypoxic conditions in human adipose tissue-derived multilineage progenitor cells (hADMPCs). While it mentions that Notch1 signaling increases the expression of GLUT3, it does not indicate a direct interaction between the Notch1 protein and the GLUT3 protein. Instead, it desc…
312719	2A2626897	2A2596247	LFA-3	ICAM-3	[INST]Context: [PMID: 9130654 Up-regulation of human epidermal Langerhans' cell B7-1 and B7-2 co-stimulatory molecules in vivo by solar-simulating irradiation. It has been postulated that in the local model, altered Langerhans' cells provide tolerogenic signals, and studies in vitro have indicated that ultraviolet radiation may down-regulate the expression of co-stimulatory molecules on the surfa…	NO, high confidence; Explanation: The provided context discusses the expression of various cell surface markers on Langerhans' cells following solar-simulating ultraviolet radiation (SSR) exposure. While it mentions the expression levels of LFA-3 (CD58) and ICAM-3 (CD50) on Langerhans' cells, it does not indicate any direct interaction between the LFA-3 protein and the ICAM-3 protein. Instead, it…
105873	2A2460796	2A2460798	CELSR3	CELSR2	[INST]Context: [PMID: 17671748 Comparative integromics on non-canonical WNT or planar cell polarity signaling molecules: transcriptional mechanism of PTK7 in colorectal cancer and that of SEMA6A in undifferentiated embryonic stem cells. Non-canonical WNT and planar cell polarity are overlapping but distinct signaling pathways, which control convergent extension, neural tube closure, orientation o…	NO, high confidence; Explanation: The provided context does not mention any direct interaction between CELSR3 protein and CELSR2 protein. While both proteins are mentioned in the context of their expression patterns in different tissues and cell types, there is no indication that they interact with each other. The context focuses on the expression patterns and roles of various non-canonical WNT o…
426337	2A2459794	2A2690113	Cdk4	NTF2	[INST]Context: [PMID: 11310559 Identification of nuclear-import and cell-cycle regulatory proteins that bind to prothymosin alpha. Prothymosin alpha (ProT alpha) is a nuclear protein that is widely distributed in mammalian tissues, and is thought to play a role in cell proliferation. In an attempt to shed light on this role, affinity chromatography on ProT alpha-Sepharose columns was used to iden…	NO, high confidence; Explanation: The provided context does not mention any direct interaction between Cdk4 protein and NTF2 protein. Instead, it lists the proteins detected in the ProT alpha-binding fractions, indicating their presence but not their interaction with each other. The context focuses on the interaction of ProT alpha with various proteins involved in nuclear transport and cell-cycle…
635157	2A2590068	2A2849998	HSP90AB1	RUVBL1	[INST]Context: [PMID: 27040446 Grifola frondosa Glycoprotein GFG-3a Arrests S phase, Alters Proteome, and Induces Apoptosis in Human Gastric Cancer Cells. GFG-3a is a novel glycoprotein previously purified from the fermented mycelia of Grifola frondosa with novel sugar compositions and protein sequencing. The present study aims to investigate its effects on the cell cycle, differential proteins e…	NO, high confidence; Explanation: The provided context does not mention any direct interaction between HSP90AB1 protein and RUVBL1 protein. Instead, it lists them as part of the differentially expressed proteins in SGC-7901 cells following GFG-3a treatment. The context focuses on the individual roles of these proteins in apoptosis and stress response pathways rather than any direct interaction be…
562639	2A2652867	2A2763187	microtubule associated protein 1 light chain 3 beta	Rac family small GTPase 1	[INST]Context: [PMID: 32186433 Hypoxia-induced acetylation of PAK1 enhances autophagy and promotes brain tumorigenesis via phosphorylating ATG5. Although the treatment of brain tumors by targeting kinase-regulated macroautophagy/autophagy, is under investigation, the precise mechanism underlying autophagy initiation and its significance in glioblastoma remains to be defined. Here, we report that …	NO, high confidence; Explanation: The provided context does not mention any direct interaction between microtubule associated protein 1 light chain 3 beta (MAP1LC3B/LC3) and Rac family small GTPase 1 (RAC1). While both proteins are involved in autophagy and other cellular processes, the context does not describe any direct interaction between them. Instead, it focuses on the role of PAK1 in regul…
492668	2A2872905	2A2574471	structure-specific recognition protein 1	H2AX	[INST]Context: [PMID: 19639603 A role for structure-specific recognition protein 1 in recombination-mediated DNA damage response. A possible role for structure-specific recognition protein 1 in replication-associated repair processes has previously been suggested based on its interaction with several DNA repair factors and the replication defects observed in structure-specific recognition protein…	NO, high confidence; Explanation: The provided context does not mention a direct interaction between structure-specific recognition protein 1 (SSRP1) and H2AX protein. Instead, it describes the effects of SSRP1 on the number of H2AX foci in cells treated with hydroxyurea (HU). The depletion of SSRP1 leads to an increase in H2AX foci, while over-expression of SSRP1 reduces HU-induced Rad51 foci fo…
453107	2A2443736	2A2419976	BIN-1	ADP-ribosylation factor 1	[INST]Context: [PMID: 32075937 Identification of Host Trafficking Genes Required for HIV-1 Virological Synapse Formation in Dendritic Cells. Dendritic cells are one of the earliest targets of HIV-1 infection acting as a 'Trojan horse,' concealing the virus from the innate immune system and delivering it to T cells via virological synapses . To explicate how the virus is trafficked through the cel…	NO, high confidence; Explanation: The provided context discusses the roles of BIN-1 and ADP-ribosylation factor 1 (ARF1) in HIV-1 trafficking and virological synapse formation in dendritic cells. While both proteins are involved in the same pathway, there is no direct interaction mentioned between BIN-1 and ARF1. Instead, they are presented as separate components within the broader pathway of end…
109386	2A2638286	2A2411518	DLK	Albumin	[INST]Context: [PMID: 28740077 Footprint-free human fetal foreskin derived induced pluripotent stem cells: A tool for modeling hepatogenesis associated gene regulatory networks. Induced pluripotent stem cells are similar to embryonic stem cells and can be generated from somatic cells. We have generated episomal plasmid-based and integration-free induced pluripotent stem cells (E-iPSCs) from human…	NO, high confidence; Explanation: The provided context does not mention any direct interaction between the DLK protein and the Albumin protein. Instead, it describes the expression patterns of various genes and proteins at different stages of hepatogenesis and gastrulation. While both proteins are mentioned in the context of gene regulatory networks associated with human hepatogenesis, there is n…
53500	2A2984419	2A2497838	ZBTB16	DDIT4	[INST]Context: [PMID: 30908082 Clinical profile of the functionally selective glucocorticoid receptor agonist BI 653048 in healthy male subjects. BACKGROUND: An efficacious anti-inflammatory corticosteroid with reduced side effects has been long sought. We report the pooled results from three clinical proof-of-mechanism Phase I studies of BI 653048 in healthy subjects, a functionally selective, n…	NO, high confidence; Explanation: The provided context does not mention any direct interaction between ZBTB16 protein and DDIT4 protein. It only states that both proteins showed comparable levels of expression when treated with BI 653048 compared to prednisolone. There is no indication that these proteins interact with each other or that their expression levels are influenced by each other. There…
403866	2A2592161	2A2589914	Hsp70	HSPH1	[INST]Context: [PMID: 22321511 Thiostrepton is an inducer of oxidative and proteotoxic stress that impairs viability of human melanoma cells but not primary melanocytes. Pharmacological induction of oxidative and proteotoxic stress has recently emerged as a promising strategy for chemotherapeutic intervention targeting cancer cells. Guided by a differential phenotypic drug screen for novel lead c…	NO, high confidence; Explanation: The provided context discusses the effects of thiostrepton on gene expression and cellular processes in melanoma cells and primary melanocytes. While it mentions the upregulation of several heat shock proteins, including Hsp70 (HSPA6, HSPA1A, HSPA1L) and HSPH1, it does not indicate a direct interaction between Hsp70 protein and HSPH1 protein. Instead, it describe…
357764	2A2737439	2A2592211	PARK2	HSPA8	[INST]Context: [PMID: 34148545 Identification of sixteen novel candidate genes for late onset Parkinson's disease. BACKGROUND: Parkinson's disease is a neurodegenerative movement disorder affecting 1-5% of the general population for which neither effective cure nor early diagnostic tools are available that could tackle the pathology in the early phase. Here we report a multi-stage procedure to id…	NO, high confidence; Explanation: The provided context does not mention any direct interaction between the PARK2 protein and the HSPA8 protein. While both proteins are listed among the candidate genes for Parkinson's disease, there is no specific information or evidence provided that indicates they interact with each other. The context focuses on the identification of candidate genes and their po…
697500	2A2657468	2A2528133	MOCS2	Ethylmalonic encephalopathy protein 1	[INST]Context: [PMID: 31477743 Ethylmalonic encephalopathy protein 1 and MOCS1 deficiencies: Disruption of mitochondrial bioenergetics, dynamics, redox homeostasis and endoplasmic reticulum-mitochondria crosstalk in patient fibroblasts. Ethylmalonic encephalopathy protein 1 and molybdenum cofactor deficiencies are hereditary disorders that affect the catabolism of sulfur-containing amino acids. E…	NO, high confidence; Explanation: The provided context discusses the roles of ethylmalonic encephalopathy protein 1 and MOCS1 in mitochondrial bioenergetics, dynamics, redox homeostasis, and endoplasmic reticulum-mitochondria crosstalk in patient fibroblasts. However, there is no direct mention of an interaction between the ethylmalonic encephalopathy protein 1 protein and the MOCS2 protein. Inst…
618071	2A2613339	2A2855033	KCNH2	SCN5A	[INST]Context: [PMID: 16253912 Targeted mutational analysis of ankyrin-B in 541 consecutive, unrelated patients referred for long QT syndrome genetic testing and 200 healthy subjects. BACKGROUND: Mutations in ANK2-encoded ankyrin-B underlie long QT syndrome type 4 (LQT4) and various other dysrhythmia phenotypes. OBJECTIVES: The purpose of this study was to determine the prevalence and spectrum of…	NO, high confidence; Explanation: The provided context discusses the mutational analysis of the ANK2 gene in patients referred for long QT syndrome (LQTS) genetic testing. It mentions the genes KCNQ1, KCNH2, SCN5A, KCNE1, and KCNE2, which are implicated in LQTS. However, there is no direct mention or evidence of interaction between the KCNH2 protein and the SCN5A protein. The context focuses on t…
358824	2A2737439	2A2539017	parkin RBR E3 ubiquitin protein ligase	FKBP8	[INST]Context: [PMID: 32048886 Organelle-specific autophagy in inflammatory diseases: a potential therapeutic target underlying the quality control of multiple organelles. Dysfunction of multiple organelles is critically involved in the pathogenesis and progression of various diseases, such as chronic obstructive pulmonary disease, cardiovascular diseases, infection, and neurodegenerative disease…	NO, high confidence; Explanation: The provided context does not mention any direct interaction between the parkin RBR E3 ubiquitin protein ligase protein and the FKBP8 protein. The context discusses various proteins and their roles in different types of autophagy and inflammatory diseases, but it does not specify any interaction between parkin RBR E3 ubiquitin protein ligase and FKBP8. Therefore,…
474443	2A2840941	2A2836890	RPS6	RPS28	[INST]Context: [PMID: 18697920 The role of human ribosomal proteins in the maturation of ribosomal rnas and ribosome production. Production of ribosomes is a fundamental process that occurs in all dividing cells. Diamond Blackfan anemia is an inherited red cell aplasia caused by mutations in one of several ribosomal proteins. How defects in ribosomal proteins, essential for proliferation in all c…	NO, high confidence; Explanation: The provided context discusses the individual roles of various ribosomal proteins in ribosomal RNA processing and ribosome production. While it mentions the depletion of ribosomal proteins such as RPS6 and RPS28 and their effects on ribosome biogenesis, there is no direct interaction mentioned between RPS6 protein and RPS28 protein. Instead, they are presented as…
169296	2A2764298	2A2924442	Kras	Ubiquitin-specific peptidase 22	[INST]Context: [PMID: 29844011 Ubiquitin-specific peptidase 22 deficiency leads to myeloid leukemia upon oncogenic Kras activation through a PU.1-dependent mechanism. Ras mutations are commonly observed in juvenile myelomonocytic leukemia and chronic myelomonocytic leukemia . Juvenile myelomonocytic leukemia and chronic myelomonocytic leukemia transform into acute myeloid leukemia in about 10% an…	YES, high confidence; Explanation: The context provided indicates that the absence of ubiquitin-specific peptidase 22 (USP22) leads to myeloid leukemia upon oncogenic Kras activation. This suggests that USP22 and Kras protein interact in a regulatory pathway where USP22 deficiency promotes the transformation of myeloid cells into leukemia due to the oncogenic KrasG12D mutation. The interaction is…
5728	2A2516570	2A2416086	elongation factor 1 alpha 1	annexin A5	[INST]Context: [PMID: 19561488 Involvement of N-acetyltransferase human in the cytotoxic activity of 5-fluorouracil. N-acetyltransferase human participates in a posttranslational modification of the proteins and has been reported to play a role in apoptosis. In this study, the involvement of n-acetyltransferase human in the cytotoxic action of 5-fluorouracil in human squamous cell carcinoma HEp-2…	NO, high confidence; Explanation: The provided context does not mention any direct interaction between elongation factor 1 alpha 1 protein and annexin A5 protein. Instead, it lists these proteins as part of the upregulated and downregulated proteins, respectively, in HEp-2 cells following the knockdown of n-acetyltransferase human. There is no indication that these two proteins interact with each…
361503	2A2454391	2A2871148	CTSB	sequestosome 1	[INST]Context: [PMID: 31282275 Enzyme replacement therapy with recombinant pro-cathepsin D corrects defective proteolysis and autophagy in neuronal ceroid lipofuscinosis. Cathepsin D is one of the major lysosomal proteases indispensable for the maintenance of cellular proteostasis by turning over substrates of endocytosis, phagocytosis and autophagy. Consequently, cathepsin D deficiency leads to …	NO, high confidence; Explanation: The provided context does not mention any direct interaction between cathepsin B (CTSB protein) and sequestosome 1 (p62 protein). While both proteins are involved in lysosomal processes and autophagy, there is no specific interaction described between them in the context provided. The context focuses on the role of cathepsin D in neuronal ceroid lipofuscinosis an…
143231	2A2535594	2A2764209	FBW7	RASSF1	[INST]Context: [PMID: 26900348 Tumor suppressor genes and their underlying interactions in paclitaxel resistance in cancer therapy. OBJECTIVES: Paclitaxel is frequently used in the clinical treatment of solid tumors. Exploration of the mechanisms of drug resistance suggests that tumor suppressor genes play a key role in the response of chemotherapeutic drugs. In this study, an overview of the con…	YES, high confidence; Explanation: The context provided indicates that the tumor suppressor genes, including FBW7 and RASSF1, are involved in paclitaxel resistance and have direct and indirect relationships with each other. This suggests that FBW7 and RASSF1 interact within the complex network of tumor suppressor genes that contribute to paclitaxel resistance.</s>
672030	2A2723964	2A2401969	PNPLA2	ACACA	[INST]Context: [PMID: 34572917 Serum Levels of the Cytokine TWEAK Are Associated with Metabolic Status in Patients with Prostate Cancer and Modulate Cancer Cell Lipid Metabolism In Vitro. Soluble TWEAK has been proposed as a prognostic biomarker of prostate cancer . We found that reduced serum levels of soluble tweak, together with higher levels of prostate-specific antigen and a higher HOMA-IR i…	NO, high confidence; Explanation: The provided context discusses the effects of soluble TWEAK on lipid metabolism in prostate cancer cells, including the upregulation of genes related to lipogenesis (ACACA) and lipolysis (PNPLA2). However, there is no direct interaction mentioned between the PNPLA2 protein and the ACACA protein. Instead, they are presented as separate entities involved in differe…
104567	2A2576391	2A2865793	HBB	SMARCB1	[INST]Context: [PMID: 34261517 BACKGROUND: Renal medullary carcinomas are rare kidney cancers that occur in adolescents and young adults of African ancestry. Although RMC is associated with the sickle cell trait and somatic loss of the tumor suppressor, SMARCB1, the ancestral origins of RMC remain unknown. Further, characterization of structural variants involving SMARCB1 in RMC remains limited. …	NO, high confidence; Explanation: The provided context discusses the roles of the HBB protein (related to the sickle cell mutation) and the SMARCB1 protein (a tumor suppressor) in renal medullary carcinomas. While both proteins are mentioned in the context of RMC, there is no direct interaction described between the HBB protein and the SMARCB1 protein. Instead, the context focuses on the genetic …
455341	2A2733890	2A2871385	p85	c-src	[INST]Context: [PMID: 9178760 Intracellular signaling of the Ufo/Axl receptor tyrosine kinase is mediated mainly by a multi-substrate docking-site. Ufo/Axl belongs to a new family of receptor tyrosine kinases with an extracellular structure similar to that of neural cell adhesion molecules. In order to elucidate intracellular signaling, the cytoplasmic moiety of Ufo/Axl was used to screen an expr…	NO, high confidence; Explanation: The provided context discusses the binding of various proteins to the Ufo/Axl receptor tyrosine kinase, including p85 proteins and c-src. However, it does not mention any direct interaction between p85 proteins and c-src proteins. Instead, it describes the binding of each protein to the receptor independently. Therefore, based on the given information, there is n…
474004	2A2840941	2A2613339	S6 ribosomal protein	ERG	[INST]Context: [PMID: 22674438 An immunohistochemical signature comprising PTEN, MYC, and ki-67 predicts progression in prostate cancer patients receiving adjuvant docetaxel after prostatectomy. BACKGROUND: Loss of the tumor suppressor PTEN is common in prostate cancer and may have prognostic significance. The authors examined PTEN and additional protein markers in primary tumors from patients wi…	NO, high confidence; Explanation: The provided context does not mention any direct interaction between S6 ribosomal protein and ERG protein. The context discusses the immunohistochemical analysis of various protein markers in prostate cancer patients, including PTEN, MYC, ERG, p53, and phosphorylated forms of Akt, mammalian target of rapamycin, and S6 ribosomal protein. However, it does not indic…
15935	2A2575585	2A2454391	HAP1	CTSB	[INST]Context: [PMID: 35459137 BACKGROUND: Numerous studies have implicated autophagy in the pathogenesis of thyroid carcinoma. This investigation aimed to establish an autophagy-related gene model and nomogram that can help predict the overall survival of patients with differentiated thyroid carcinoma . METHODS: Clinical characteristics and RNA-seq expression data from The Cancer Genome Atlas we…	NO, high confidence; Explanation: The provided context does not mention any direct interaction between the HAP1 protein and the CTSB protein. The context focuses on the development of a prognostic risk model and nomogram for differentiated thyroid carcinoma patients based on the expression of 7 autophagy-related genes, including HAP1 and CTSB. However, it does not provide any information about a …
65317	2A2547785	2A2400850	glyceraldehyde 3-phosphate dehydrogenase	fatty acid-binding protein	[INST]Context: [PMID: 20861728 Changes in tear protein profile in patients with conjunctivochalasis. PURPOSE: To compare the protein profiles of tears from normal volunteers and patients with conjunctivochalasis (CCH), with a view to identifying proteins whose expression is altered in this pathology. METHODS: Tears from 8 normal subjects and 6 patients with CCH were analyzed by 2-dimensional elec…	NO, high confidence; Explanation: The provided context lists several proteins that are upregulated in conjunctivochalasis (CCH) tears, including glyceraldehyde 3-phosphate dehydrogenase (GAPDH) and fatty acid-binding protein. However, there is no mention of a direct interaction between these two proteins. The context simply identifies them as part of the protein profile changes observed in CCH te…
344903	2A2712282	2A2450692	PDE10A	CA2	[INST]Context: [PMID: 27339393 Phosphodiesterase 11A, Enriched in Ventral Hippocampus Neurons, is Required for Consolidation of Social but not Nonsocial Memories in Mice. CAMP signaling in the ventral hippocampal formation (VHIPP) appears to be required for social memory formation, but the phosphodiesterase involved remains unknown. Previously, we showed that phosphodiesterase 11a, which degrades…	NO, high confidence; Explanation: The provided context does not mention any direct interaction between PDE10A protein and CA2 protein. Instead, it discusses the expression and function of PDE11A4 in the ventral hippocampal formation (VHIPP) and its role in social memory consolidation. While it mentions the expression of PDE10A and other phosphodiesterases in the VHIPP, it does not indicate any in…
113028	2A2763771	2A2516455	RAMP3	endothelin-1	[INST]Context: [PMID: 27382803 [Adrenomedullin in the kidney: physiology and pathophysiology]. Adrenomedullin is a potent vasodilatory 52-aminoacid peptide hormone, ubiquitous with multiple physiological effects which contribute to homeostatic responses. The biological effects of adrenomedullin are directly mediated by specific receptors as heterodimers composed of the calcitonin-receptor-like re…	NO, high confidence; Explanation: The provided context discusses the roles of adrenomedullin and its receptors in various physiological and pathological processes, including its effects on blood pressure, renal function, and the inhibition of endothelin-1 secretion in vascular smooth muscle cells. However, there is no direct mention of an interaction between RAMP3 protein and endothelin-1 protein…
