# Supplementary material for: An Accurate and Efficient Approach to Knowledge Extraction from Scientific Publications Using Structured Ontology Models, Graph Neural Networks, and Large Language Models
Source: Int J Mol Sci. 2024 Nov 3;25(21):11811. doi: 10.3390/ijms252111811 (PMC11546091; doi:10.3390/ijms252111811)
Supplement: Supplementary file 1 [file ijms-25-11811-s001.zip › Supplementary_3.xlsx]

## Sheet: Graph NN positive set
Pair ID	MLP Prediction
2A2764443_2A2645488	1
2A2401213_2A2401215	1
2A2896856_2A2432014	1
2A2522381_2A2406448	1
2A2397143_2A2414820	1
2A2414820_2A2874745	1
2A2414820_2A2735595	1
2A2735597_2A2414820	0
2A2740065_2A2414820	0
2A2414820_2A2592211	1
2A2455982_2A2612317	1
2A2612317_2A2525541	1
2A2414820_2A2986645	1
2A2414820_2A2685205	1
2A2451158_2A2414820	1
2A2414820_2A2851589	1
2A2414820_2A2895573	1
2A2507372_2A2414820	0
2A2555956_2A2414820	1
2A2414820_2A2619090	1
2A2895182_2A2460323	0
2A2616661_2A2622422	1
2A2906467_2A2906453	1
2A2906500_2A2906453	1
2A2906467_2A2906500	1
2A2441458_2A2446261	1
2A2441052_2A2446261	1
2A2461194_2A2916909	1
2A2461194_2A2892187	1
2A2529739_2A2529718	1
2A2635036_2A2635032	0
2A2851555_2A2851552	1
2A2709911_2A2864749	1
2A2862097_2A2862078	1
2A2458091_2A2459794	1
2A2458091_2A2895182	0
2A2458091_2A2459814	1
2A2461203_2A2461200	1
2A2640132_2A2640117	1
2A2640132_2A2497017	0
2A2740476_2A2747047	1
2A2471896_2A2447824	1
2A2909968_2A2441949	0
2A2909968_2A2897710	1
2A2909968_2A2533965	0
2A2870778_2A2870750	1
2A2681555_2A2501431	1
2A2727442_2A2461380	0
2A2415862_2A2441579	0
2A2481806_2A2895182	1
2A2461216_2A2553814	1
2A2445992_2A2446004	1
2A2659063_2A2656424	1
2A2600744_2A2895182	1
2A2600744_2A2600761	1
2A2711509_2A2459929	1
2A2766366_2A2759815	1
2A2766366_2A2709798	0
2A2443728_2A2440385	1
2A2851537_2A2851555	1
2A2575777_2A2575767	0
2A2459956_2A2459814	1
2A2459956_2A2895182	1
2A2459956_2A2459794	1
2A2459794_2A2458072	1
2A2414820_2A2640117	1
2A2656424_2A2657722	1
2A2594660_2A2415436	1
2A2727362_2A2484437	1
2A2459929_2A2497749	1
2A2459929_2A2804151	0
2A2411112_2A2898699	1
2A2430997_2A2481811	1
2A2704682_2A2901703	1
2A2804151_2A2704682	1
2A2618642_2A2618641	1
2A2441044_2A2525935	1
2A2896837_2A2663385	0
2A2414820_2A2896970	1
2A2484630_2A2896970	1
2A2804151_2A2638402	1
2A2638317_2A2718050	1
2A2658468_2A2723724	1
2A2485353_2A2496674	1
2A2922668_2A2496668	1
2A2496669_2A2922668	1
2A2485353_2A2766959	1
2A2813015_2A2704682	1
2A2856254_2A2856502	1
2A2776086_2A2905872	1
2A2568724_2A2764298	1
2A2764298_2A2568720	1
2A2475621_2A2475592	1
2A2704682_2A2455982	1
2A2804151_2A2643851	1
2A2804151_2A2455982	0
2A2804151_2A2525541	1
2A2590057_2A2414820	1
2A2415323_2A2613181	1
2A2613181_2A2401321	1
2A2687368_2A2455614	0
2A2455614_2A2414820	1
2A2804151_2A2414820	1
2A2414820_2A2441940	1
2A2518067_2A2525660	1
2A2451158_2A2525660	1
2A2407238_2A2525660	1
2A2518073_2A2525682	1
2A2518052_2A2525682	1
2A2701983_2A2481071	1
2A2636914_2A2458978	1
2A2665771_2A2636914	1
2A2460465_2A2636914	1
2A2727451_2A2636914	1
2A2439225_2A2466686	1
2A2399600_2A2466686	1
2A2913674_2A2874668	1
2A2913674_2A2454720	1
2A2639428_2A2685847	1
2A2479962_2A2459395	0
2A2479966_2A2459395	0
2A2483926_2A2459395	0
2A2897710_2A2459395	0
2A2459395_2A2479976	0
2A2414820_2A2410579	1
2A2684104_2A2414820	0
2A2897710_2A2430998	0
2A2556403_2A2984423	1
2A2609216_2A2481457	1
2A2609144_2A2680616	1
2A2634844_2A2465050	0
2A2804151_2A2634844	1
2A2704682_2A2535422	1
2A2804151_2A2574471	1
2A2446964_2A2925735	1
2A2516474_2A2414820	1
2A2897401_2A2484630	1
2A2571454_2A2439857	1
2A2414820_2A2439857	1
2A2516474_2A2871385	1
2A2804151_2A2526422	1
2A2804151_2A2458063	1
2A2535476_2A2458063	1
2A2432014_2A2535476	1
2A2535594_2A2863516	1
2A2943707_2A2410398	0
2A2874685_2A2895029	1
2A2599581_2A2874685	1
2A2641365_2A2874685	1
2A2641365_2A2599576	1
2A2599575_2A2874685	1
2A2895029_2A2895429	1
2A2677564_2A2618307	1
2A2907142_2A2618307	0
2A2907142_2A2677564	1
2A2804151_2A2874685	1
2A2600743_2A2874685	1
2A2704682_2A2867364	1
2A2704682_2A2643851	1
2A2867364_2A2455982	1
2A2867364_2A2525541	1
2A2704682_2A2525541	1
2A2529941_2A2574471	1
2A2642950_2A2574471	1
2A2416972_2A2574471	1
2A2529939_2A2574471	1
2A2652467_2A2416972	1
2A2574471_2A2652467	1
2A2681356_2A2415436	0
2A2508381_2A2415436	1
2A2680616_2A2725437	1
2A2804151_2A2943405	1
2A2874265_2A2581712	1
2A2860681_2A2508404	0
2A2903136_2A2896856	1
2A2896856_2A2642542	1
2A2610410_2A2543238	1
2A2484630_2A2410325	1
2A2634392_2A2897889	1
2A2737433_2A2464179	0
2A2414820_2A2464179	1
2A2943405_2A2778456	1
2A2414820_2A2503334	1
2A2677409_2A2677382	1
2A2605537_2A2892157	1
2A2680648_2A2804151	1
2A2908983_2A2892157	1
2A2645360_2A2876688	1
2A2876707_2A2645360	0
2A2706278_2A2763187	1
2A2856738_2A2547195	0
2A2503824_2A2547195	1
2A2702661_2A2547195	0
2A2454720_2A2764449	1
2A2454720_2A2414820	1
2A2454720_2A2672664	1
2A2609474_2A2441952	1
2A2934446_2A2441952	1
2A2712221_2A2623609	1
2A2600737_2A2680648	1
2A2638392_2A2414820	1
2A2817039_2A2924495	1
2A2681304_2A2615880	1
2A2701983_2A2874668	1
2A2874668_2A2481071	1
2A2701980_2A2874668	1
2A2681384_2A2687446	1
2A2680379_2A2687446	1
2A2804151_2A2687446	1
2A2495986_2A2454113	1
2A2658160_2A2638317	1
2A2638317_2A2466241	1
2A2900838_2A2638317	1
2A2893289_2A2638317	0
2A2918159_2A2934991	1
2A2459302_2A2642425	1
2A2459302_2A2642360	1
2A2863896_2A2459302	1
2A2746740_2A2642425	1
2A2746740_2A2642360	1
2A2941909_2A2940914	1
2A2397099_2A2967577	1
2A2546281_2A2503334	1
2A2813015_2A2546281	0
2A2501914_2A2546281	1
2A2943719_2A2546281	0
2A2546281_2A2414820	0
2A2617284_2A2516248	1
2A2736800_2A2723724	1
2A2773804_2A2516248	1
2A2397099_2A2658468	1
2A2619436_2A2459937	0
2A2775289_2A2459937	1
2A2897710_2A2649212	0
2A2649212_2A2755147	1
2A2599142_2A2453839	1
2A2709950_2A2677979	1
2A2892664_2A2577477	1
2A2614379_2A2577477	1
2A2767249_2A2577477	1
2A2892664_2A2614379	0
2A2419528_2A2748297	1
2A2458000_2A2748297	1
2A2766970_2A2550646	1
2A2450150_2A2874711	1
2A2450150_2A2875088	1
2A2874711_2A2875088	1
2A2897710_2A2596509	0
2A2592584_2A2596509	1
2A2414820_2A2712314	1
2A2893289_2A2905859	0
2A2908669_2A2439541	1
2A2603294_2A2439541	1
2A2409789_2A2665802	1
2A2680390_2A2575780	1
2A2575792_2A2575780	1
2A2575778_2A2575780	1
2A2575767_2A2575780	1
2A2575778_2A2575767	1
2A2575783_2A2575767	1
2A2575776_2A2575767	1
2A2575792_2A2575767	1
2A2575769_2A2575767	1
2A2575783_2A2575780	1
2A2575769_2A2575780	1
2A2575776_2A2575780	1
2A2575777_2A2575780	0
2A2446963_2A2706380	1
2A2706380_2A2446959	1
2A2446959_2A2446963	1
2A2484538_2A2446963	1
2A2533966_2A2446963	1
2A2763386_2A2446963	1
2A2773306_2A2446963	0
2A2414820_2A2817025	1
2A2897710_2A2416454	0
2A2636975_2A2568305	1
2A2908983_2A2414820	1
2A2712335_2A2414820	1
2A2943707_2A2503147	1
2A2804151_2A2459040	0
2A2496720_2A2496717	1
2A2516390_2A2496717	1
2A2496736_2A2496717	1
2A2516369_2A2496717	1
2A2498669_2A2496717	1
2A2737439_2A2722272	1
2A2804151_2A2722272	1
2A2681363_2A2804151	1
2A2485362_2A2497730	1
2A2526426_2A2704878	1
2A2876688_2A2446963	0
2A2876707_2A2446963	0
2A2907142_2A2876688	0
2A2606253_2A2856299	1
2A2562632_2A2590097	1
2A2856479_2A2856299	1
2A2569634_2A2590097	1
2A2856299_2A2590097	1
2A2856299_2A2569634	1
2A2606253_2A2569634	1
2A2461194_2A2712221	1
2A2712221_2A2712260	1
2A2450420_2A2484630	1
2A2525666_2A2484630	1
2A2663615_2A2867023	1
2A2677567_2A2663615	1
2A2704682_2A2943707	1
2A2508380_2A2520890	1
2A2398800_2A2599275	1
2A2823229_2A2665175	1
2A2599276_2A2599275	1
2A2440381_2A2441458	1
2A2441952_2A2441458	1
2A2642336_2A2441458	1
2A2440385_2A2441458	1
2A2936019_2A2718180	1
2A2804151_2A2778619	0
2A2643851_2A2778619	1
2A2432014_2A2778619	1
2A2439225_2A2778619	1
2A2704682_2A2778619	1
2A2693749_2A2643851	1
2A2414820_2A2417489	1
2A2641365_2A2684112	1
2A2498646_2A2641365	1
2A2702053_2A2587328	0
2A2702004_2A2587328	0
2A2702053_2A2702034	1
2A2587328_2A2702013	1
2A2702053_2A2702049	1
2A2763311_2A2864859	1
2A2874261_2A2864859	1
2A2414820_2A2863036	1
2A2543428_2A2863036	1
2A2704682_2A2863036	1
2A2414820_2A2704682	1
2A2612343_2A2723724	1
2A2477178_2A2550657	1
2A2411112_2A2609474	1
2A2763386_2A2446959	1
2A2600726_2A2864737	1
2A2525541_2A2581854	1
2A2543423_2A2581854	1
2A2817349_2A2942121	1
2A2804151_2A2441940	1
2A2409828_2A2522024	1
2A2569354_2A2569345	1
2A2527674_2A2430815	1
2A2677549_2A2430815	1
2A2877566_2A2863036	1
2A2601042_2A2600816	1
2A2441052_2A2642336	1
2A2699365_2A2624476	1
2A2414820_2A2681304	1
2A2658468_2A2397459	0
2A2484630_2A2546617	1
2A2546617_2A2623560	1
2A2685241_2A2481811	0
2A2681894_2A2653384	1
2A2414820_2A2849998	1
2A2850032_2A2849998	1
2A2455982_2A2849998	1
2A2849998_2A2817351	0
2A2922775_2A2849998	0
2A2612324_2A2849998	1
2A2484630_2A2849998	1
2A2685161_2A2704682	1
2A2450392_2A2628393	1
2A2484613_2A2628393	1
2A2665175_2A2774889	1
2A2562984_2A2774889	0
2A2769798_2A2817740	1
2A2769796_2A2763386	1
2A2445670_2A2763386	1
2A2942359_2A2763386	1
2A2901135_2A2411112	0
2A2895182_2A2892430	1
2A2892493_2A2892430	1
2A2892493_2A2458154	0
2A2671953_2A2804151	1
2A2525548_2A2671953	1
2A2581854_2A2685847	1
2A2561660_2A2414820	1
2A2804151_2A2638770	0
2A2652441_2A2443676	0
2A2439551_2A2640117	0
2A2581854_2A2527322	1
2A2546801_2A2525541	1
2A2684893_2A2453911	1
2A2454051_2A2684893	1
2A2684101_2A2453911	1
2A2684101_2A2684893	1
2A2896837_2A2533770	1
2A2804151_2A2748379	1
2A2924606_2A2748379	1
2A2749451_2A2526422	1
2A2680696_2A2926489	1
2A2804151_2A2711509	1
2A2922874_2A2587006	1
2A2587006_2A2763296	1
2A2587006_2A2862204	1
2A2680398_2A2485337	1
2A2498646_2A2874685	1
2A2804151_2A2683813	0
2A2813372_2A2683813	0
2A2683813_2A2897853	1
2A2616231_2A2712343	1
2A2681304_2A2804151	1
2A2903819_2A2486424	1
2A2458743_2A2903819	1
2A2704856_2A2726011	1
2A2679889_2A2863073	1
2A2459827_2A2514835	1
2A2613447_2A2720745	1
2A2460492_2A2401213	1
2A2613237_2A2441458	1
2A2763616_2A2864828	1
2A2871385_2A2856131	1
2A2612171_2A2401213	0
2A2804151_2A2401213	1
2A2734267_2A2931265	1
2A2747093_2A2740364	1
2A2527711_2A2527674	1
2A2441048_2A2442333	1
2A2442333_2A2722659	1
2A2931325_2A2442333	1
2A2722659_2A2441048	1
2A2636892_2A2636899	1
2A2636899_2A2903839	1
2A2454115_2A2533374	1
2A2454115_2A2905342	1
2A2895522_2A2610410	1
2A2895522_2A2525541	0
2A2895522_2A2543263	0
2A2443658_2A2441952	1
2A2443658_2A2642336	1
2A2610410_2A2441429	1
2A2908983_2A2804151	1
2A2526491_2A2476489	1
2A2613021_2A2414820	1
2A2613021_2A2639303	1
2A2639303_2A2441940	1
2A2411112_2A2414820	1
2A2414820_2A2871385	1
2A2411122_2A2414820	1
2A2603886_2A2414820	1
2A2690864_2A2553828	1
2A2680648_2A2441940	1
2A2721427_2A2875006	1
2A2622163_2A2507372	1
2A2411112_2A2894340	1
2A2411112_2A2465050	1
2A2804151_2A2411112	1
2A2465050_2A2894340	1
2A2804151_2A2894340	1
2A2465050_2A2804151	1
2A2863036_2A2431640	1
2A2863036_2A2431611	1
2A2652867_2A2863036	1
2A2399071_2A2569475	1
2A2680393_2A2606352	1
2A2918978_2A2498521	0
2A2529739_2A2498521	1
2A2529737_2A2498521	1
2A2526430_2A2804151	1
2A2869482_2A2439381	0
2A2439381_2A2466260	1
2A2397159_2A2577511	1
2A2771593_2A2535422	1
2A2535422_2A2484630	1
2A2535424_2A2771593	1
2A2804151_2A2771593	1
2A2867864_2A2439541	1
2A2441458_2A2804151	1
2A2414820_2A2771282	1
2A2804151_2A2634776	1
2A2544793_2A2672324	1
2A2446272_2A2723724	1
2A2458312_2A2486424	1
2A2428038_2A2642950	1
2A2410735_2A2704682	1
2A2880698_2A2410735	0
2A2938443_2A2939719	1
2A2516848_2A2610661	0
2A2804151_2A2685847	1
2A2600726_2A2439541	0
2A2600737_2A2439541	1
2A2600726_2A2908669	1
2A2680648_2A2439541	0
2A2535422_2A2439541	1
2A2600737_2A2908669	1
2A2876688_2A2605701	1
2A2804151_2A2605701	1
2A2677554_2A2851467	1
2A2862926_2A2577477	1
2A2577485_2A2577477	1
2A2663067_2A2577477	1
2A2458000_2A2459753	1
2A2599119_2A2766209	1
2A2599276_2A2766209	1
2A2709364_2A2525606	1
2A2897399_2A2600684	1
2A2912575_2A2526430	0
2A2497749_2A2497730	1
2A2543471_2A2612324	1
2A2543471_2A2577511	1
2A2577521_2A2543471	1
2A2734023_2A2414820	0
2A2903264_2A2453911	0
2A2448842_2A2684346	1
2A2448842_2A2504079	0
2A2684346_2A2504079	1
2A2684346_2A2675985	1
2A2704722_2A2599895	1
2A2804151_2A2926323	1
2A2871148_2A2908983	1
2A2690863_2A2871148	1
2A2690863_2A2926323	1
2A2706278_2A2710728	1
2A2766161_2A2710728	1
2A2484613_2A2484630	1
2A2922874_2A2862204	1
2A2944009_2A2944014	1
2A2693742_2A2763616	1
2A2529739_2A2984575	1
2A2503132_2A2498646	1
2A2599576_2A2503132	1
2A2764411_2A2528490	1
2A2894382_2A2734275	1
2A2896970_2A2403354	1
2A2848835_2A2922945	1
2A2526469_2A2548752	1
2A2498777_2A2459753	1
2A2484619_2A2484630	1
2A2439225_2A2399600	0
2A2458154_2A2446983	1
2A2459839_2A2446983	1
2A2660284_2A2763366	1
2A2498646_2A2431611	1
2A2641365_2A2431611	1
2A2458154_2A2580815	1
2A2516210_2A2709328	1
2A2658151_2A2516210	1
2A2520685_2A2628358	0
2A2503950_2A2619322	1
2A2907142_2A2704682	1
2A2614379_2A2704682	1
2A2535653_2A2467684	1
2A2409687_2A2905921	1
2A2939700_2A2939719	1
2A2861729_2A2414820	0
2A2547235_2A2861729	1
2A2484630_2A2936247	1
2A2581864_2A2681541	1
2A2600684_2A2581864	0
2A2686059_2A2449746	0
2A2677564_2A2941235	1
2A2677564_2A2618309	1
2A2542145_2A2539357	1
2A2710452_2A2527674	1
2A2804151_2A2459937	1
2A2525541_2A2895273	1
2A2577497_2A2550659	1
2A2577508_2A2550659	1
2A2550659_2A2895273	1
2A2492522_2A2895273	1
2A2895273_2A2455982	1
2A2643922_2A2704682	1
2A2854409_2A2568064	0
2A2657137_2A2804151	1
2A2443728_2A2804151	1
2A2686481_2A2876688	1
2A2876707_2A2686481	0
2A2446917_2A2605443	1
2A2484641_2A2871368	1
2A2524661_2A2722272	0
2A2903136_2A2896855	1
2A2804151_2A2609259	1
2A2804151_2A2704856	0
2A2672874_2A2609259	1
2A2704824_2A2804151	1
2A2804151_2A2610410	1
2A2804151_2A2922591	1
2A2600743_2A2599576	1
2A2903323_2A2599576	1
2A2454010_2A2900838	1
2A2897399_2A2721474	1
2A2414820_2A2400694	1
2A2403354_2A2733780	1
2A2925735_2A2401784	1
2A2446963_2A2401784	1
2A2446963_2A2925735	1
2A2939700_2A2938443	1
2A2629931_2A2693412	1
2A2498669_2A2409687	1
2A2409683_2A2409687	1
2A2453911_2A2645384	1
2A2863073_2A2405918	1
2A2482088_2A2735923	1
2A2644881_2A2871320	1
2A2439854_2A2723724	1
2A2431859_2A2867966	1
2A2459141_2A2671953	1
2A2941990_2A2703909	1
2A2638967_2A2704682	1
2A2704856_2A2638967	1
2A2577497_2A2638967	1
2A2681295_2A2458063	0
2A2723724_2A2445670	1
2A2836821_2A2445670	0
2A2896856_2A2896453	1
2A2896453_2A2403354	1
2A2903136_2A2403354	1
2A2896856_2A2403354	1
2A2896855_2A2403354	1
2A2896453_2A2733780	1
2A2903136_2A2733780	1
2A2896856_2A2733780	1
2A2484452_2A2550484	1
2A2864737_2A2484449	0
2A2550484_2A2484449	0
2A2484459_2A2550484	0
2A2484459_2A2864737	1
2A2618304_2A2428503	1
2A2941235_2A2428503	1
2A2764512_2A2428503	1
2A2907290_2A2908334	1
2A2609259_2A2704824	1
2A2556007_2A2897410	1
2A2556007_2A2677574	1
2A2520685_2A2763686	1
2A2709380_2A2897710	1
2A2712591_2A2897710	1
2A2898636_2A2704878	1
2A2414820_2A2686305	1
2A2450585_2A2428404	1
2A2684888_2A2861706	1
2A2861706_2A2675589	0
2A2861706_2A2675595	0
2A2861706_2A2684893	1
2A2622610_2A2609307	1
2A2459207_2A2642911	1
2A2459239_2A2459207	1
2A2812316_2A2498646	1
2A2641365_2A2812316	1
2A2599576_2A2812316	1
2A2804151_2A2599576	0
2A2922431_2A2812316	1
2A2804151_2A2641365	1
2A2804151_2A2498646	1
2A2533040_2A2533967	1
2A2764517_2A2643851	1
2A2414820_2A2403882	1
2A2429565_2A2684422	0
2A2406448_2A2675991	1
2A2454720_2A2675991	1
2A2454720_2A2406448	1
2A2504060_2A2896800	1
2A2870660_2A2417165	0
2A2737439_2A2648855	1
2A2635807_2A2665175	1
2A2409687_2A2520685	1
2A2503334_2A2409687	1
2A2652441_2A2865695	1
2A2804151_2A2865695	1
2A2460407_2A2460399	0
2A2599275_2A2705679	1
2A2705679_2A2677382	1
2A2705692_2A2705679	1
2A2906658_2A2414820	1
2A2642360_2A2630373	0
2A2642405_2A2630373	1
2A2508404_2A2411112	1
2A2527674_2A2901703	1
2A2605537_2A2671980	1
2A2507356_2A2574325	1
2A2778324_2A2574325	0
2A2574606_2A2507356	0
2A2596497_2A2507356	0
2A2778324_2A2574606	0
2A2893289_2A2908952	1
2A2533374_2A2908952	1
2A2905872_2A2908952	1
2A2817025_2A2587825	1
2A2804151_2A2587825	0
2A2936247_2A2587825	0
2A2941235_2A2410939	0
2A2428503_2A2410939	1
2A2410939_2A2510431	1
2A2618307_2A2410939	0
2A2764512_2A2410939	0
2A2618304_2A2410939	1
2A2501914_2A2813015	1
2A2590057_2A2526422	1
2A2524669_2A2526422	1
2A2762788_2A2577960	1
2A2944006_2A2762788	1
2A2859484_2A2446959	1
2A2454797_2A2454785	1
2A2454786_2A2454785	1
2A2454785_2A2454720	1
2A2454786_2A2454720	1
2A2454797_2A2454720	1
2A2577477_2A2509007	0
2A2867335_2A2509007	0
2A2671953_2A2509007	0
2A2727362_2A2509007	0
2A2617950_2A2509007	0
2A2931325_2A2778340	1
2A2680648_2A2897710	1
2A2414820_2A2897710	1
2A2588164_2A2897710	1
2A2414820_2A2588164	1
2A2680648_2A2588164	1
2A2446917_2A2764298	1
2A2645039_2A2863516	1
2A2672209_2A2851568	1
2A2465485_2A2447354	0
2A2465444_2A2447354	1
2A2465450_2A2447354	0
2A2409683_2A2418221	1
2A2409687_2A2905910	1
2A2418221_2A2409687	1
2A2642911_2A2642888	1
2A2609474_2A2481811	0
2A2704682_2A2431640	1
2A2530059_2A2851639	1
2A2634776_2A2897710	1
2A2627336_2A2897710	1
2A2547340_2A2897710	1
2A2847302_2A2897710	1
2A2677936_2A2460271	1
2A2862926_2A2644748	1
2A2508374_2A2440381	1
2A2804151_2A2420151	1
2A2686481_2A2420151	1
2A2406919_2A2399802	1
2A2897961_2A2399802	0
2A2520776_2A2399802	1
2A2897960_2A2399802	1
2A2513309_2A2439857	1
2A2484630_2A2439857	1
2A2634776_2A2439857	1
2A2939799_2A2939783	1
2A2446917_2A2516210	1
2A2446917_2A2658151	1
2A2516390_2A2409706	0
2A2574878_2A2450578	0
2A2428410_2A2574936	1
2A2574878_2A2495162	0
2A2574936_2A2495162	1
2A2450578_2A2574936	1
2A2496717_2A2727220	1
2A2411112_2A2442333	1
2A2936581_2A2442333	1
2A2610666_2A2442333	1
2A2676697_2A2576061	1
2A2675991_2A2576061	1
2A2574848_2A2495162	1
2A2529968_2A2719815	1
2A2671980_2A2489563	1
2A2677574_2A2577497	1
2A2812393_2A2804151	1
2A2813422_2A2944008	1
2A2804151_2A2465103	1
2A2465103_2A2813422	1
2A2944008_2A2804151	1
2A2813422_2A2804151	1
2A2533957_2A2534002	1
2A2901703_2A2540629	0
2A2817660_2A2540629	1
2A2665175_2A2776039	1
2A2543263_2A2644745	1
2A2804151_2A2609455	0
2A2618304_2A2645537	1
2A2610410_2A2645537	1
2A2804151_2A2864775	0
2A2863440_2A2414820	0
2A2864769_2A2414820	1
2A2864769_2A2804151	1
2A2863466_2A2414820	0
2A2804151_2A2863466	1
2A2864775_2A2414820	0
2A2684381_2A2804151	1
2A2514487_2A2678874	1
2A2722670_2A2704878	1
2A2722673_2A2704878	1
2A2671953_2A2571454	1
2A2446317_2A2439551	1
2A2439390_2A2414820	1
2A2653293_2A2537765	1
2A2804151_2A2580916	1
2A2533040_2A2460498	1
2A2605127_2A2460498	1
2A2934296_2A2454720	0
2A2399987_2A2570474	1
2A2863524_2A2618304	1
2A2685847_2A2535594	1
2A2812131_2A2812124	1
2A2526426_2A2526422	1
2A2520685_2A2526422	1
2A2526430_2A2526422	1
2A2924385_2A2930543	0
2A2484948_2A2930543	1
2A2484999_2A2930543	1
2A2943709_2A2930543	0
2A2657550_2A2930543	1
2A2496760_2A2896856	1
2A2459040_2A2459807	1
2A2587832_2A2880698	1
2A2414820_2A2880698	1
2A2677574_2A2895053	1
2A2860681_2A2863036	1
2A2634776_2A2718180	1
2A2804151_2A2718180	0
2A2458978_2A2609133	1
2A2804151_2A2604956	0
2A2804151_2A2778445	1
2A2677567_2A2687330	1
2A2535466_2A2863516	1
2A2535436_2A2863516	1
2A2535510_2A2863516	1
2A2535424_2A2863516	1
2A2535422_2A2863516	1
2A2863516_2A2458109	1
2A2535586_2A2863516	1
2A2458109_2A2478808	1
2A2535583_2A2863516	1
2A2535499_2A2863516	1
2A2535588_2A2863516	1
2A2535539_2A2863516	1
2A2485337_2A2458109	1
2A2535593_2A2863516	1
2A2535551_2A2863516	1
2A2613199_2A2634383	1
2A2704856_2A2761701	1
2A2577013_2A2719841	1
2A2719841_2A2514835	0
2A2577013_2A2514835	1
2A2860681_2A2514835	0
2A2408794_2A2675988	1
2A2924830_2A2675988	0
2A2804151_2A2675988	0
2A2447002_2A2704682	1
2A2851518_2A2613107	1
2A2675991_2A2863036	1
2A2518067_2A2525666	1
2A2704682_2A2876688	1
2A2414820_2A2714766	1
2A2684893_2A2700437	1
2A2684888_2A2700437	1
2A2522139_2A2461898	0
2A2804151_2A2522139	0
2A2594426_2A2687330	1
2A2804151_2A2687330	0
2A2568669_2A2622610	1
2A2547225_2A2622610	1
2A2823229_2A2897710	1
2A2897710_2A2665175	1
2A2677574_2A2414820	1
2A2471886_2A2471880	1
2A2821994_2A2811732	1
2A2848078_2A2847990	1
2A2876688_2A2652409	0
2A2943683_2A2497749	1
2A2871385_2A2484630	1
2A2439854_2A2484630	1
2A2619090_2A2484630	1
2A2417165_2A2484630	1
2A2577497_2A2619090	1
2A2450392_2A2484630	1
2A2848835_2A2735603	1
2A2617183_2A2414820	0
2A2612091_2A2414820	0
2A2516210_2A2714831	1
2A2631617_2A2714831	1
2A2492522_2A2704682	1
2A2643851_2A2414820	1
2A2529737_2A2984575	1
2A2984575_2A2496736	1
2A2944028_2A2984575	1
2A2498521_2A2496717	1
2A2984575_2A2496717	0
2A2496736_2A2498521	1
2A2414820_2A2984575	1
2A2465444_2A2712221	1
2A2854700_2A2683624	1
2A2440973_2A2680648	1
2A2722673_2A2428038	0
2A2443634_2A2766340	1
2A2634771_2A2417124	0
2A2942084_2A2417124	0
2A2482904_2A2482891	1
2A2482922_2A2482891	1
2A2482938_2A2482891	1
2A2482956_2A2482891	1
2A2482983_2A2482891	0
2A2483002_2A2482891	0
2A2482998_2A2482891	1
2A2483010_2A2482891	1
2A2459239_2A2458063	1
2A2450392_2A2458063	1
2A2513318_2A2863036	1
2A2513312_2A2863036	1
2A2482632_2A2863036	1
2A2484630_2A2863036	1
2A2513309_2A2863036	1
2A2804151_2A2403354	0
2A2908669_2A2587444	1
2A2587444_2A2446963	1
2A2535436_2A2441949	1
2A2804151_2A2441949	1
2A2896837_2A2630373	1
2A2804151_2A2630373	0
2A2895182_2A2897889	1
2A2651373_2A2642875	1
2A2414820_2A2680648	1
2A2972708_2A2534404	0
2A2804151_2A2565766	1
2A2414820_2A2538992	1
2A2590068_2A2414820	1
2A2689421_2A2642950	1
2A2642911_2A2448132	1
2A2459207_2A2448132	1
2A2687340_2A2476984	1
2A2630432_2A2630442	1
2A2913674_2A2481071	1
2A2804151_2A2642336	1
2A2594426_2A2642336	1
2A2642336_2A2930867	1
2A2516522_2A2689496	1
2A2763256_2A2689496	0
2A2516522_2A2763256	1
2A2460960_2A2586532	1
2A2441569_2A2441565	1
2A2652579_2A2441581	1
2A2748585_2A2441565	1
2A2441597_2A2441581	1
2A2652579_2A2441569	1
2A2748585_2A2441569	1
2A2441597_2A2441569	1
2A2652579_2A2441565	1
2A2441597_2A2441565	1
2A2895626_2A2441565	0
2A2895645_2A2441565	0
2A2895698_2A2441565	0
2A2441581_2A2441569	1
2A2441579_2A2441569	1
2A2441583_2A2441569	1
2A2804151_2A2415997	1
2A2571454_2A2491980	1
2A2439857_2A2491980	0
2A2610674_2A2898016	1
2A2898016_2A2871385	1
2A2735204_2A2652441	0
2A2735204_2A2571454	0
2A2641365_2A2941235	1
2A2897710_2A2941235	1
2A2908983_2A2941235	1
2A2723392_2A2681340	0
2A2665175_2A2440381	1
2A2614386_2A2897399	1
2A2689429_2A2897399	1
2A2853733_2A2484630	1
2A2723724_2A2907142	1
2A2710223_2A2464210	1
2A2414820_2A2464210	1
2A2590057_2A2693410	1
2A2629931_2A2693410	1
2A2629931_2A2590057	1
2A2619540_2A2874333	1
2A2734229_2A2593597	0
2A2593597_2A2475316	1
2A2628431_2A2475316	1
2A2734229_2A2475316	0
2A2397481_2A2593597	1
2A2628431_2A2593597	1
2A2765420_2A2514839	1
2A2514835_2A2414820	1
2A2817929_2A2817922	1
2A2817930_2A2817922	1
2A2450210_2A2443736	1
2A2643851_2A2773732	0
2A2704682_2A2773732	0
2A2865279_2A2817740	1
2A2817740_2A2860681	1
2A2860681_2A2865279	1
2A2415436_2A2817740	1
2A2896352_2A2817740	0
2A2536414_2A2941183	0
2A2581854_2A2581864	1
2A2567918_2A2520685	1
2A2749451_2A2567918	0
2A2520890_2A2614379	1
2A2464188_2A2614379	1
2A2520890_2A2464188	1
2A2944051_2A2449008	1
2A2704682_2A2922924	1
2A2529476_2A2484538	1
2A2680586_2A2684104	1
2A2464191_2A2984472	0
2A2464207_2A2984472	1
2A2441450_2A2984472	1
2A2704835_2A2984472	1
2A2467337_2A2461208	1
2A2723724_2A2535422	1
2A2723724_2A2461208	0
2A2525541_2A2439632	1
2A2725458_2A2813303	1
2A2896453_2A2764182	1
2A2414820_2A2813303	1
2A2875152_2A2874722	1
2A2734234_2A2875152	1
2A2874722_2A2875134	1
2A2734234_2A2875134	1
2A2734229_2A2875134	1
2A2875152_2A2734229	0
2A2619451_2A2614388	1
2A2874324_2A2614388	1
2A2852287_2A2825201	0
2A2636011_2A2852287	1
2A2852287_2A2825205	1
2A2635994_2A2852287	1
2A2636038_2A2852287	1
2A2636030_2A2852287	0
2A2709960_2A2944008	1
2A2742220_2A2740990	1
2A2742390_2A2740990	1
2A2741084_2A2740990	1
2A2741022_2A2740990	1
2A2741050_2A2740990	1
2A2741111_2A2740990	1
2A2741067_2A2740990	1
2A2741031_2A2740990	1
2A2742415_2A2740990	1
2A2742431_2A2740990	0
2A2742374_2A2740990	1
2A2742335_2A2740990	1
2A2742405_2A2740990	1
2A2613021_2A2480540	1
2A2497730_2A2480540	1
2A2804151_2A2613021	1
2A2399071_2A2471967	1
2A2642360_2A2574848	0
2A2642425_2A2642360	1
2A2586532_2A2642360	1
2A2460960_2A2642360	1
2A2575138_2A2642360	1
2A2605137_2A2897526	1
2A2723724_2A2634839	1
2A2634839_2A2467337	1
2A2467337_2A2894995	1
2A2702711_2A2702705	1
2A2634353_2A2484601	1
2A2574501_2A2546617	0
2A2967577_2A2896486	1
2A2856738_2A2527019	1
2A2702661_2A2527019	0
2A2890095_2A2527019	1
2A2445272_2A2527019	1
2A2804151_2A2527019	1
2A2652270_2A2941109	1
2A2941109_2A2860509	0
2A2804151_2A2905489	1
2A2924349_2A2706380	0
2A2804151_2A2706380	0
2A2476977_2A2476966	1
2A2709950_2A2481468	1
2A2414820_2A2459839	1
2A2526466_2A2526460	1
2A2897330_2A2526460	1
2A2897339_2A2526460	1
2A2897332_2A2526460	1
2A2897326_2A2526460	0
2A2663614_2A2736852	1
2A2520890_2A2683878	1
2A2892441_2A2892430	1
2A2892474_2A2892430	1
2A2766970_2A2922945	1
2A2443728_2A2440381	1
2A2441052_2A2440381	1
2A2454115_2A2440381	1
2A2401661_2A2432014	1
2A2497017_2A2712260	0
2A2619351_2A2457454	1
2A2638309_2A2457454	1
2A2652467_2A2823229	1
2A2863104_2A2460960	0
2A2804151_2A2764456	0
2A2527987_2A2527995	1
2A2527987_2A2527984	1
2A2527995_2A2527984	1
2A2740202_2A2616669	1
2A2526466_2A2943683	1
2A2682838_2A2417379	1
2A2747147_2A2417379	1
2A2715071_2A2417379	1
2A2703629_2A2748379	1
2A2924378_2A2748379	1
2A2941259_2A2657865	0
2A2478864_2A2641554	1
2A2721478_2A2641554	0
2A2460393_2A2478864	1
2A2867864_2A2641554	0
2A2456826_2A2641554	1
2A2461203_2A2721478	1
2A2461203_2A2456826	1
2A2657865_2A2641554	1
2A2461216_2A2467337	1
2A2867864_2A2467337	1
2A2867864_2A2461216	1
2A2461216_2A2641554	1
2A2704682_2A2876497	1
2A2704682_2A2528202	1
2A2804151_2A2717079	1
2A2432014_2A2717079	1
2A2871148_2A2717079	0
2A2612324_2A2439551	0
2A2397481_2A2439551	0
2A2520685_2A2867131	1
2A2908983_2A2601024	1
2A2804151_2A2601024	1
2A2718216_2A2577497	0
2A2522149_2A2718216	1
2A2817120_2A2672209	1
2A2941170_2A2924429	1
2A2804151_2A2596509	1
2A2860513_2A2941109	1
2A2684104_2A2641365	1
2A2642388_2A2985718	1
2A2630442_2A2652867	1
2A2622112_2A2459786	1
2A2936581_2A2709877	0
2A2681375_2A2681371	1
2A2681541_2A2919908	1
2A2804151_2A2924403	1
2A2863524_2A2924403	1
2A2606352_2A2924403	1
2A2905722_2A2812368	1
2A2429213_2A2484630	1
2A2460468_2A2575791	1
2A2459239_2A2417076	1
2A2609246_2A2609203	1
2A2723392_2A2537756	1
2A2600684_2A2484613	1
2A2804151_2A2600684	1
2A2741050_2A2600684	0
2A2693749_2A2484630	1
2A2804151_2A2484630	1
2A2704682_2A2610309	1
2A2942795_2A2581854	1
2A2457990_2A2411112	1
2A2411137_2A2457990	1
2A2862916_2A2411112	1
2A2411112_2A2665175	1
2A2411122_2A2457990	1
2A2763386_2A2509923	1
2A2848838_2A2714801	1
2A2871148_2A2577828	1
2A2823229_2A2926323	1
2A2665175_2A2926323	1
2A2804151_2A2871148	1
2A2926323_2A2577828	1
2A2431114_2A2926323	1
2A2871148_2A2894340	1
2A2734275_2A2897531	1
2A2525926_2A2749688	0
2A2896500_2A2967577	1
2A2397126_2A2967577	1
2A2400680_2A2967577	1
2A2848835_2A2967577	1
2A2863036_2A2618304	1
2A2468302_2A2618304	1
2A2484613_2A2460420	0
2A2414820_2A2774070	1
2A2804151_2A2774070	0
2A2862453_2A2704856	0
2A2681295_2A2863113	1
2A2939777_2A2939783	1
2A2939777_2A2939799	1
2A2939777_2A2939801	1
2A2652496_2A2687396	1
2A2687396_2A2897399	1
2A2617848_2A2547227	1
2A2985015_2A2763053	0
2A2617419_2A2547227	1
2A2514644_2A2571454	1
2A2835363_2A2804675	1
2A2547546_2A2919908	1
2A2432014_2A2685847	1
2A2428038_2A2432014	1
2A2860681_2A2458981	0
2A2613077_2A2749683	1
2A2456080_2A2942359	1
2A2986864_2A2778340	0
2A2862078_2A2442333	1
2A2897399_2A2484630	1
2A2700014_2A2652867	0
2A2641554_2A2700014	0
2A2847424_2A2414820	1
2A2610188_2A2804151	1
2A2642950_2A2813422	1
2A2925735_2A2642950	1
2A2642950_2A2804151	1
2A2813422_2A2610188	1
2A2642950_2A2610188	1
2A2652863_2A2431114	1
2A2440381_2A2704682	1
2A2817740_2A2503334	0
2A2939759_2A2414787	0
2A2465450_2A2939759	1
2A2465450_2A2414787	1
2A2414820_2A2612171	1
2A2848337_2A2419795	1
2A2612314_2A2459794	0
2A2684113_2A2675595	1
2A2886366_2A2546617	0
2A2652358_2A2804151	1
2A2906436_2A2804151	1
2A2924483_2A2804151	1
2A2874722_2A2516210	0
2A2764250_2A2516210	0
2A2619524_2A2516210	0
2A2723760_2A2460406	1
2A2460393_2A2723760	1
2A2460393_2A2478860	1
2A2823171_2A2817740	1
2A2823170_2A2823171	1
2A2817688_2A2823171	1
2A2817740_2A2823170	1
2A2817688_2A2823170	1
2A2684893_2A2851704	1
2A2851710_2A2851704	1
2A2684893_2A2851710	1
2A2445770_2A2455982	1
2A2446983_2A2414820	1
2A2817740_2A2414820	0
2A2634532_2A2634517	1
2A2634524_2A2634517	1
2A2634520_2A2634517	1
2A2634523_2A2634517	1
2A2671857_2A2892664	1
2A2900838_2A2874333	1
2A2874333_2A2736895	1
2A2804151_2A2461898	1
2A2865930_2A2875388	1
2A2875388_2A2933203	1
2A2865930_2A2700160	1
2A2622109_2A2862463	1
2A2804151_2A2622109	0
2A2936247_2A2581854	1
2A2622112_2A2862463	1
2A2581854_2A2967577	1
2A2926323_2A2414408	1
2A2671953_2A2414408	1
2A2397481_2A2414408	0
2A2442333_2A2414408	1
2A2944051_2A2498546	0
2A2459839_2A2498546	1
2A2414820_2A2498546	1
2A2535422_2A2461208	1
2A2723760_2A2535422	1
2A2711576_2A2461208	0
2A2530348_2A2581854	1
2A2525577_2A2530348	1
2A2895573_2A2428038	0
2A2642067_2A2677488	1
2A2764522_2A2986111	1
2A2577485_2A2986111	1
2A2464193_2A2986111	1
2A2663067_2A2986111	1
2A2704835_2A2986111	1
2A2871529_2A2414820	0
2A2397481_2A2414820	1
2A2451372_2A2401237	1
2A2763311_2A2874261	1
2A2940839_2A2874261	1
2A2690864_2A2504079	1
2A2414820_2A2504079	1
2A2874734_2A2450150	1
2A2414820_2A2525577	1
2A2514835_2A2766970	1
2A2896970_2A2503928	1
2A2685262_2A2503928	1
2A2482487_2A2601115	1
2A2823229_2A2414408	0
2A2908983_2A2926323	1
2A2908983_2A2414408	1
2A2866236_2A2497010	0
2A2874734_2A2712194	1
2A2459753_2A2459379	1
2A2723724_2A2459379	1
2A2475702_2A2895377	1
2A2498543_2A2895377	1
2A2865279_2A2475702	1
2A2602848_2A2865279	1
2A2865279_2A2895377	1
2A2704682_2A2604956	1
2A2709906_2A2876688	1
2A2895626_2A2557750	0
2A2455614_2A2557750	1
2A2860681_2A2874333	1
2A2614379_2A2874333	1
2A2497730_2A2535588	1
2A2525935_2A2535588	1
2A2804151_2A2897710	1
2A2550389_2A2442333	1
2A2778461_2A2513309	1
2A2634776_2A2778461	1
2A2414820_2A2769794	1
2A2588237_2A2414820	0
2A2864749_2A2477178	1
2A2804151_2A2675985	0
2A2722868_2A2411112	1
2A2867117_2A2569522	1
2A2864991_2A2526882	1
2A2485899_2A2599142	1
2A2763311_2A2864828	1
2A2874261_2A2864828	1
2A2874261_2A2861597	1
2A2459414_2A2864828	1
2A2861597_2A2864828	1
2A2459414_2A2861597	1
2A2431611_2A2764528	1
2A2399523_2A2764528	1
2A2901621_2A2414820	0
2A2896723_2A2535551	1
2A2918878_2A2535551	1
2A2804151_2A2896723	1
2A2804151_2A2918878	1
2A2614410_2A2766970	1
2A2664121_2A2664118	0
2A2415178_2A2629844	1
2A2629844_2A2415180	1
2A2618501_2A2448147	1
2A2766209_2A2525577	1
2A2599232_2A2525577	1
2A2543281_2A2414820	1
2A2618304_2A2414820	1
2A2618312_2A2414820	1
2A2428503_2A2414820	1
2A2521993_2A2863113	1
2A2704682_2A2443554	1
2A2407279_2A2510630	1
2A2408728_2A2510630	1
2A2414820_2A2446617	1
2A2450392_2A2516248	1
2A2484613_2A2450392	1
2A2773804_2A2484613	0
2A2484613_2A2516248	1
2A2874917_2A2484432	1
2A2896729_2A2484432	0
2A2403354_2A2484432	1
2A2874917_2A2896729	1
2A2874917_2A2403354	0
2A2484538_2A2746864	1
2A2638304_2A2905714	1
2A2600737_2A2905714	1
2A2908983_2A2905714	1
2A2892157_2A2905714	1
2A2893289_2A2905714	0
2A2525935_2A2443610	1
2A2864742_2A2680379	0
2A2967577_2A2864769	1
2A2864769_2A2680379	0
2A2763197_2A2907157	1
2A2763187_2A2907157	1
2A2870838_2A2702334	1
2A2420151_2A2910199	1
2A2671953_2A2910199	1
2A2686481_2A2910199	1
2A2642911_2A2459239	1
2A2580682_2A2943670	1
2A2804151_2A2520685	1
2A2581712_2A2520685	1
2A2762980_2A2441579	0
2A2516248_2A2723760	1
2A2681340_2A2749683	1
2A2406607_2A2414820	1
2A2766970_2A2409687	1
2A2520685_2A2454720	1
2A2685241_2A2747252	1
2A2704682_2A2895888	1
2A2944008_2A2895888	1
2A2944014_2A2895888	1
2A2485362_2A2924756	1
2A2485345_2A2924756	1
2A2896837_2A2689476	0
2A2680398_2A2924756	1
2A2896837_2A2924756	1
2A2485363_2A2924756	1
2A2485353_2A2924756	1
2A2804151_2A2924756	1
2A2485362_2A2896837	1
2A2485337_2A2645255	1
2A2897399_2A2481374	0
2A2918138_2A2918163	1
2A2492522_2A2420151	1
2A2804151_2A2663062	1
2A2804151_2A2492522	1
2A2528244_2A2452895	0
2A2528244_2A2804151	1
2A2485375_2A2699371	1
2A2764456_2A2471653	0
2A2464191_2A2901699	0
2A2876688_2A2901699	1
2A2874734_2A2905714	0
2A2581854_2A2443561	1
2A2741050_2A2581854	0
2A2410579_2A2514813	1
2A2684104_2A2514813	1
2A2684101_2A2514813	1
2A2684087_2A2514813	1
2A2867335_2A2614428	1
2A2614428_2A2727362	1
2A2614421_2A2867335	1
2A2614421_2A2617950	1
2A2617950_2A2614428	1
2A2470896_2A2544833	1
2A2544852_2A2544833	1
2A2581854_2A2665781	1
2A2525541_2A2665781	1
2A2941517_2A2686059	0
2A2603495_2A2497730	0
2A2427647_2A2603495	1
2A2497730_2A2427647	0
2A2503667_2A2651311	1
2A2804151_2A2531019	1
2A2562842_2A2804151	1
2A2533374_2A2534404	0
2A2534404_2A2652867	1
2A2534404_2A2454720	1
2A2454720_2A2652867	1
2A2454115_2A2534404	1
2A2443658_2A2441458	1
2A2613199_2A2892087	1
2A2581625_2A2874711	1
2A2622112_2A2874711	1
2A2577477_2A2766970	1
2A2446964_2A2401784	0
2A2485364_2A2526422	1
2A2456086_2A2658101	1
2A2456085_2A2658101	1
2A2516522_2A2877606	1
2A2778324_2A2658101	0
2A2445798_2A2658101	1
2A2597855_2A2658101	1
2A2710988_2A2658101	1
2A2877606_2A2529968	1
2A2456077_2A2658101	1
2A2600744_2A2480540	1
2A2897710_2A2480540	0
2A2548822_2A2548823	1
2A2778458_2A2652810	1
2A2749646_2A2871148	1
2A2663079_2A2646555	1
2A2408832_2A2687396	1
2A2687396_2A2445992	0
2A2498521_2A2439541	1
2A2587801_2A2439541	0
2A2924523_2A2439541	0
2A2860017_2A2439541	0
2A2459786_2A2439541	1
2A2458086_2A2439541	1
2A2459937_2A2439541	1
2A2685241_2A2439541	1
2A2458018_2A2439541	1
2A2459753_2A2439541	1
2A2854984_2A2439541	0
2A2459929_2A2459786	1
2A2459786_2A2458018	1
2A2458086_2A2458018	1
2A2459937_2A2458018	1
2A2854984_2A2458018	0
2A2459786_2A2854984	1
2A2459786_2A2458086	1
2A2459937_2A2458086	1
2A2854984_2A2458086	0
2A2459929_2A2458086	1
2A2441583_2A2456326	1
2A2441579_2A2456326	1
2A2918480_2A2456326	0
2A2652579_2A2456326	0
2A2441586_2A2456326	1
2A2441581_2A2456326	1
2A2441597_2A2456326	1
2A2459739_2A2459818	1
2A2870778_2A2459818	1
2A2414820_2A2410398	1
2A2612171_2A2410398	0
2A2660374_2A2656424	1
2A2413354_2A2458905	1
2A2896837_2A2413354	1
2A2922452_2A2413354	1
2A2804151_2A2413354	1
2A2804151_2A2458905	1
2A2778456_2A2414820	0
2A2778445_2A2414820	0
2A2714735_2A2871385	1
2A2675991_2A2514487	1
2A2458063_2A2414820	1
2A2718180_2A2600978	1
2A2696779_2A2749575	1
2A2851767_2A2459062	1
2A2874342_2A2414820	1
2A2890056_2A2865768	1
2A2677488_2A2905657	1
2A2641393_2A2671953	1
2A2407263_2A2871385	1
2A2906658_2A2446963	1
2A2804151_2A2906658	1
2A2543406_2A2906658	1
2A2863836_2A2771282	1
2A2455982_2A2897710	1
2A2763386_2A2642950	1
2A2577477_2A2736868	0
2A2658422_2A2529761	0
2A2658422_2A2529729	0
2A2529729_2A2529737	1
2A2740501_2A2767315	0
2A2701980_2A2516999	1
2A2701983_2A2516999	0
2A2516999_2A2481071	1
2A2710988_2A2456085	1
2A2721472_2A2556403	0
2A2556403_2A2520890	1
2A2556403_2A2577477	1
2A2710988_2A2778312	1
2A2710988_2A2778324	1
2A2456085_2A2445798	1
2A2456086_2A2445798	1
2A2456086_2A2710988	1
2A2705679_2A2526613	0
2A2526613_2A2771282	0
2A2526613_2A2526576	0
2A2705679_2A2865021	1
2A2401622_2A2677495	1
2A2936557_2A2723392	1
2A2697579_2A2766229	1
2A2816265_2A2697579	0
2A2697579_2A2871876	1
2A2901135_2A2697579	1
2A2499739_2A2771282	1
2A2630313_2A2877424	1
2A2904836_2A2709364	0
2A2904836_2A2704429	0
2A2904836_2A2704453	0
2A2600737_2A2677549	1
2A2546281_2A2529729	0
2A2587801_2A2529729	0
2A2529761_2A2529718	0
2A2529758_2A2529761	1
2A2529739_2A2529761	1
2A2399987_2A2681280	1
2A2864742_2A2492134	0
2A2492134_2A2862926	1
2A2492134_2A2677567	1
2A2492134_2A2864749	1
2A2864742_2A2863466	1
2A2863466_2A2864749	1
2A2863466_2A2677567	1
2A2863466_2A2862926	1
2A2522127_2A2710637	0
2A2445396_2A2710637	1
2A2865633_2A2710637	0
2A2984764_2A2710637	0
2A2642708_2A2710637	1
2A2665404_2A2710637	1
2A2696713_2A2710637	1
2A2482983_2A2710637	1
2A2441044_2A2710637	1
2A2619464_2A2710637	1
2A2804675_2A2710637	1
2A2456367_2A2710637	1
2A2497029_2A2710637	1
2A2922425_2A2813412	1
2A2922432_2A2813412	0
2A2922418_2A2813412	1
2A2922420_2A2813412	1
2A2546617_2A2813412	1
2A2509836_2A2874720	1
2A2817807_2A2874720	1
2A2897710_2A2874720	1
2A2867640_2A2874720	1
2A2852082_2A2874720	1
2A2736773_2A2874720	1
2A2540719_2A2513369	0
2A2680609_2A2680611	1
2A2677567_2A2680611	1
2A2635097_2A2635032	1
2A2635089_2A2635032	1
2A2851299_2A2635032	1
2A2864982_2A2635032	1
2A2542222_2A2635032	1
2A2507305_2A2635032	0
2A2635021_2A2468182	0
2A2599590_2A2401608	0
2A2817011_2A2401608	0
2A2813412_2A2401608	1
2A2587088_2A2401608	1
2A2904038_2A2401608	0
2A2904258_2A2401608	0
2A2507352_2A2401608	0
2A2401608_2A2566217	1
2A2721834_2A2401608	0
2A2867872_2A2401608	0
2A2852824_2A2401608	0
2A2430754_2A2401608	1
2A2692289_2A2401608	0
2A2482640_2A2482665	1
2A2482665_2A2636975	1
2A2482632_2A2482665	1
2A2805509_2A2482665	0
2A2986244_2A2482665	0
2A2641560_2A2482665	0
2A2986202_2A2482665	0
2A2537764_2A2568258	1
2A2861717_2A2440989	0
2A2924329_2A2440989	0
2A2812317_2A2440989	0
2A2817011_2A2736805	0
2A2897710_2A2736805	1
2A2498543_2A2736805	1
2A2538042_2A2736805	1
2A2704622_2A2736805	1
2A2415413_2A2736805	1
2A2638526_2A2736805	1
2A2479962_2A2736805	1
2A2651311_2A2736805	0
2A2404250_2A2736805	1
2A2550307_2A2736805	1
2A2872856_2A2736805	0
2A2599829_2A2736805	0
2A2642905_2A2736805	0
2A2587826_2A2736805	1
2A2924474_2A2736805	1
2A2414820_2A2736805	1
2A2741031_2A2736805	0
2A2568738_2A2736805	1
2A2448874_2A2736805	1
2A2547512_2A2635770	1
2A2454544_2A2635770	1
2A2934177_2A2933964	0
2A2513336_2A2513342	1
2A2414820_2A2513342	1
2A2466002_2A2513342	0
2A2582060_2A2513342	0
2A2985139_2A2513342	0
2A2529750_2A2513342	1
2A2721471_2A2513342	0
2A2896117_2A2513342	0
2A2830742_2A2513342	0
2A2901135_2A2513342	1
2A2587799_2A2513342	1
2A2918331_2A2924606	1
2A2576391_2A2576061	1
2A2690902_2A2690924	1
2A2725881_2A2495162	1
2A2599133_2A2599293	0
2A2649212_2A2453839	1
2A2526032_2A2601191	1
2A2398797_2A2599275	1
2A2568738_2A2867136	1
2A2867136_2A2705861	1
2A2867136_2A2866251	1
2A2568738_2A2867131	1
2A2867131_2A2705861	0
2A2867131_2A2866251	1
2A2597989_2A2597192	1
2A2414820_2A2498607	1
2A2904836_2A2904885	1
2A2904885_2A2709380	0
2A2406448_2A2739584	1
2A2454176_2A2904836	1
2A2401661_2A2459990	0
2A2866251_2A2866180	0
2A2940914_2A2866180	0
2A2866251_2A2940914	1
2A2640053_2A2512637	1
2A2512637_2A2652441	1
2A2871385_2A2645119	0
2A2972708_2A2645119	0
2A2459786_2A2525541	1
2A2459786_2A2458081	1
2A2749451_2A2860985	1
2A2704878_2A2934298	1
2A2540978_2A2704878	1
2A2455614_2A2704878	1
2A2652467_2A2704878	1
2A2455614_2A2652467	1
2A2481457_2A2704878	1
2A2455614_2A2481457	1
2A2481457_2A2652467	1
2A2458854_2A2455614	1
2A2765400_2A2765420	1
2A2765420_2A2734229	0
2A2734229_2A2765400	0
2A2689479_2A2749690	1
2A2934304_2A2397821	1
2A2861870_2A2401661	1
2A2455614_2A2871385	1
2A2617759_2A2749949	1
2A2414820_2A2481468	1
2A2414820_2A2459289	1
2A2403882_2A2481468	1
2A2514644_2A2397461	0
2A2712260_2A2936019	1
2A2749937_2A2652496	1
2A2587817_2A2871385	1
2A2861800_2A2428204	1
2A2414820_2A2861800	1
2A2861800_2A2874287	1
2A2886381_2A2861800	0
2A2861800_2A2862056	1
2A2705679_2A2905919	1
2A2861775_2A2407251	1
2A2431859_2A2904836	1
2A2459027_2A2904836	1
2A2854254_2A2904836	1
2A2904836_2A2854255	0
2A2854250_2A2904836	1
2A2904836_2A2854256	1
2A2896723_2A2918878	1
2A2712315_2A2897710	1
2A2721389_2A2712315	1
2A2399987_2A2861874	1
2A2870869_2A2533965	1
2A2870869_2A2533955	1
2A2533963_2A2870869	1
2A2863065_2A2456227	0
2A2619382_2A2905342	1
2A2749652_2A2735306	1
2A2566096_2A2734823	1
2A2734823_2A2567084	1
2A2534404_2A2749646	1
2A2455614_2A2609587	1
2A2622610_2A2568738	1
2A2931325_2A2862078	1
2A2749643_2A2458885	1
2A2749683_2A2458885	1
2A2599895_2A2484630	1
2A2906404_2A2906426	1
2A2734005_2A2429213	1
2A2734005_2A2595887	0
2A2734016_2A2595887	0
2A2397523_2A2495048	0
2A2397492_2A2495048	1
2A2761701_2A2441458	0
2A2638312_2A2861800	1
2A2548760_2A2638312	1
2A2836727_2A2638312	0
2A2397126_2A2874215	1
2A2734229_2A2600737	0
2A2734229_2A2680648	0
2A2618650_2A2495399	0
2A2574471_2A2735603	1
2A2622422_2A2441951	0
2A2734005_2A2411112	0
2A2603886_2A2749652	1
2A2525541_2A2428038	1
2A2451623_2A2638317	1
2A2465103_2A2715982	1
2A2446963_2A2533957	1
2A2415861_2A2508515	1
2A2508515_2A2460503	1
2A2781253_2A2871385	1
2A2734005_2A2734046	1
2A2459839_2A2399600	0
2A2439225_2A2459839	1
2A2470458_2A2459839	1
2A2706256_2A2705679	1
2A2854236_2A2854255	1
2A2854236_2A2854250	1
2A2677549_2A2680648	1
2A2600737_2A2600726	1
2A2677549_2A2600726	0
2A2565037_2A2677471	1
2A2565037_2A2677474	1
2A2677471_2A2677474	1
2A2420151_2A2643851	1
2A2599275_2A2632135	0
2A2861739_2A2622422	1
2A2397451_2A2734229	1
2A2397457_2A2734229	1
2A2397469_2A2734229	1
2A2504060_2A2764182	1
2A2401661_2A2609225	1
2A2609225_2A2903678	1
2A2903678_2A2401661	0
2A2934304_2A2609225	1
2A2401661_2A2934304	1
2A2639008_2A2901699	1
2A2722593_2A2639004	0
2A2638967_2A2901699	1
2A2901699_2A2638966	0
2A2901699_2A2638986	1
2A2901699_2A2680352	0
2A2638994_2A2630677	1
2A2543409_2A2866098	1
2A2638312_2A2416071	0
2A2638312_2A2533815	0
2A2536287_2A2735611	1
2A2599275_2A2652592	1
2A2599276_2A2652592	1
2A2619446_2A2652496	1
2A2619446_2A2640053	1
2A2677488_2A2458908	1
2A2458908_2A2527436	1
2A2749668_2A2609096	1
2A2525541_2A2397469	0
2A2735597_2A2763799	1
2A2704878_2A2619540	1
2A2514487_2A2924694	1
2A2734229_2A2903230	1
2A2903230_2A2734465	1
2A2735931_2A2903230	1
2A2455614_2A2401622	1
2A2619451_2A2897399	1
2A2401661_2A2818068	1
2A2401661_2A2481457	1
2A2568720_2A2525688	1
2A2525688_2A2568738	1
2A2905657_2A2705853	0
2A2905657_2A2705857	0
2A2705861_2A2905657	1
2A2905657_2A2735306	0
2A2466712_2A2905657	1
2A2542098_2A2905657	1
2A2399987_2A2861881	1
2A2771198_2A2685847	1
2A2681541_2A2685847	1
2A2677471_2A2677484	1
2A2861770_2A2525926	0
2A2897670_2A2861770	1
2A2416384_2A2861770	1
2A2514491_2A2861770	1
2A2537030_2A2484630	1
2A2397481_2A2735923	0
2A2735923_2A2704375	1
2A2870869_2A2528492	0
2A2516210_2A2734229	1
2A2397469_2A2516210	1
2A2636975_2A2458825	1
2A2401661_2A2661442	1
2A2704722_2A2458777	0
2A2399987_2A2576996	1
2A2861800_2A2706278	0
2A2861800_2A2455614	1
2A2414820_2A2706278	1
2A2477198_2A2631654	1
2A2524832_2A2605141	1
2A2622422_2A2407255	1
2A2664106_2A2864737	1
2A2664106_2A2864742	1
2A2454115_2A2749683	1
2A2471896_2A2906008	1
2A2577497_2A2471886	1
2A2701364_2A2682747	1
2A2595638_2A2723556	1
2A2903093_2A2653293	1
2A2967577_2A2658151	1
2A2658151_2A2535422	1
2A2401237_2A2459289	1
2A2498651_2A2704682	1
2A2568745_2A2764298	1
2A2457108_2A2569348	1
2A2734005_2A2840941	1
2A2617419_2A2886363	1
2A2427795_2A2871385	1
2A2852383_2A2610004	0
2A2529939_2A2529941	1
2A2504079_2A2680979	1
2A2617943_2A2892522	1
2A2459794_2A2459937	1
2A2459786_2A2459937	1
2A2734045_2A2896856	0
2A2481071_2A2451158	1
2A2804151_2A2855091	1
2A2508381_2A2520890	1
2A2712695_2A2605722	1
2A2491973_2A2513309	1
2A2712695_2A2600737	1
2A2712695_2A2908952	1
2A2550659_2A2477178	1
2A2613199_2A2428538	1
2A2860104_2A2602809	1
2A2696687_2A2602809	1
2A2701365_2A2565037	1
2A2587725_2A2867793	1
2A2609260_2A2867793	1
2A2984893_2A2740990	0
2A2740990_2A2984898	0
2A2634776_2A2484630	1
2A2618641_2A2577511	1
2A2451158_2A2569495	1
2A2804151_2A2701352	0
2A2804151_2A2701365	1
2A2636899_2A2556922	1
2A2903839_2A2556922	0
2A2458743_2A2556922	1
2A2618322_2A2677554	1
2A2498521_2A2984575	1
2A2498651_2A2984575	1
2A2623595_2A2915224	1
2A2804151_2A2910132	1
2A2804151_2A2681555	1
2A2525682_2A2465030	0
2A2735659_2A2430567	0
2A2677567_2A2577497	1
2A2861547_2A2942002	1
2A2671896_2A2677549	1
2A2913688_2A2481071	1
2A2614379_2A2766365	1
2A2865636_2A2704682	1
2A2612171_2A2565064	1
2A2748297_2A2507319	1
2A2619322_2A2634776	1
2A2851537_2A2401237	1
2A2440854_2A2418221	1
2A2677488_2A2403882	1
2A2705401_2A2526426	1
2A2672447_2A2557311	1
2A2727449_2A2686305	1
2A2851537_2A2514491	0
2A2854640_2A2603764	1
2A2901621_2A2525701	0
2A2609228_2A2896800	1
2A2414820_2A2896800	1
2A2445770_2A2618304	1
2A2512374_2A2521370	1
2A2897710_2A2521370	0
2A2479542_2A2709262	1
2A2547343_2A2897710	1
2A2677567_2A2644748	1
2A2895053_2A2644748	1
2A2721389_2A2722678	1
2A2618632_2A2722678	1
2A2454113_2A2459990	1
2A2719800_2A2656424	0
2A2407263_2A2774877	1
2A2804150_2A2865321	0
2A2771690_2A2534002	0
2A2804151_2A2771690	1
2A2535424_2A2617950	1
2A2535594_2A2617953	1
2A2804151_2A2617950	1
2A2535422_2A2617950	1
2A2853736_2A2863466	1
2A2577511_2A2645370	1
2A2417285_2A2813405	1
2A2896117_2A2813405	0
2A2939801_2A2939805	1
2A2450262_2A2556007	1
2A2450218_2A2556007	1
2A2677567_2A2414820	1
2A2704682_2A2427795	1
2A2709495_2A2863065	1
2A2672147_2A2617188	1
2A2514846_2A2508380	1
2A2813422_2A2403354	0
2A2430841_2A2710223	1
2A2553828_2A2482104	1
2A2440381_2A2481468	1
2A2942002_2A2913676	0
2A2581712_2A2565766	1
2A2441949_2A2455982	1
2A2414820_2A2410853	1
2A2942488_2A2414820	1
2A2415436_2A2410853	0
2A2851473_2A2410853	0
2A2628407_2A2414820	0
2A2864742_2A2897961	1
2A2416389_2A2897961	1
2A2967577_2A2617950	1
2A2942605_2A2896486	1
2A2482665_2A2445770	0
2A2905872_2A2905489	1
2A2714683_2A2671953	1
2A2440381_2A2449746	1
2A2454115_2A2449746	1
2A2577126_2A2861856	1
2A2577123_2A2861856	1
2A2577130_2A2861856	1
2A2447833_2A2599275	1
2A2599275_2A2447838	1
2A2447831_2A2599275	1
2A2599275_2A2471896	0
2A2474373_2A2451158	1
2A2709950_2A2936598	1
2A2864749_2A2588299	0
2A2503096_2A2684113	1
2A2641365_2A2684113	1
2A2722601_2A2459040	0
2A2574848_2A2985404	1
2A2985404_2A2574936	1
2A2431491_2A2712221	1
2A2431075_2A2712221	1
2A2514644_2A2555639	1
[truncated: 96 more rows]

## Sheet: Graph NN negative set
Pair ID	MLP Prediction
2A2596359_2A2685158	0
2A2766208_2A2941586	0
2A2416116_2A2723702	0
2A2454759_2A2719200	0
2A2920073_2A2538952	0
2A2431526_2A2439857	0
2A2516570_2A2516570	0
2A2614379_2A2978156	0
2A2723964_2A2634540	0
2A2749952_2A2495766	0
2A2762817_2A2623625	0
2A2906042_2A2638939	0
2A2766101_2A2535670	0
2A2865919_2A2871332	0
2A2594884_2A2685847	1
2A2807664_2A2693246	0
2A2712627_2A2565420	0
2A2587791_2A2781253	0
2A2482983_2A2414757	0
2A2552838_2A2891680	0
2A2599595_2A2892180	0
2A2408854_2A2652229	0
2A2985139_2A2439242	0
2A2459092_2A2541141	0
2A2676718_2A2683809	0
2A2599593_2A2568164	0
2A2895182_2A2482632	0
2A2856740_2A2778586	0
2A2709877_2A2895476	0
2A2547206_2A2715037	0
2A2863190_2A2905922	1
2A2571799_2A2862204	0
2A2610406_2A2462151	0
2A2862698_2A2698429	0
2A2875243_2A2896855	0
2A2622258_2A2733890	0
2A2416076_2A2514491	0
2A2942390_2A2773882	0
2A2599133_2A2483002	0
2A2574471_2A2638309	0
2A2860807_2A2538235	0
2A2454493_2A2859991	0
2A2860985_2A2870357	0
2A2699755_2A2498524	0
2A2568664_2A2565141	0
2A2808510_2A2812368	0
2A2871148_2A2740244	0
2A2587791_2A2747018	0
2A2845187_2A2409076	0
2A2481180_2A2875376	0
2A2461061_2A2535707	0
2A2889324_2A2565436	0
2A2852102_2A2868320	0
2A2771261_2A2702334	0
2A2499760_2A2588547	0
2A2749708_2A2817232	0
2A2699614_2A2710796	0
2A2672209_2A2465050	0
2A2498686_2A2895476	0
2A2518953_2A2736893	0
2A2516824_2A2507305	0
2A2905797_2A2455829	0
2A2588688_2A2502633	0
2A2457399_2A2671883	0
2A2733890_2A2439390	0
2A2985707_2A2498524	0
2A2871962_2A2467265	0
2A2447002_2A2438652	0
2A2737439_2A2440604	0
2A2941921_2A2672256	0
2A2440989_2A2558984	0
2A2726319_2A2467909	0
2A2933198_2A2884721	0
2A2740064_2A2696713	0
2A2475316_2A2910113	0
2A2709877_2A2635036	0
2A2586565_2A2565141	0
2A2416975_2A2636030	0
2A2397481_2A2712221	0
2A2722298_2A2486507	0
2A2724055_2A2939686	0
2A2985139_2A2769798	0
2A2475316_2A2417094	0
2A2502026_2A2817922	0
2A2594884_2A2522004	0
2A2574471_2A2749683	1
2A2623703_2A2459289	0
2A2565434_2A2521246	0
2A2596609_2A2825214	0
2A2870068_2A2774070	0
2A2895085_2A2504744	0
2A2889324_2A2847910	0
2A2894514_2A2617254	0
2A2714831_2A2523791	0
2A2747069_2A2400850	0
2A2867468_2A2861838	0
2A2939612_2A2415856	0
2A2471667_2A2865279	0
2A2475316_2A2774070	0
2A2621019_2A2417094	0
2A2862068_2A2978156	0
2A2503679_2A2657738	0
2A2776016_2A2533830	0
2A2576061_2A2459414	0
2A2735098_2A2763256	1
2A2590057_2A2468149	1
2A2941326_2A2630473	0
2A2518056_2A2778324	0
2A2763616_2A2467247	0
2A2635036_2A2415357	0
2A2458996_2A2614379	0
2A2904258_2A2544445	0
2A2609275_2A2609587	0
2A2687396_2A2850032	0
2A2599595_2A2447411	0
2A2735613_2A2639004	0
2A2924815_2A2822793	0
2A2414730_2A2408854	0
2A2530820_2A2639004	0
2A2984757_2A2894688	0
2A2575796_2A2605545	0
2A2601142_2A2397821	0
2A2740244_2A2454078	0
2A2575769_2A2984864	0
2A2737082_2A2796012	0
2A2704682_2A2726319	0
2A2510249_2A2462506	0
2A2467941_2A2763256	0
2A2548823_2A2408464	0
2A2461059_2A2596609	0
2A2621918_2A2847827	0
2A2535594_2A2922841	0
2A2941283_2A2671883	0
2A2458091_2A2865768	0
2A2898610_2A2546280	0
2A2918856_2A2407399	0
2A2427724_2A2836143	0
2A2782651_2A2456158	0
2A2791395_2A2773832	0
2A2530348_2A2419482	0
2A2908337_2A2660731	0
2A2613241_2A2925728	0
2A2411597_2A2467337	0
2A2865919_2A2459794	0
2A2718023_2A2402023	0
2A2613459_2A2722266	0
2A2721290_2A2524860	0
2A2865793_2A2689496	0
2A2417488_2A2771532	0
2A2609186_2A2762955	0
2A2459951_2A2859991	0
2A2714752_2A2400850	1
2A2905046_2A2652416	0
2A2782628_2A2796012	1
2A2866192_2A2688511	0
2A2445992_2A2476154	0
2A2712282_2A2905810	0
2A2639009_2A2836821	0
2A2518953_2A2552706	0
2A2894841_2A2603855	0
2A2811717_2A2896112	0
2A2924495_2A2766219	0
2A2552788_2A2700102	0
2A2461421_2A2503106	0
2A2870357_2A2836727	0
2A2880698_2A2847253	0
2A2775847_2A2934119	1
2A2847424_2A2510458	0
2A2582003_2A2476154	0
2A2501781_2A2456146	0
2A2577447_2A2860456	0
2A2922909_2A2712250	0
2A2680179_2A2500749	0
2A2865793_2A2817776	0
2A2686572_2A2550062	0
2A2635994_2A2847424	0
2A2498592_2A2927122	0
2A2535561_2A2554256	0
2A2612941_2A2461943	0
2A2658020_2A2566521	0
2A2621918_2A2727341	0
2A2851473_2A2703005	1
2A2428229_2A2447411	0
2A2417488_2A2722958	0
2A2462030_2A2401337	0
2A2548823_2A2864802	0
2A2503679_2A2983964	0
2A2679820_2A2685158	0
2A2762941_2A2465030	0
2A2612112_2A2510834	0
2A2521574_2A2853506	0
2A2874206_2A2640403	0
2A2740455_2A2894688	0
2A2427979_2A2605191	0
2A2874398_2A2497010	0
2A2450278_2A2763386	0
2A2439857_2A2866146	0
2A2680379_2A2460798	0
2A2749708_2A2749708	0
2A2894841_2A2894841	0
2A2525606_2A2601314	0
2A2936581_2A2905345	0
2A2688832_2A2407399	0
2A2420077_2A2922513	0
2A2526882_2A2767253	0
2A2723964_2A2941145	0
2A2906042_2A2621656	0
2A2878772_2A2617254	0
2A2811796_2A2406535	0
2A2550484_2A2693142	0
2A2638899_2A2498644	0
2A2750313_2A2894376	0
2A2838369_2A2500749	0
2A2587791_2A2437937	0
2A2401358_2A2571770	0
2A2451429_2A2891680	0
2A2939612_2A2939612	0
2A2427979_2A2922603	0
2A2535594_2A2411518	0
2A2422750_2A2555774	0
2A2855033_2A2701980	0
2A2507305_2A2723702	0
2A2462506_2A2706068	0
2A2709877_2A2456928	0
2A2898285_2A2803005	0
2A2516744_2A2568664	0
2A2440604_2A2638061	0
2A2936581_2A2618721	0
2A2802598_2A2657738	0
2A2778475_2A2403882	0
2A2924666_2A2736762	0
2A2464191_2A2537764	0
2A2417527_2A2541141	0
2A2856740_2A2687618	0
2A2764437_2A2925728	0
2A2576061_2A2894359	0
2A2465436_2A2836727	0
2A2672463_2A2897320	0
2A2416086_2A2853601	0
2A2866223_2A2457017	0
2A2890439_2A2737439	0
2A2651446_2A2925389	0
2A2610212_2A2740375	0
2A2663062_2A2638939	0
2A2864982_2A2851593	0
2A2749676_2A2926332	0
2A2590068_2A2491508	0
2A2462506_2A2629989	0
2A2514431_2A2818628	0
2A2524753_2A2476955	0
2A2740065_2A2497838	0
2A2509790_2A2535594	0
2A2510249_2A2875409	0
2A2658178_2A2852824	0
2A2427724_2A2897492	0
2A2894946_2A2875376	0
2A2649538_2A2724022	0
2A2458584_2A2575388	0
2A2498455_2A2565420	0
2A2748333_2A2480419	0
2A2934203_2A2485606	0
2A2456072_2A2641980	0
2A2930543_2A2535341	0
2A2521345_2A2866021	0
2A2440486_2A2501781	0
2A2782628_2A2985571	0
2A2740476_2A2686018	0
2A2852624_2A2693681	0
2A2863516_2A2696713	0
2A2773317_2A2903420	0
2A2407474_2A2397821	0
2A2934170_2A2460804	0
2A2941247_2A2734602	0
2A2531237_2A2746749	0
2A2452185_2A2508404	0
2A2577447_2A2673222	0
2A2461425_2A2571820	0
2A2851614_2A2400579	0
2A2985707_2A2483926	0
2A2642360_2A2693681	0
2A2680179_2A2693681	0
2A2764437_2A2891680	0
2A2603224_2A2503422	0
2A2544445_2A2719614	0
2A2734229_2A2440604	0
2A2504082_2A2726323	0
2A2652496_2A2903420	0
2A2454115_2A2521049	0
2A2894841_2A2609594	0
2A2639016_2A2984469	0
2A2871148_2A2714831	0
2A2450692_2A2502633	0
2A2499839_2A2696713	0
2A2599119_2A2861692	0
2A2550062_2A2410434	0
2A2941921_2A2673222	0
2A2576391_2A2688511	0
2A2420077_2A2734595	0
2A2520911_2A2663585	0
2A2515141_2A2486507	0
2A2440989_2A2403874	0
2A2502036_2A2547147	0
2A2509790_2A2722958	0
2A2866192_2A2922775	0
2A2817039_2A2727341	0
2A2529687_2A2941152	0
2A2722298_2A2717488	0
2A2658178_2A2461943	0
2A2422750_2A2609186	0
2A2446326_2A2705422	0
2A2645322_2A2896855	0
2A2649538_2A2672591	0
2A2535218_2A2568164	0
2A2680379_2A2894946	0
2A2874300_2A2906404	0
2A2605289_2A2852824	0
2A2703005_2A2539017	0
2A2860774_2A2700093	0
2A2939700_2A2530372	0
2A2894359_2A2528133	0
2A2808032_2A2399815	0
2A2886324_2A2693725	0
2A2714831_2A2629989	0
2A2459155_2A2482632	0
2A2773306_2A2575388	0
2A2610558_2A2877650	0
2A2699755_2A2812298	0
2A2525717_2A2565436	0
2A2718023_2A2609275	0
2A2763732_2A2428318	0
2A2440486_2A2491508	0
2A2520765_2A2447751	0
2A2562526_2A2903420	0
2A2719820_2A2706294	0
2A2871962_2A2461059	0
2A2747076_2A2766219	0
2A2721409_2A2512513	0
2A2442064_2A2634802	0
2A2530082_2A2624767	0
2A2804675_2A2636030	0
2A2802598_2A2400266	0
2A2941318_2A2682050	0
2A2909421_2A2910020	0
2A2572260_2A2401337	0
2A2922637_2A2904796	0
2A2852102_2A2717038	0
2A2936598_2A2538235	0
2A2536414_2A2587378	0
2A2528449_2A2452870	0
2A2716070_2A2690113	0
2A2890439_2A2630432	1
2A2939700_2A2402102	0
2A2422606_2A2921023	0
2A2626897_2A2652769	1
2A2711013_2A2427724	0
2A2641561_2A2775315	0
2A2764478_2A2454078	0
2A2985616_2A2502547	0
2A2638061_2A2766219	0
2A2747076_2A2690113	0
2A2565064_2A2638540	0
2A2440989_2A2773917	0
2A2930543_2A2441044	0
2A2863073_2A2546280	0
2A2412903_2A2601220	1
2A2735164_2A2685925	0
2A2683624_2A2532229	0
2A2735218_2A2905345	0
2A2514431_2A2586532	0
2A2847424_2A2504617	0
2A2875342_2A2875342	0
2A2520921_2A2898626	0
2A2671284_2A2868092	0
2A2524753_2A2465050	0
2A2516416_2A2903345	0
2A2916787_2A2905859	0
2A2587378_2A2778324	0
2A2635006_2A2503422	0
2A2547785_2A2763001	0
2A2749929_2A2623625	0
2A2652625_2A2742201	0
2A2610212_2A2456146	0
2A2845187_2A2919859	0
2A2685081_2A2401358	0
2A2429565_2A2450300	0
2A2525717_2A2717206	0
2A2671284_2A2439390	0
2A2941623_2A2764443	0
2A2919635_2A2639004	0
2A2599133_2A2593489	0
2A2420077_2A2408854	0
2A2986623_2A2638940	0
2A2905031_2A2693693	0
2A2417527_2A2528133	0
2A2639009_2A2875131	0
2A2862698_2A2681182	0
2A2723734_2A2985880	0
2A2865722_2A2565213	0
2A2658628_2A2416093	0
2A2544643_2A2521370	0
2A2422750_2A2763300	0
2A2459929_2A2418080	0
2A2876688_2A2618023	0
2A2428900_2A2693142	0
2A2747076_2A2508404	0
2A2924661_2A2722771	0
2A2724055_2A2693725	0
2A2740476_2A2456926	0
2A2532268_2A2905153	0
2A2891443_2A2514431	0
2A2522249_2A2571770	0
2A2826400_2A2571106	0
2A2409141_2A2868320	0
2A2601142_2A2535707	0
2A2901095_2A2401213	0
2A2556307_2A2556307	0
2A2497054_2A2922527	0
2A2726364_2A2897602	0
2A2740346_2A2865768	0
2A2680379_2A2637009	0
2A2791395_2A2904258	0
2A2874300_2A2524860	0
2A2766240_2A2984829	0
2A2905102_2A2504617	0
2A2495751_2A2459849	0
2A2672458_2A2437937	0
2A2603257_2A2652579	0
2A2909968_2A2587482	0
2A2468218_2A2612326	0
2A2704682_2A2680606	0
2A2479976_2A2720522	0
2A2497054_2A2910113	0
2A2688670_2A2812368	0
2A2941152_2A2725778	0
2A2568164_2A2500749	0
2A2614351_2A2661839	0
2A2860456_2A2905345	0
2A2646587_2A2462506	0
2A2869526_2A2919859	0
2A2773832_2A2737015	0
2A2548752_2A2449356	0
2A2544793_2A2803005	0
2A2556000_2A2514837	0
2A2507311_2A2575388	0
2A2940501_2A2851321	0
2A2688670_2A2652579	0
2A2903628_2A2406779	0
2A2890439_2A2699614	0
2A2681363_2A2508404	0
2A2874300_2A2910113	0
2A2623703_2A2861692	1
2A2513342_2A2640403	0
2A2565398_2A2697564	0
2A2859604_2A2400266	0
2A2642360_2A2643107	0
2A2862399_2A2613567	0
2A2603343_2A2927122	0
2A2640202_2A2719620	0
2A2683555_2A2871907	0
2A2446326_2A2459414	0
2A2742431_2A2546280	0
2A2550484_2A2462151	0
2A2407389_2A2875409	0
2A2416116_2A2575458	0
2A2897602_2A2566521	0
2A2639009_2A2786842	0
2A2985616_2A2682050	0
2A2587825_2A2439551	0
2A2645322_2A2617992	0
2A2533761_2A2503235	0
2A2597029_2A2450722	0
2A2837915_2A2621656	0
2A2402023_2A2712749	0
2A2865919_2A2498524	0
2A2552838_2A2571106	0
2A2516570_2A2522127	0
2A2416030_2A2817624	0
2A2901151_2A2722958	0
2A2683619_2A2638939	0
2A2894841_2A2700093	0
2A2486374_2A2894946	0
2A2763616_2A2658579	0
2A2556000_2A2726415	0
2A2652496_2A2422776	0
2A2457295_2A2635032	0
2A2443736_2A2689479	0
2A2514431_2A2498592	0
2A2901095_2A2766219	0
2A2526481_2A2818609	0
2A2894359_2A2764262	0
2A2618721_2A2401969	0
2A2440989_2A2826839	0
2A2711013_2A2461942	0
2A2526776_2A2720522	0
2A2762941_2A2467337	0
2A2638286_2A2638286	0
2A2586565_2A2446973	0
2A2416116_2A2498515	0
2A2601307_2A2749714	0
2A2984879_2A2548822	0
2A2592211_2A2775847	0
2A2774988_2A2710796	0
2A2613241_2A2901095	0
2A2910188_2A2803005	0
2A2678879_2A2403841	0
2A2600892_2A2419475	0
2A2808510_2A2848872	0
2A2651446_2A2547081	0
2A2562984_2A2660731	0
2A2411307_2A2763001	0
2A2661839_2A2455829	1
2A2516744_2A2516744	0
2A2764298_2A2748680	0
2A2502026_2A2538235	0
2A2735049_2A2597864	0
2A2430988_2A2451410	0
2A2401358_2A2498515	0
2A2861796_2A2811701	0
2A2700441_2A2696713	0
2A2775847_2A2727341	0
2A2924495_2A2774054	0
2A2870357_2A2905153	0
2A2943709_2A2538952	0
2A2537221_2A2525935	0
2A2562526_2A2796012	0
2A2875342_2A2739390	0
2A2544804_2A2892349	0
2A2892319_2A2652473	0
2A2577477_2A2406599	0
2A2902997_2A2601113	0
2A2721857_2A2693725	0
2A2860621_2A2571820	0
2A2866192_2A2717206	0
2A2400821_2A2871148	1
2A2533963_2A2705408	0
2A2837303_2A2587482	0
2A2704932_2A2621657	0
2A2445850_2A2922841	0
2A2550484_2A2451372	0
2A2634902_2A2901518	1
2A2943777_2A2456146	0
2A2548823_2A2428185	0
2A2924666_2A2676604	0
2A2870557_2A2408854	0
2A2672252_2A2459092	0
2A2680179_2A2727220	0
2A2516824_2A2621019	0
2A2869526_2A2778586	0
2A2736666_2A2685081	0
2A2749939_2A2441644	0
2A2866192_2A2400850	0
2A2905007_2A2528449	0
2A2587791_2A2673222	1
2A2472859_2A2477376	0
2A2610212_2A2523791	0
2A2412903_2A2516455	0
2A2750313_2A2533374	0
2A2688791_2A2865768	0
2A2501781_2A2866047	0
2A2510165_2A2781253	0
2A2636030_2A2581900	0
2A2524753_2A2771667	0
2A2596984_2A2459849	0
2A2481140_2A2905046	0
2A2930543_2A2733964	0
2A2897375_2A2415357	0
2A2897602_2A2644959	0
2A2618727_2A2693142	0
2A2622258_2A2897602	0
2A2614396_2A2893397	0
2A2568164_2A2638540	0
2A2544793_2A2822793	0
2A2771238_2A2401969	0
2A2514837_2A2689496	0
2A2416030_2A2762879	0
2A2635036_2A2514949	0
2A2638899_2A2984585	0
2A2640202_2A2848872	0
2A2712384_2A2688997	0
2A2769798_2A2848504	0
2A2931050_2A2503117	0
2A2522249_2A2859998	0
2A2907654_2A2907654	0
2A2870878_2A2706068	0
2A2853286_2A2811665	0
2A2734750_2A2467345	0
2A2818628_2A2693681	0
2A2544445_2A2722958	0
2A2910188_2A2521049	0
2A2895145_2A2764209	0
2A2600684_2A2851568	1
2A2495820_2A2726323	0
2A2622258_2A2456928	0
2A2874734_2A2525541	0
2A2737439_2A2539028	0
2A2568164_2A2874908	0
2A2475316_2A2866344	0
2A2916787_2A2416093	0
2A2700441_2A2515141	0
2A2734595_2A2724022	0
2A2544804_2A2687396	0
2A2908337_2A2621652	0
2A2742415_2A2457320	0
2A2621657_2A2922775	0
2A2944014_2A2634870	0
2A2985616_2A2860488	0
2A2548752_2A2619344	0
2A2811732_2A2408854	0
2A2414730_2A2677936	0
2A2871332_2A2747018	0
2A2498686_2A2450692	0
2A2617892_2A2720522	0
2A2933198_2A2459794	0
2A2866232_2A2747114	0
2A2749676_2A2398800	0
2A2864982_2A2533830	0
2A2866021_2A2677681	0
2A2504082_2A2927122	0
2A2522236_2A2701980	0
2A2874206_2A2535477	0
2A2556307_2A2402102	0
2A2672324_2A2715037	0
2A2703636_2A2870068	0
2A2763771_2A2905345	0
2A2700322_2A2472416	0
2A2645322_2A2472127	0
2A2646587_2A2717206	0
2A2497054_2A2724022	0
2A2865919_2A2934477	0
2A2516570_2A2456194	0
2A2504138_2A2870357	0
2A2933198_2A2512550	0
2A2577828_2A2643150	0
2A2612941_2A2605289	0
2A2916787_2A2890064	0
2A2446326_2A2926332	0
2A2735164_2A2482632	0
2A2639009_2A2512509	0
2A2764437_2A2449941	0
2A2530173_2A2427807	0
2A2808032_2A2450692	0
2A2635994_2A2854079	0
2A2657913_2A2904945	0
2A2901095_2A2601220	1
2A2406504_2A2587830	0
2A2562984_2A2706294	0
2A2440989_2A2575458	0
2A2571799_2A2571106	0
2A2851467_2A2401969	1
2A2688832_2A2984436	0
2A2592584_2A2467345	0
2A2892185_2A2460804	0
2A2498455_2A2807212	0
2A2897375_2A2414710	0
2A2891443_2A2719534	0
2A2984978_2A2461943	0
2A2530091_2A2571820	0
2A2836643_2A2558984	0
2A2941247_2A2419482	0
2A2526882_2A2764437	0
2A2662771_2A2926332	0
2A2874891_2A2621652	0
2A2586565_2A2748319	0
2A2861778_2A2903345	0
2A2406504_2A2901699	0
2A2901095_2A2874358	0
2A2461942_2A2441044	0
2A2502026_2A2984469	0
2A2587378_2A2927122	0
2A2547188_2A2678879	0
2A2562526_2A2696726	0
2A2719887_2A2497838	0
2A2898610_2A2459289	0
2A2986623_2A2459289	0
2A2863760_2A2836890	0
2A2400821_2A2521049	0
2A2870357_2A2543353	0
2A2614379_2A2686467	0
2A2457399_2A2847325	0
2A2530091_2A2891961	0
2A2726364_2A2613567	0
2A2514431_2A2925728	0
2A2582003_2A2428185	0
2A2918856_2A2801404	0
2A2397523_2A2894946	0
2A2522236_2A2459951	0
2A2590068_2A2892319	0
2A2520948_2A2441044	0
2A2685081_2A2918935	0
2A2673044_2A2986173	0
2A2464802_2A2456072	0
2A2600684_2A2861692	0
2A2856740_2A2634802	0
2A2714885_2A2514949	0
2A2568664_2A2452185	0
2A2528449_2A2907328	0
2A2472859_2A2495171	0
2A2943736_2A2428318	0
2A2537531_2A2875409	0
2A2446146_2A2538235	0
2A2894514_2A2864982	0
2A2874891_2A2696726	0
2A2526426_2A2741084	0
2A2854611_2A2501489	0
2A2530348_2A2940501	0
2A2510446_2A2477376	0
2A2592211_2A2575458	0
2A2865418_2A2533830	0
2A2526776_2A2941152	0
2A2533963_2A2901518	0
2A2526481_2A2716970	0
2A2502036_2A2762879	0
2A2532268_2A2535341	0
2A2894514_2A2714831	0
2A2459155_2A2763076	0
2A2526776_2A2853601	0
2A2408854_2A2603554	0
2A2400821_2A2447781	0
2A2871820_2A2847788	0
2A2770881_2A2450692	0
2A2680167_2A2921023	0
2A2863190_2A2847788	0
2A2439551_2A2456158	0
2A2635032_2A2837782	0
2A2635006_2A2459730	0
2A2680167_2A2672591	0
2A2749929_2A2924442	0
2A2535218_2A2520948	0
2A2876707_2A2476268	0
2A2535252_2A2577508	0
2A2428900_2A2637009	0
2A2845187_2A2897977	0
2A2609295_2A2905153	0
2A2657913_2A2619448	0
2A2462506_2A2508404	0
2A2510834_2A2530186	0
2A2557337_2A2750313	0
2A2503928_2A2471667	0
2A2711013_2A2498551	0
2A2867864_2A2984585	0
2A2721409_2A2681326	0
2A2661839_2A2705422	0
2A2610212_2A2479816	0
2A2918856_2A2600684	0
2A2763256_2A2514949	0
2A2600684_2A2462506	0
2A2445850_2A2722593	0
2A2925735_2A2897320	0
2A2924815_2A2671883	0
2A2924570_2A2662771	0
2A2771237_2A2702334	0
2A2599595_2A2748379	0
2A2700441_2A2617361	0
2A2399815_2A2685925	0
2A2459155_2A2870068	0
2A2535477_2A2637009	0
2A2700322_2A2679868	0
2A2680167_2A2530372	0
2A2402023_2A2498551	0
2A2875342_2A2723387	0
2A2520911_2A2686572	0
2A2522127_2A2614351	0
2A2596359_2A2447411	0
2A2524753_2A2624767	0
2A2440989_2A2639016	0
2A2658020_2A2571820	0
2A2643063_2A2847253	0
2A2525717_2A2571095	0
2A2742415_2A2407257	0
2A2862698_2A2575388	0
2A2609275_2A2467265	0
2A2605289_2A2762865	0
2A2714831_2A2592321	1
2A2447487_2A2525541	0
2A2687396_2A2943709	1
2A2589200_2A2528449	0
2A2985707_2A2907328	0
2A2610838_2A2407257	0
2A2454115_2A2727341	0
2A2629931_2A2848073	0
2A2639009_2A2892349	0
2A2680179_2A2924378	0
2A2521728_2A2618100	0
2A2481180_2A2778586	0
2A2924495_2A2401213	0
2A2773832_2A2837782	0
2A2863760_2A2715037	0
2A2860807_2A2652416	0
2A2440486_2A2672209	0
2A2735049_2A2985881	0
2A2526776_2A2610538	0
2A2640021_2A2467457	0
2A2427979_2A2641561	0
2A2599737_2A2672209	0
2A2596984_2A2784694	0
2A2687415_2A2565420	0
2A2859604_2A2903345	0
2A2895085_2A2539017	0
2A2861778_2A2501489	0
2A2526426_2A2812368	0
2A2735613_2A2535341	0
2A2745234_2A2745234	0
2A2514431_2A2702334	0
2A2865919_2A2412903	0
2A2467909_2A2410434	0
2A2497054_2A2510463	0
2A2680233_2A2575458	0
2A2609186_2A2868320	0
2A2514837_2A2688511	0
2A2609186_2A2626897	0
2A2892319_2A2978156	0
2A2636150_2A2771532	0
2A2516744_2A2936598	1
2A2456926_2A2673222	0
2A2535594_2A2784694	0
2A2679868_2A2847325	0
2A2472859_2A2472527	0
2A2415415_2A2733890	0
2A2510165_2A2894688	0
2A2872905_2A2906802	0
2A2905810_2A2446983	0
2A2456833_2A2871954	0
2A2639016_2A2986173	0
2A2934477_2A2764421	0
2A2763300_2A2652473	0
2A2906042_2A2936598	0
2A2715193_2A2721699	0
2A2459155_2A2902907	0
2A2641768_2A2736762	0
2A2908767_2A2920073	0
2A2449941_2A2475316	0
2A2636875_2A2610584	0
2A2486374_2A2712591	0
2A2847424_2A2680611	0
2A2905797_2A2682050	0
2A2901095_2A2644784	0
2A2859343_2A2445658	0
2A2705948_2A2784694	0
2A2985616_2A2466337	0
2A2770881_2A2603227	0
2A2634902_2A2510458	0
2A2555774_2A2498603	0
2A2609186_2A2516229	0
2A2871610_2A2896723	0
2A2718023_2A2722826	0
2A2476437_2A2543353	0
2A2985707_2A2642712	0
2A2771237_2A2649179	0
2A2905810_2A2638309	0
2A2513312_2A2762879	0
2A2617892_2A2705408	0
2A2909421_2A2779376	0
2A2712282_2A2609587	0
2A2432255_2A2461943	0
2A2854611_2A2459951	0
2A2931050_2A2638061	0
2A2716070_2A2467337	0
2A2639016_2A2736762	0
2A2456926_2A2941586	0
2A2456833_2A2411142	0
2A2681555_2A2411518	0
2A2862068_2A2892319	0
2A2507311_2A2685229	0
2A2737082_2A2906042	0
2A2898285_2A2549844	0
2A2565213_2A2525935	0
2A2590057_2A2466202	0
2A2680393_2A2525497	0
2A2762856_2A2763001	1
2A2458996_2A2529968	0
2A2808032_2A2808032	0
2A2422750_2A2904920	0
2A2782628_2A2661839	0
2A2769798_2A2446983	0
2A2924666_2A2638309	0
2A2864982_2A2866047	0
2A2569441_2A2514949	0
2A2860774_2A2526481	0
2A2818628_2A2402102	0
2A2509790_2A2905810	0
2A2599593_2A2875409	0
2A2449941_2A2614351	0
2A2571799_2A2905859	0
2A2812642_2A2399414	0
2A2737439_2A2588688	0
2A2510446_2A2524860	0
2A2623617_2A2446983	0
2A2748333_2A2905846	0
2A2874734_2A2557321	0
2A2877421_2A2617270	0
2A2763144_2A2722266	0
2A2672447_2A2613135	0
2A2626897_2A2735613	0
2A2603343_2A2676604	0
2A2837915_2A2501781	0
2A2719820_2A2587767	0
2A2926404_2A2459849	0
2A2766240_2A2510596	0
2A2721857_2A2933415	0
2A2735098_2A2548822	0
2A2891443_2A2747069	0
2A2556000_2A2523819	0
2A2894514_2A2706068	0
2A2599119_2A2529968	0
2A2643063_2A2621656	0
2A2562613_2A2422668	0
2A2863073_2A2514949	0
2A2680233_2A2512513	0
2A2603855_2A2874087	0
2A2524753_2A2877650	0
2A2601142_2A2851321	0
2A2422792_2A2771532	0
2A2763256_2A2459730	0
2A2400650_2A2763076	0
2A2622258_2A2621001	0
2A2941247_2A2459951	0
2A2617334_2A2680398	0
2A2871148_2A2507342	0
2A2606477_2A2663505	0
2A2852624_2A2639004	0
2A2603855_2A2409076	0
2A2866223_2A2700102	0
2A2599133_2A2518953	0
2A2606477_2A2630523	0
2A2439551_2A2675365	0
2A2613459_2A2688511	0
2A2419482_2A2866047	0
2A2773734_2A2565857	0
2A2808510_2A2941586	0
2A2924495_2A2438652	0
2A2678879_2A2638309	0
2A2876688_2A2414757	0
2A2432255_2A2516744	0
2A2922486_2A2763616	0
2A2638286_2A2430567	0
2A2427731_2A2774054	0
2A2429565_2A2410434	0
2A2638061_2A2462151	0
2A2875342_2A2523791	0
2A2750313_2A2558360	0
2A2587791_2A2741084	0
2A2749929_2A2750379	0
2A2530091_2A2481180	0
2A2875342_2A2526776	0
2A2840941_2A2735967	0
2A2521678_2A2690113	0
2A2522086_2A2894946	0
2A2514431_2A2722033	0
2A2617892_2A2458673	0
2A2528449_2A2836890	0
2A2528449_2A2847910	0
2A2544643_2A2905345	0
2A2892319_2A2874358	0
2A2472859_2A2652769	0
2A2773734_2A2918118	0
2A2680233_2A2476154	0
2A2587825_2A2871222	0
2A2716070_2A2618023	0
2A2863516_2A2712646	0
2A2552838_2A2621001	0
2A2712282_2A2818609	0
2A2898285_2A2587825	0
2A2735049_2A2589914	0
2A2657913_2A2509909	0
2A2511082_2A2498551	0
2A2600058_2A2689496	0
2A2639009_2A2408464	0
2A2467822_2A2985984	0
2A2894514_2A2813343	0
2A2590068_2A2554256	0
2A2704833_2A2635032	0
2A2782628_2A2924840	0
2A2679868_2A2806812	0
2A2867864_2A2587791	0
2A2610838_2A2414407	0
2A2859495_2A2902907	0
2A2544793_2A2575388	0
2A2864982_2A2836821	0
2A2461059_2A2774988	0
2A2605490_2A2593489	0
2A2521345_2A2411184	0
2A2941318_2A2778324	0
2A2877421_2A2459929	0
2A2897375_2A2704932	0
2A2740990_2A2456146	0
2A2854814_2A2906008	0
2A2918856_2A2808032	0
2A2865919_2A2897602	0
2A2479976_2A2822793	0
2A2866021_2A2418080	0
2A2985139_2A2922841	0
2A2526481_2A2978156	0
2A2740476_2A2419475	0
2A2985157_2A2875131	0
2A2763771_2A2399414	0
2A2712384_2A2764262	0
2A2600892_2A2609448	0
2A2417527_2A2414407	0
2A2685241_2A2759844	0
2A2640021_2A2712646	0
2A2985139_2A2895698	0
2A2441693_2A2903345	0
2A2635994_2A2903136	0
2A2528449_2A2483926	0
2A2454391_2A2617283	0
2A2874398_2A2610406	0
2A2847253_2A2890064	0
2A2749952_2A2986699	0
2A2895085_2A2498515	0
2A2645173_2A2679991	0
2A2565064_2A2786842	0
2A2862068_2A2518044	0
2A2703636_2A2984436	0
2A2764298_2A2862204	0
2A2409141_2A2430605	0
2A2482983_2A2770914	0
2A2523819_2A2868092	0
2A2718023_2A2676604	0
2A2411307_2A2603554	0
2A2985873_2A2508404	0
2A2459794_2A2555648	1
2A2418179_2A2529968	0
2A2918276_2A2693693	0
2A2863113_2A2895494	0
2A2544643_2A2409076	0
2A2683624_2A2587767	0
2A2610212_2A2456158	0
2A2871820_2A2901151	0
2A2516416_2A2817922	0
2A2699872_2A2851583	0
2A2417667_2A2893397	0
2A2565064_2A2859998	0
2A2874206_2A2572245	0
2A2880698_2A2747083	0
2A2565434_2A2817232	0
2A2530091_2A2439551	0
2A2714885_2A2688997	0
2A2726364_2A2770914	0
2A2924661_2A2452185	0
2A2874206_2A2450300	0
2A2520685_2A2736642	0
2A2773804_2A2817922	0
2A2515871_2A2874893	0
2A2939612_2A2726415	0
2A2836643_2A2813343	0
2A2944009_2A2471667	0
2A2771237_2A2416086	0
2A2851473_2A2610406	0
2A2869526_2A2825214	0
2A2456368_2A2734229	0
2A2910009_2A2715193	0
2A2552788_2A2847827	0
2A2509027_2A2587344	0
2A2510446_2A2933415	0
2A2671257_2A2940870	0
2A2580814_2A2904920	0
2A2771798_2A2773317	0
2A2859343_2A2415385	0
2A2446326_2A2869526	0
2A2903628_2A2745302	0
2A2811732_2A2747114	0
2A2700014_2A2680393	0
2A2635036_2A2924349	0
2A2406535_2A2985984	0
2A2734229_2A2922909	0
2A2462030_2A2472485	0
2A2529687_2A2866146	0
2A2865919_2A2867438	0
2A2441693_2A2476546	0
2A2635032_2A2428185	0
2A2875319_2A2409789	0
2A2773306_2A2642712	0
2A2589200_2A2461943	0
2A2860807_2A2481069	0
2A2735218_2A2763834	0
2A2535252_2A2504138	0
2A2442064_2A2871222	0
2A2673044_2A2705422	0
2A2672458_2A2922945	0
2A2745234_2A2610206	0
2A2817011_2A2508374	0
2A2464191_2A2497838	0
2A2852305_2A2481069	0
2A2906042_2A2408713	0
2A2417488_2A2464802	0
2A2804675_2A2482632	0
2A2837915_2A2905922	0
2A2719794_2A2775847	0
2A2936581_2A2526776	0
2A2526882_2A2617283	0
2A2609275_2A2693725	0
2A2577447_2A2406779	0
2A2984419_2A2686018	0
2A2652644_2A2535341	0
2A2638286_2A2847424	0
2A2530129_2A2663505	0
2A2419482_2A2763076	0
2A2516416_2A2601314	0
2A2510446_2A2403354	0
2A2871148_2A2639016	0
2A2681926_2A2530186	0
2A2510165_2A2870750	0
2A2715193_2A2903080	0
2A2922637_2A2679868	0
2A2556000_2A2610584	0
2A2741031_2A2611184	0
2A2862698_2A2910113	0
2A2773832_2A2861692	0
2A2407389_2A2430605	0
2A2905797_2A2722958	0
2A2878772_2A2764262	0
2A2569441_2A2897320	0
2A2806812_2A2462151	0
2A2569396_2A2733964	0
2A2918276_2A2445658	0
2A2721857_2A2784694	0
2A2416385_2A2826839	0
2A2869526_2A2535707	0
2A2544643_2A2921023	0
2A2610406_2A2535670	0
2A2544793_2A2721699	0
2A2749939_2A2398800	0
2A2860456_2A2466337	0
2A2457295_2A2875131	0
2A2874734_2A2638061	0
2A2466202_2A2906404	0
2A2782651_2A2720522	0
2A2528449_2A2430605	0
2A2905810_2A2547081	0
2A2431722_2A2693246	0
2A2742415_2A2446983	0
2A2672252_2A2525497	0
2A2671284_2A2852768	0
2A2499760_2A2922841	0
2A2817006_2A2984436	0
2A2651311_2A2514431	0
2A2880698_2A2941259	1
2A2521678_2A2604213	1
2A2652625_2A2922841	0
2A2671284_2A2571770	0
2A2537531_2A2874128	0
2A2631682_2A2634870	0
2A2658178_2A2877579	0
2A2866114_2A2851593	0
2A2886324_2A2855033	0
2A2688670_2A2907328	0
2A2397481_2A2725459	0
2A2450658_2A2613339	0
2A2897602_2A2985984	0
2A2616661_2A2700120	0
2A2718023_2A2717079	0
2A2812479_2A2552706	0
2A2652867_2A2441044	0
2A2530091_2A2610724	0
2A2565064_2A2531153	0
2A2930543_2A2811665	0
2A2446326_2A2901518	0
2A2749661_2A2652579	0
2A2642360_2A2871148	1
2A2481140_2A2658020	0
2A2687415_2A2509909	0
2A2548752_2A2640403	0
2A2594884_2A2868320	0
2A2537221_2A2404637	0
2A2747069_2A2525541	0
2A2520911_2A2749952	1
2A2705948_2A2409789	1
2A2851473_2A2518044	0
2A2446146_2A2672209	0
2A2581833_2A2763834	0
2A2464191_2A2501489	0
2A2936598_2A2612326	0
2A2763256_2A2610558	0
2A2852258_2A2535670	0
2A2638286_2A2836143	0
2A2587378_2A2512550	0
2A2687396_2A2652579	0
2A2404271_2A2714831	0
2A2556000_2A2565398	0
2A2676718_2A2454078	0
2A2905810_2A2876709	0
2A2504138_2A2920844	0
2A2581900_2A2459849	0
2A2451410_2A2642848	0
2A2549844_2A2575388	0
2A2524753_2A2541141	0
2A2427731_2A2775315	0
2A2903278_2A2870778	0
2A2904487_2A2642904	0
2A2811665_2A2722266	0
2A2863516_2A2762941	0
2A2767194_2A2589914	0
2A2902997_2A2404637	0
2A2535896_2A2817922	0
2A2700322_2A2901095	0
2A2430988_2A2848504	1
2A2807664_2A2485737	0
2A2903646_2A2685158	0
2A2498560_2A2871385	0
2A2922917_2A2781253	0
2A2939612_2A2441693	0
2A2683619_2A2456086	0
2A2639009_2A2510458	0
2A2548823_2A2934119	0
2A2626897_2A2818609	0
2A2440989_2A2634428	0
2A2456926_2A2726319	0
2A2645173_2A2854979	0
2A2408854_2A2589914	1
2A2771238_2A2930543	0
2A2749929_2A2677681	0
2A2636030_2A2407474	0
2A2685152_2A2510841	0
2A2663062_2A2817624	0
2A2536414_2A2688997	0
2A2454759_2A2745209	0
2A2851473_2A2808510	0
2A2450278_2A2943709	0
2A2924666_2A2891680	0
2A2870834_2A2634802	0
2A2688832_2A2512513	0
2A2711013_2A2838369	0
2A2459929_2A2431722	0
2A2852624_2A2415856	0
2A2629931_2A2905153	0
2A2749909_2A2764443	0
2A2643063_2A2848791	0
2A2522249_2A2400266	0
2A2509790_2A2461943	0
2A2587791_2A2468218	0
2A2938262_2A2455829	0
2A2406535_2A2536414	1
2A2524753_2A2596036	0
2A2876707_2A2852624	0
2A2504082_2A2907654	0
2A2941318_2A2986212	0
2A2763771_2A2892180	0
2A2631682_2A2848073	0
2A2427979_2A2459730	0
2A2985616_2A2726323	0
2A2465436_2A2416093	0
2A2523819_2A2588547	0
2A2892185_2A2836890	0
2A2735218_2A2639005	0
2A2812642_2A2895476	0
2A2924570_2A2546801	0
2A2688791_2A2640403	0
2A2481180_2A2685174	0
2A2683619_2A2535477	0
2A2556000_2A2714885	0
2A2895476_2A2554256	0
2A2612343_2A2546801	0
2A2683619_2A2617361	0
2A2452185_2A2407399	0
2A2522086_2A2450722	0
2A2461391_2A2696726	0
2A2577447_2A2514491	0
2A2918276_2A2940870	0
2A2432255_2A2516229	0
2A2476437_2A2610212	0
2A2984838_2A2458673	0
2A2866192_2A2652579	0
2A2535252_2A2854775	0
2A2985873_2A2688997	0
2A2740244_2A2400850	0
2A2621751_2A2894946	0
2A2922909_2A2465050	0
2A2763256_2A2985984	0
2A2522086_2A2577508	1
2A2926404_2A2399414	0
2A2571799_2A2397821	0
2A2476986_2A2735204	0
2A2776016_2A2521345	0
2A2688832_2A2514949	0
2A2592211_2A2575956	0
2A2870878_2A2450300	0
2A2851367_2A2596622	0
2A2847424_2A2617283	0
2A2636875_2A2510841	0
2A2515871_2A2652229	0
2A2459155_2A2943777	0
2A2464191_2A2447751	0
2A2640021_2A2483002	0
2A2791395_2A2922841	0
2A2575585_2A2552706	0
2A2522127_2A2941586	0
2A2700441_2A2919859	0
2A2498455_2A2941259	0
2A2547188_2A2454391	0
2A2643063_2A2533830	0
2A2417488_2A2722033	0
2A2610558_2A2817624	0
2A2535218_2A2504138	0
2A2866021_2A2742415	0
2A2459937_2A2450300	0
2A2439857_2A2870834	1
2A2446326_2A2546280	0
2A2763300_2A2723702	0
2A2811732_2A2587767	0
2A2641561_2A2927122	0
2A2411184_2A2759844	0
2A2764478_2A2610724	0
2A2848097_2A2596509	0
2A2556307_2A2904258	0
2A2497054_2A2984757	0
2A2634902_2A2860488	0
2A2862068_2A2866344	0
2A2680393_2A2514949	0
2A2771237_2A2854079	0
2A2676549_2A2682050	0
2A2518056_2A2416086	0
2A2862399_2A2742201	0
2A2614379_2A2569598	0
2A2464191_2A2874893	0
2A2430998_2A2705408	0
2A2520948_2A2482632	0
2A2852102_2A2866146	0
2A2864982_2A2476268	0
2A2416076_2A2571106	0
2A2699755_2A2638940	0
2A2851614_2A2869526	0
2A2808032_2A2482420	0
2A2495766_2A2750379	0
2A2642360_2A2806318	1
2A2905046_2A2693681	0
2A2680393_2A2766219	0
2A2422606_2A2764209	0
2A2985139_2A2640200	0
2A2771798_2A2540980	0
2A2866725_2A2709298	0
2A2848504_2A2941586	0
2A2497017_2A2897492	0
2A2817038_2A2513318	0
2A2889302_2A2476546	0
2A2736666_2A2652867	0
2A2681926_2A2498551	0
2A2854611_2A2679997	0
2A2721409_2A2680398	0
2A2510834_2A2465030	0
2A2590068_2A2874770	0
2A2908337_2A2446983	0
2A2880698_2A2985881	0
2A2456072_2A2851568	0
2A2617892_2A2543353	0
2A2610201_2A2986176	0
2A2866725_2A2803005	1
2A2408660_2A2918276	0
2A2939612_2A2544561	0
2A2722226_2A2722832	0
2A2847424_2A2401362	0
2A2646587_2A2905153	0
2A2516744_2A2498644	0
2A2941921_2A2644784	0
2A2764298_2A2402102	0
2A2845187_2A2860774	0
2A2636150_2A2520948	0
2A2416086_2A2610724	0
2A2826400_2A2848872	0
2A2525717_2A2847827	0
2A2576391_2A2465436	0
2A2411307_2A2610406	0
2A2742431_2A2712250	0
2A2901095_2A2817006	0
2A2871332_2A2886324	0
2A2895698_2A2462506	0
2A2497017_2A2460798	0
2A2711013_2A2531153	0
2A2635006_2A2652769	0
2A2984757_2A2428185	0
2A2544561_2A2508374	0
2A2770881_2A2535561	0
2A2941318_2A2525497	0
2A2876707_2A2897320	0
2A2860985_2A2525606	0
2A2530082_2A2467279	0
2A2407389_2A2736925	0
2A2909968_2A2697564	0
2A2510165_2A2442060	0
2A2510446_2A2715193	0
2A2411307_2A2439390	1
2A2901151_2A2471667	0
2A2416116_2A2924442	0
2A2521728_2A2934119	0
2A2526426_2A2510463	0
2A2681926_2A2709298	0
2A2941247_2A2712646	0
2A2871814_2A2460783	0
2A2456003_2A2611184	0
2A2941318_2A2773882	0
2A2771237_2A2682050	0
2A2458091_2A2685925	0
2A2908888_2A2719200	0
2A2854979_2A2510458	0
2A2840941_2A2565436	0
2A2889324_2A2905345	0
2A2516824_2A2806812	0
2A2461059_2A2415368	0
2A2867468_2A2540291	1
2A2510249_2A2502633	0
2A2778475_2A2871907	1
2A2984879_2A2871385	0
2A2865722_2A2870068	0
2A2450692_2A2922917	0
2A2557337_2A2926332	0
2A2502036_2A2734229	0
2A2595548_2A2861717	0
2A2449941_2A2907654	0
2A2447487_2A2818081	0
2A2985139_2A2597864	0
2A2934477_2A2404637	0
2A2931050_2A2621001	0
2A2509027_2A2901699	0
2A2860985_2A2458091	0
2A2906042_2A2397481	0
2A2922851_2A2512550	0
2A2763144_2A2502547	0
2A2905007_2A2603458	0
2A2985139_2A2641980	0
2A2461421_2A2705853	0
2A2610212_2A2837782	0
2A2736742_2A2454493	0
2A2464191_2A2623703	0
2A2496572_2A2985984	0
2A2886371_2A2909940	0
2A2415415_2A2712627	0
2A2905810_2A2875098	0
2A2430988_2A2652644	1
2A2416373_2A2943709	0
2A2401337_2A2416086	0
2A2400821_2A2864802	0
2A2804675_2A2497730	0
2A2813385_2A2586532	0
2A2686000_2A2461943	0
2A2635006_2A2498551	0
2A2415771_2A2905002	0
2A2852768_2A2763732	0
2A2910009_2A2618023	0
2A2603855_2A2520803	0
2A2802598_2A2498515	0
2A2612941_2A2521370	0
2A2476804_2A2476804	0
2A2767194_2A2714831	0
2A2734229_2A2764421	0
2A2594884_2A2984757	0
2A2763187_2A2525935	1
2A2852258_2A2898626	0
2A2521728_2A2939686	0
2A2522127_2A2747018	0
2A2530348_2A2908888	0
2A2985707_2A2924840	0
2A2556000_2A2894376	0
2A2984978_2A2781253	0
2A2734750_2A2717488	0
2A2672252_2A2866047	0
2A2530348_2A2513342	0
2A2714831_2A2467337	0
2A2672458_2A2406779	0
2A2613339_2A2736925	0
2A2922637_2A2441693	0
2A2866223_2A2530186	0
2A2600684_2A2690113	0
2A2763144_2A2587767	0
2A2984757_2A2509909	0
2A2700441_2A2604213	0
2A2409141_2A2763732	0
2A2565064_2A2510834	0
2A2747069_2A2478256	0
2A2863760_2A2454078	0
2A2415415_2A2456146	0
2A2866725_2A2722771	0
2A2557337_2A2734229	1
2A2905007_2A2891680	0
2A2712384_2A2778586	0
2A2621918_2A2446973	0
2A2479976_2A2876709	0
2A2401358_2A2609374	0
2A2638899_2A2541141	0
2A2516824_2A2554256	0
2A2737439_2A2685241	0
2A2862698_2A2859991	0
2A2643107_2A2639005	0
2A2762817_2A2639005	0
2A2892364_2A2978156	0
2A2892319_2A2445396	0
2A2510165_2A2735204	0
2A2683624_2A2737015	0
2A2840941_2A2895698	1
2A2502036_2A2720522	0
2A2944009_2A2860985	1
2A2528449_2A2984436	0
2A2600684_2A2497838	1
2A2520765_2A2400266	0
2A2703695_2A2686018	0
2A2916787_2A2851929	0
2A2504138_2A2856740	0
2A2594884_2A2521246	0
2A2685241_2A2705408	0
2A2722593_2A2866223	0
2A2871814_2A2700102	0
2A2403874_2A2503422	0
2A2867438_2A2856131	0
2A2458584_2A2465907	0
2A2722826_2A2822793	0
2A2901151_2A2465436	0
2A2526882_2A2849998	0
2A2763771_2A2455829	0
2A2854611_2A2543353	0
2A2592584_2A2619344	0
2A2866192_2A2459730	0
2A2639009_2A2398800	0
2A2924661_2A2773882	0
2A2588688_2A2930543	0
2A2575956_2A2852825	0
2A2521574_2A2770914	0
2A2441693_2A2849998	0
2A2564602_2A2399414	0
2A2522236_2A2811665	0
2A2581900_2A2673222	0
2A2807212_2A2652477	0
2A2919635_2A2638939	0
2A2652625_2A2700102	0
2A2804675_2A2681326	0
2A2472859_2A2764502	0
2A2521345_2A2725459	0
2A2871820_2A2686000	0
2A2855015_2A2610724	0
2A2871332_2A2822793	0
2A2889324_2A2847325	0
2A2599737_2A2450692	0
2A2428229_2A2640403	0
2A2544793_2A2902907	0
2A2941283_2A2725459	0
2A2688791_2A2721699	0
2A2635036_2A2886324	0
2A2685241_2A2717206	0
2A2648680_2A2456146	0
2A2894841_2A2476804	0
2A2740346_2A2429213	0
2A2645322_2A2455829	0
2A2503679_2A2759844	0
2A2516744_2A2774988	0
2A2936581_2A2984419	1
2A2934477_2A2407399	0
2A2516824_2A2848097	0
2A2673044_2A2592321	0
2A2749939_2A2672256	0
2A2726364_2A2919859	0
2A2547785_2A2985984	0
2A2891961_2A2747018	0
2A2895182_2A2747018	0
2A2518056_2A2874087	0
2A2709877_2A2897977	0
2A2922637_2A2577116	0
2A2635994_2A2596622	0
2A2811732_2A2636030	0
2A2498686_2A2571813	0
2A2511082_2A2403882	0
2A2687415_2A2745209	0
2A2750313_2A2895683	0
2A2747083_2A2715193	0
2A2889324_2A2869860	0
2A2924570_2A2747083	0
2A2891443_2A2512513	0
2A2576061_2A2796012	0
2A2870557_2A2525935	0
2A2626897_2A2672209	0
2A2672324_2A2438652	0
2A2892349_2A2609448	0
2A2411184_2A2894946	0
2A2812479_2A2874310	0
2A2763771_2A2944009	0
2A2918856_2A2565398	0
2A2934170_2A2411518	0
2A2773317_2A2892418	0
2A2486374_2A2874358	0
2A2509790_2A2910020	0
2A2610206_2A2778324	0
2A2449941_2A2617254	0
2A2498455_2A2554256	0
2A2459794_2A2736925	0
2A2562526_2A2986699	0
2A2943736_2A2534943	0
2A2511082_2A2892349	0
2A2442409_2A2539028	0
2A2739414_2A2419475	0
2A2603343_2A2875131	0
2A2400821_2A2460798	0
2A2866223_2A2491508	0
2A2544472_2A2428900	0
2A2773306_2A2723387	0
2A2532268_2A2892180	0
2A2430567_2A2623625	0
2A2840941_2A2617254	0
2A2471589_2A2905846	0
2A2908337_2A2863516	0
2A2503928_2A2450335	0
2A2547188_2A2532229	0
2A2922917_2A2461943	0
2A2709298_2A2522086	0
2A2616671_2A2441644	0
2A2897602_2A2601113	0
2A2497054_2A2638309	0
2A2499760_2A2775315	0
2A2587791_2A2740990	0
2A2683619_2A2550484	0
2A2736579_2A2417527	0
2A2740065_2A2446272	0
2A2479976_2A2733964	0
2A2411307_2A2403354	0
2A2544643_2A2457017	0
2A2860456_2A2897320	0
2A2544793_2A2643150	0
2A2440486_2A2476804	0
2A2564602_2A2597864	0
2A2558360_2A2822793	0
2A2807212_2A2447781	0
2A2535561_2A2479817	0
2A2941623_2A2901699	0
2A2851473_2A2745209	0
2A2638286_2A2503235	0
2A2782628_2A2456146	0
2A2510834_2A2533963	0
2A2537531_2A2848791	0
2A2520948_2A2890064	0
2A2610406_2A2748319	0
2A2771261_2A2934119	0
2A2454552_2A2403841	0
2A2848097_2A2722033	0
2A2794120_2A2874893	0
2A2639016_2A2924442	0
2A2599119_2A2497713	0
2A2416116_2A2877579	0
2A2416385_2A2895698	0
2A2863113_2A2680225	0
2A2552838_2A2491508	0
2A2742415_2A2872862	0
2A2532268_2A2604213	0
2A2475649_2A2734637	0
2A2676549_2A2817039	0
2A2610558_2A2905345	0
2A2775847_2A2514487	0
2A2559945_2A2445658	0
2A2557337_2A2575947	0
2A2767253_2A2467279	0
2A2556000_2A2439242	0
2A2870648_2A2454493	0
2A2468149_2A2528449	0
2A2910188_2A2605545	0
2A2603343_2A2897602	0
2A2467822_2A2813343	0
2A2773734_2A2892418	0
2A2530129_2A2485737	0
2A2410342_2A2862204	0
2A2737082_2A2599133	0
2A2516229_2A2941145	0
2A2514431_2A2859604	0
2A2592211_2A2618100	0
2A2851944_2A2604213	0
2A2575956_2A2875319	0
2A2618721_2A2525878	0
2A2610201_2A2566521	0
2A2456833_2A2454391	0
2A2406535_2A2507342	0
2A2863073_2A2510249	0
2A2599119_2A2724022	0
2A2904920_2A2400850	0
2A2892364_2A2456146	0
2A2409141_2A2574312	0
2A2865793_2A2400579	0
2A2986623_2A2859991	0
2A2895476_2A2941259	0
2A2770881_2A2847424	0
2A2865919_2A2577447	0
2A2644881_2A2657738	0
2A2621751_2A2693693	0
2A2533374_2A2460783	0
2A2984419_2A2465907	0
2A2924570_2A2922775	0
2A2892364_2A2893498	0
2A2496572_2A2682050	0
2A2922459_2A2693246	0
2A2712384_2A2719794	0
2A2722593_2A2407399	0
2A2898285_2A2467457	0
2A2547214_2A2866047	0
2A2648680_2A2552706	0
2A2764502_2A2530098	0
2A2870357_2A2712221	0
2A2836643_2A2462151	0
2A2811732_2A2451372	0
2A2456062_2A2547361	0
2A2679953_2A2400850	0
2A2926404_2A2635032	0
2A2722298_2A2714676	0
2A2605289_2A2624767	0
2A2679868_2A2596018	0
2A2776061_2A2898285	0
2A2736666_2A2634870	0
2A2766208_2A2539028	0
2A2497017_2A2471667	0
2A2786842_2A2875131	0
2A2613339_2A2764502	0
2A2450692_2A2503235	0
2A2503928_2A2428185	0
2A2766208_2A2712250	0
2A2649538_2A2596247	0
2A2601142_2A2679991	0
2A2740346_2A2624767	0
2A2934477_2A2644784	0
2A2705948_2A2457057	0
2A2577828_2A2652477	0
2A2874300_2A2465050	0
2A2552838_2A2461380	0
2A2464191_2A2811732	0
2A2416086_2A2535477	0
2A2719820_2A2482891	0
2A2459951_2A2403882	1
2A2406535_2A2685847	1
2A2613459_2A2552706	0
2A2509790_2A2510475	0
2A2860807_2A2847325	0
2A2590057_2A2481140	1
2A2430988_2A2859998	0
2A2750313_2A2724022	0
2A2526481_2A2501999	0
2A2854611_2A2634428	0
2A2544445_2A2685081	0
2A2921875_2A2409789	0
2A2700441_2A2547188	0
2A2985707_2A2566096	0
2A2657913_2A2571095	0
2A2651446_2A2640403	0
2A2406504_2A2512550	0
2A2770881_2A2634428	0
2A2749929_2A2535707	0
2A2402023_2A2596247	0
2A2776016_2A2639005	0
2A2460796_2A2617992	0
2A2871057_2A2909940	0
2A2449941_2A2543353	0
2A2514431_2A2774988	0
2A2867438_2A2643150	0
2A2939612_2A2764421	0
2A2877421_2A2544445	0
2A2889302_2A2897492	0
2A2778475_2A2422668	0
2A2401362_2A2538952	0
2A2456833_2A2771532	0
2A2863113_2A2652769	0
2A2685081_2A2459794	0
2A2530348_2A2456063	0
2A2685241_2A2943777	0
2A2592161_2A2479976	0
2A2895182_2A2874908	0
2A2715193_2A2705853	0
2A2762941_2A2643150	0
2A2685152_2A2450268	0
2A2769798_2A2566521	0
2A2445850_2A2450692	1
2A2555774_2A2922527	0
2A2606477_2A2764443	0
2A2476181_2A2681635	0
2A2870557_2A2856131	0
2A2905102_2A2464802	0
2A2450278_2A2450278	0
2A2661839_2A2774070	0
2A2749939_2A2726323	0
2A2575585_2A2605191	0
2A2876688_2A2609587	0
2A2587825_2A2420188	0
2A2939612_2A2817006	0
2A2461391_2A2630473	0
2A2422750_2A2865793	0
2A2458996_2A2896723	0
2A2941326_2A2427807	0
2A2610206_2A2848872	0
2A2532268_2A2722832	0
2A2875319_2A2875319	0
2A2642360_2A2773455	0
2A2565213_2A2985880	0
2A2985139_2A2485606	0
2A2456062_2A2411518	0
2A2482983_2A2460783	0
2A2565434_2A2652496	0
2A2861778_2A2601220	1
2A2457057_2A2723387	0
2A2897375_2A2447781	0
2A2874206_2A2685925	0
2A2401358_2A2482420	0
2A2867864_2A2672591	0
2A2590542_2A2986212	1
2A2767194_2A2592161	0
2A2860456_2A2600062	0
2A2676718_2A2872905	0
2A2763771_2A2978156	0
2A2404271_2A2449941	0
2A2763076_2A2712646	0
2A2718023_2A2892522	0
2A2811796_2A2510458	0
2A2745234_2A2868238	0
2A2985139_2A2557321	0
2A2635036_2A2457399	0
2A2510834_2A2509909	0
2A2874891_2A2515919	0
2A2718023_2A2617270	0
2A2644784_2A2415856	0
2A2497054_2A2749683	0
2A2735218_2A2626897	0
2A2619090_2A2617254	0
2A2922637_2A2465907	0
2A2749909_2A2781253	0
2A2514431_2A2712646	0
2A2459949_2A2414757	0
2A2498850_2A2874770	0
2A2461425_2A2596018	0
2A2550484_2A2450300	0
2A2944014_2A2847827	0
2A2523791_2A2985984	0
2A2485606_2A2775847	0
2A2454759_2A2634540	0
2A2576391_2A2411142	0
2A2811732_2A2796012	0
2A2476268_2A2634540	0
2A2944009_2A2903136	0
2A2817006_2A2897320	0
2A2861788_2A2548822	0
2A2502026_2A2486507	0
2A2811717_2A2763076	0
2A2763616_2A2748680	0
2A2495751_2A2512550	0
2A2456062_2A2450278	0
2A2740065_2A2680225	0
2A2671284_2A2600892	0
2A2930543_2A2407399	0
2A2457284_2A2764209	0
2A2454493_2A2454493	0
2A2621019_2A2617612	0
2A2904796_2A2686572	0
2A2749676_2A2749676	0
2A2762856_2A2604213	0
2A2471667_2A2544472	0
2A2520921_2A2642712	0
2A2530091_2A2677681	0
2A2944009_2A2642904	0
2A2514837_2A2515919	0
2A2603855_2A2905153	0
2A2904487_2A2686018	0
2A2986915_2A2456158	0
2A2454493_2A2525497	0
2A2408660_2A2871057	0
2A2460769_2A2748319	0
2A2565434_2A2476437	0
2A2652867_2A2895683	0
2A2510834_2A2415771	0
2A2922637_2A2867864	0
2A2672447_2A2919859	0
2A2420077_2A2510458	0
2A2411184_2A2723387	0
2A2415436_2A2415357	0
2A2840941_2A2525497	0
2A2623617_2A2934170	0
2A2892349_2A2892522	0
2A2497017_2A2603458	0
2A2456833_2A2466337	0
2A2459794_2A2811701	0
2A2504138_2A2450268	0
2A2866232_2A2680398	0
2A2565213_2A2741084	0
2A2704932_2A2504138	0
2A2769796_2A2397821	0
2A2724055_2A2897492	0
2A2635032_2A2754575	0
2A2762941_2A2715037	0
2A2985873_2A2514491	0
2A2680393_2A2683710	0
2A2544445_2A2571820	0
2A2569396_2A2630523	0
2A2442064_2A2497713	0
2A2817011_2A2663585	0
2A2510249_2A2621656	0
2A2429565_2A2739390	0
2A2876707_2A2851593	0
2A2532268_2A2498644	0
2A2847424_2A2596036	0
2A2943709_2A2521049	0
2A2942390_2A2706294	0
2A2861788_2A2727341	0
2A2662771_2A2485606	0
2A2530091_2A2871954	0
2A2643107_2A2679991	0
2A2942159_2A2454078	0
2A2434596_2A2617270	0
2A2499760_2A2416385	0
2A2614351_2A2614351	0
2A2442064_2A2587482	0
2A2513312_2A2693246	0
2A2941921_2A2503928	0
2A2576061_2A2895683	0
2A2894946_2A2422606	0
2A2595548_2A2671284	0
2A2700441_2A2397523	0
2A2456833_2A2700120	0
2A2612343_2A2448833	0
2A2521246_2A2515919	0
2A2507305_2A2734602	0
2A2679820_2A2565436	0
2A2522236_2A2630432	0
2A2931050_2A2875131	0
2A2676722_2A2480419	0
2A2456194_2A2884721	0
2A2808032_2A2658579	0
2A2924815_2A2614379	0
2A2574471_2A2853601	0
2A2678879_2A2679997	0
2A2724055_2A2565436	0
2A2454115_2A2476955	0
2A2516744_2A2762941	0
2A2526481_2A2592309	0
2A2759737_2A2870068	0
2A2686572_2A2482420	0
2A2944014_2A2658579	0
2A2447002_2A2736925	0
2A2749676_2A2498644	0
2A2526882_2A2905031	0
2A2575769_2A2851321	0
2A2476268_2A2530186	0
2A2681926_2A2663505	0
2A2895085_2A2679997	0
2A2639016_2A2503422	0
2A2924815_2A2456086	0
2A2600892_2A2507342	0
2A2510165_2A2934119	0
2A2408660_2A2984864	0
2A2516848_2A2461421	0
2A2769798_2A2565436	0
2A2475316_2A2722771	0
2A2895698_2A2741084	0
2A2400650_2A2905810	0
2A2866021_2A2836821	0
2A2943777_2A2861692	0
2A2525717_2A2811732	0
2A2461061_2A2734046	0
2A2416086_2A2925735	0
2A2874398_2A2599737	0
2A2724055_2A2522086	0
2A2703695_2A2621652	0
2A2703695_2A2862204	0
2A2497054_2A2854611	0
2A2442064_2A2685925	0
2A2921875_2A2715037	0
2A2866232_2A2672591	0
2A2870878_2A2892522	0
2A2685241_2A2745302	0
2A2476268_2A2547361	1
2A2450692_2A2483002	0
2A2773306_2A2848872	0
2A2430988_2A2703636	0
2A2636875_2A2892349	0
2A2418080_2A2763076	0
2A2739414_2A2786842	0
2A2497017_2A2566521	0
2A2769796_2A2530372	0
2A2794120_2A2639005	0
2A2735164_2A2548822	0
2A2547188_2A2618023	0
2A2400821_2A2874770	0
2A2859343_2A2482891	0
2A2632153_2A2836890	0
2A2476804_2A2610838	0
2A2520921_2A2404637	0
2A2456003_2A2874310	0
2A2859343_2A2467457	0
2A2939612_2A2740375	0
2A2440989_2A2806318	0
2A2497730_2A2508404	1
2A2924840_2A2817776	0
2A2845187_2A2400850	0
2A2652644_2A2546801	0
2A2537531_2A2440486	0
2A2422750_2A2847910	0
2A2454493_2A2498524	0
2A2603257_2A2746749	0
2A2866021_2A2445850	0
2A2862068_2A2818081	0
2A2922637_2A2481370	0
2A2397481_2A2566521	0
2A2623617_2A2609448	0
2A2686572_2A2860488	0
2A2767194_2A2872905	0
2A2617334_2A2736893	0
2A2431526_2A2609587	0
2A2941318_2A2660731	0
2A2428229_2A2446973	0
2A2526481_2A2895494	0
2A2719614_2A2571820	0
2A2535896_2A2427802	0
2A2622258_2A2629807	0
2A2853506_2A2764502	0
2A2894359_2A2851593	0
[truncated: 96 more rows]
