# Supplementary material for: An Accurate and Efficient Approach to Knowledge Extraction from Scientific Publications Using Structured Ontology Models, Graph Neural Networks, and Large Language Models
Source: Int J Mol Sci. 2024 Nov 3;25(21):11811. doi: 10.3390/ijms252111811 (PMC11546091; doi:10.3390/ijms252111811)
Supplement: Supplementary file 1 [file ijms-25-11811-s001.zip › Supplementary_5.tsv]

Source ID	Target ID	Source Label	Target Label	LLM Input	LLM Output
2A2594884 2A2685847	hexokinase	Notch1	[INST]Context: [PMID: 30140438 Hexokinase 2 is dispensable for T cell-dependent immunity. Background: T cells and cancer cells utilize glycolysis for proliferation. The hexokinase (1-4) family of enzymes catalyze the first step of glycolysis. Hexokinase 2 is one of the most highly upregulated metabolic enzymes in both cancer and activated T cells. Hexokinase 2 is required for the development and/…	NO, high confidence; Explanation: The provided context does not mention any direct interaction between the hexokinase protein and the Notch1 protein. The context discusses the role of hexokinase 2 in T cells and its potential as a therapeutic target for cancer, but it does not describe any interaction between hexokinase and Notch1 proteins. Instead, it focuses on the metabolic functions of hexoki…
2A2863190 2A2905922	SIVA1	FAS	[INST]Context: [PMID: 17677004 Divergent evolution of human p53 binding sites: cell cycle versus apoptosis. The p53 tumor suppressor is a sequence-specific pleiotropic transcription factor that coordinates cellular responses to DNA damage and stress, initiating cell-cycle arrest or triggering apoptosis. Although the human p53 binding site sequence (or response element ) is well characterized, som…	NO, high confidence; Explanation: The provided context discusses the divergent evolutionary pressure among the binding targets of the p53 tumor suppressor protein, specifically focusing on the conservation of p53 response elements (REs) in apoptosis-regulating genes. It mentions that REs in genes such as SIVA1 and FAS show little if any homology to rodent sequences, indicating that these genes ar…
2A2574471 2A2749683	histone H2AX	SHP-1	[INST]Context: [PMID: 25962492 SHP-1 overexpression increases the radioresistance of nasopharyngeal carcinoma cells by enhancing DSB repair, increasing S phase arrest and decreasing cell apoptosis. The present study aimed to investigate the influence of SHP-1 on the radioresistance of the nasopharyngeal carcinoma cell line CNE-2 and the relevant underlying mechanisms. The human nasopharyngeal car…	NO, high confidence; Explanation: The provided context does not indicate a direct interaction between histone H2AX protein and SHP-1 protein. Instead, it describes the effects of SHP-1 overexpression on the radioresistance of nasopharyngeal carcinoma cells, including the repair of DNA double-strand breaks (DSBs) and cell cycle arrest. While the context mentions that ionizing radiation causes less…
2A2735098 2A2763256	PPIA	RACK1	[INST]Context: [PMID: 24957886 A multiparametric serum marker panel as a complementary test to mammography for the diagnosis of node-negative early-stage breast cancer and ductal carcinoma in situ in young women. BACKGROUND: The sensitivity of mammography for the detection of small lesions, including node-negative early-stage (T1N0) primary breast cancer and ductal carcinoma in situ, is significa…	NO, high confidence; Explanation: The provided context discusses the use of a panel of autoantibodies against various proteins, including PPIA and RACK1, for the diagnosis of breast cancer. However, there is no mention of a direct interaction between PPIA protein and RACK1 protein. The context focuses on the individual discriminatory power of antibodies against each protein rather than any intera…
2A2590057 2A2468149	HSP90	clathrin heavy	[INST]Context: [PMID: 24994893 Many receptors involved with innate immunity activate the inhibitor kappa B kinase signalosome (IKK). The active complex appears to be assembled from the two kinase units, IKKalpha and IKKbeta with the regulatory protein NEMO. Because we previously found that RNA silencing of clathrin heavy chains, in transformed human lung pneumocytes (A549), decreased TNFalpha-ind…	NO, high confidence; Explanation: The provided context discusses the interaction between clathrin heavy chains and members of the IKK signalosome, including IKKalpha and NEMO. It also mentions the visualization of these complexes using indirect digital immunofluorescence microscopy and FRET. However, there is no direct mention or evidence of an interaction between HSP90 protein and clathrin heavy…
2A2714752 2A2400850	PEA15	Glutamic-oxaloacetic transaminase 2	[INST]Context: [PMID: 27150525 Although it is quite easy to diagnose traumatic spinal cord injury, the assessment of injury severity and projection of disease progression or recovery are often challenging, as no consensus biomarkers have been clearly identified. Here rats were subjected to experimental moderate or severe thoracic spinal cord injury. A subset of 12 proteins were identified as cand…	NO, high confidence; Explanation: The provided context does not mention any direct interaction between PEA15 protein and Glutamic-oxaloacetic transaminase 2 protein. The context lists these proteins as candidate spinal cord injury biomarkers but does not describe any interaction or combined effect between them. Instead, it focuses on their individual roles as potential biomarkers and therapeutic …
2A2782628 2A2796012	RPL12	RPL29	[INST]Context: [PMID: 26961614 Systematic identification of seven ribosomal protein genes in bighead carp and their expression in response to microcystin-LR. Microcystin-LR is one of the most toxic cyanotoxins produced in algal blooms. The toxic effects of microcystin-lr on the expression of some organelles genes (mitochondrion, endoplasmic reticulum, and cytoskeleton etc) have been widely invest…	NO, high confidence; Explanation: The provided context discusses the expression of seven ribosomal protein genes (RPS6, RPS12, RPS24, RPS27a, RPL12, RPL27, and RPL29) in bighead carp in response to microcystin-LR. It mentions that the expression of these genes changes dramatically at 3 hours and then returns to a moderate level at 24 hours post-microcystin-LR injection. However, there is no direc…
2A2782628 2A2796012	RPL12	RPL29	[INST]Context: [PMID: 20116044 Ribosomal protein genes RPS10 and RPS26 are commonly mutated in Diamond-Blackfan anemia. Diamond-Blackfan anemia, an inherited bone marrow failure syndrome characterized by anemia that usually presents before the first birthday or in early childhood, is associated with birth defects and an increased risk of cancer. Although anemia is the most prominent feature of di…	NO, high confidence; Explanation: The provided context does not mention any direct interaction between the RPL12 protein and the RPL29 protein. The context focuses on the mutations in ribosomal protein genes RPS10 and RPS26 and their effects on rRNA processing. There is no information or evidence provided that suggests a direct interaction between RPL12 and RPL29 proteins.</s>
2A2851473 2A2703005	RXR-gamma	osteopontin	[INST]Context: [PMID: 11139446 Human renal mesangial cells are a target for the anti-inflammatory action of 9-cis retinoic acid. Mesangial cells play an active role in the inflammatory response to glomerular injury. We have studied in cultured human mesangial cells several effects of 9-cis retinoic acid, an activator of both retinoic acid receptors and retinoid X receptors . 9-cis retinoic acid i…	NO, high confidence; Explanation: The provided context does not indicate any direct interaction between RXR-gamma protein and osteopontin protein. The text discusses the effects of 9-cis retinoic acid on various proteins, including RXR-gamma and osteopontin, but it does not mention any specific interaction between these two proteins. Instead, it describes how 9-cis retinoic acid affects the expre…
2A2890439 2A2630432	PPP1CC2	LMNA	[INST]Context: [PMID: 27913189 Construction and analysis of a human testis/sperm-enriched interaction network: Unraveling the PPP1CC2 interactome. BACKGROUND: Phosphoprotein phosphatase 1 catalytic subunit gamma 2 (PPP1CC2), a PPP1CC tissue-specific alternative splice restricted to testicular germ cells and spermatozoa, is essential for spermatogenesis and spermatozoa motility. The key to underst…	YES, high confidence; Explanation: The context provided indicates that PPP1CC2 has 50 direct interactors, many of which are highly interconnected and part of the network maximum core (k=44), associated with motility-related annotations. Among these interactors is LMNA, which is mentioned as a previously uncharacterized interactor. This suggests that PPP1CC2 and LMNA interact with each other in th…
2A2412903 2A2601220	Augmenter of Liver Regeneration	interleukin 6	[INST]Context: [PMID: 32031683 Hepatic Deficiency of Augmenter of Liver Regeneration Predisposes to Nonalcoholic Steatohepatitis and Fibrosis. BACKGROUND AND AIMS: The augmenter of liver regeneration protein is critical for lipid homeostasis and mitochondrial function. We investigated high-fat/high-carbohydrate diet-induced nonalcoholic fatty liver disease in wild-type, hepatocyte-specific ALR-kn…	NO, high confidence; Explanation: The provided context discusses the roles of augmenter of liver regeneration (ALR) and interleukin 6 (IL6) in the progression of nonalcoholic fatty liver disease (NAFLD) and its related complications. While both proteins are mentioned in the context of NAFLD and its progression, there is no direct interaction described between the augmenter of liver regeneration p…
2A2412903 2A2601220	augmenter of liver regeneration	interleukin-6	[INST]Context: [PMID: 28876364 Silencing of augmenter of liver regeneration inhibited cell proliferation and triggered apoptosis in U266 human multiple myeloma cells. Augmenter of liver regeneration is a thermostable cytokine that was originally identified to promote the growth of hepatocytes. This study was conducted to explore the expression and function of augmenter of liver regeneration in mu…	NO, high confidence; Explanation: The provided context does not indicate a direct interaction between augmenter of liver regeneration protein and interleukin-6 protein. Instead, it describes the effects of augmenter of liver regeneration on the proliferation and apoptosis of U266 multiple myeloma cells and its influence on cytokine production, including interleukin-6. The depletion of augmenter o…
2A2661839 2A2455829	MSI1	CPE	[INST]Context: [PMID: 33253517 Development of a 12-biomarkers-based prognostic model for pancreatic cancer using multi-omics integrated analysis. Pancreatic cancer is one of the most malignant tumors of the digestive system, with insidious, rapid onset and high mortality. Therefore, in-depth exploration of the potential mechanism affecting the prognosis of pancreatic cancer, and search for biomar…	NO, high confidence; Explanation: The provided context does not mention any direct interaction between the MSI1 protein and the CPE protein. It lists these proteins as part of a set of biomarkers identified through multi-omics analysis for pancreatic cancer prognosis. However, there is no specific information or evidence provided that indicates a direct interaction between MSI1 and CPE proteins. …
2A2661839 2A2455829	MSI1	CPE	[INST]Context: [PMID: 23776146 Poly(A) tail elongation after export of an messenger RNA to the cytoplasm is called cytoplasmic polyadenylation. It was first discovered in oocytes and embryos, where it has roles in meiosis and development. In recent years, however, has been implicated in many other processes, including synaptic plasticity and mitosis. We will discuss the RNA sequence elements medi…	NO, high confidence; Explanation: The provided context discusses the roles of various RNA binding proteins, including MSI1 and CPEB, in cytoplasmic polyadenylation. However, there is no direct mention of an interaction between MSI1 protein and CPE protein. Instead, the context describes the roles of these proteins in different processes and their association with specific RNA sequence elements. T…
2A2400821 2A2871148	glutamic-oxaloacetic transaminase 1	SQSTM1	[INST]Context: [PMID: 32432943 Discovery of a potent SREBF chaperone degrader that ameliorates HFD-induced obesity, hyperlipidemia and insulin resistance via an autophagy-independent lysosomal pathway. SREBF chaperone regulates SREBFs (sterol regulatory element binding transcription factors) processing and stability, and, thus, becomes an emerging drug target to treat dyslipidemia and fatty liver…	NO, high confidence; Explanation: The provided context does not mention any direct interaction between glutamic-oxaloacetic transaminase 1 (GOT1/AST) and SQSTM1. The context primarily discusses the role of SREBF chaperone and its degradation via the SQSTM1-mediated autophagy-independent lysosomal degradation pathway. While GOT1/AST is mentioned as a marker for liver injury, there is no indication…
2A2400821 2A2871148	glutamic-oxaloacetic transaminase 1	sequestosome 1	[INST]Context: [PMID: 30081711 Activation of ferritinophagy is required for the RNA-binding protein ELAVL1/HuR to regulate ferroptosis in hepatic stellate cells. Ferroptosis is a recently recognized form of regulated cell death that is characterized by lipid peroxidation. However, the molecular mechanisms regulating ferroptosis are largely unknown. In this study, we report that the RNA-binding pr…	NO, high confidence; Explanation: The provided context does not mention any direct interaction between glutamic-oxaloacetic transaminase 1 protein (GOT1/AST) and sequestosome 1 protein (SQSTM1/p62). The context discusses the roles of various proteins in ferroptosis and autophagy, but it does not indicate any specific interaction between GOT1/AST and SQSTM1/p62. Therefore, based on the given infor…
2A2587791 2A2673222	HNRNPUL1	NACA	[INST]Context: [PMID: 35177824 We established a well-phenotyped sample of 371 world trade center responders, recruited from a longitudinal world trade center responder cohort using stratified random sampling, by obtaining blood, self-reported and clinical interview data. Using bulk RNA-sequencing from whole blood, we examined the association between gene expression and WTC-related posttraumatic s…	NO, high confidence; Explanation: The provided context does not mention any direct interaction between the HNRNPUL1 protein and the NACA protein. The context discusses the association of various genes with posttraumatic stress disorder symptom severity and mentions these proteins as part of the findings, but it does not indicate any specific interaction between HNRNPUL1 and NACA. Therefore, based…
2A2600684 2A2851568	NFKBIA	S100A4	[INST]Context: [PMID: 19134456 [Regulatory mechanism of malignant behavior of endometriosis mediated by puerarin]. OBJECTIVE: To observe the inhibitory effects of puerarin on angiopoiesis of endometriotic tissue, and to explore the regulatory effects of puerarin on tumor-related gene expression of endometriosis. METHODS: The regulatory effects of puerarin on endometriotic angiopoiesis and tumor-r…	NO, high confidence; Explanation: The provided context does not mention any direct interaction between NFKBIA protein and S100A4 protein. The context discusses the regulatory effects of puerarin on tumor-related gene expression in endometriosis, including the expression levels of various genes such as NFKBIA and S100A4. However, it does not indicate that these two proteins interact with each othe…
2A2901095 2A2601220	secreted osteoclastogenic factor of activated T-cells	interleukin -6	[INST]Context: [PMID: 27177288 Clinical and Immunoinflammatory Evaluation of One-Stage Full-Mouth Ultrasonic Debridement as a Therapeutic Approach for Smokers With Generalized Aggressive Periodontitis: A Short-Term Follow-Up Study. BACKGROUND: This study aims to evaluate the effect of one-stage full-mouth ultrasonic debridement on clinical and immunoinflammatory parameters in smokers with general…	NO, high confidence; Explanation: The provided context does not indicate a direct interaction between the secreted osteoclastogenic factor of activated T-cells protein (SOFAT) and interleukin-6 protein. While both proteins are mentioned in the context of immunoinflammatory parameters evaluated in the study, there is no specific information or evidence suggesting that they interact with each other…
2A2851467 2A2401969	retinoid X receptor alpha	acetyl-CoA carboxylase alpha	[INST]Context: [PMID: 34436591 Sirtuin 1 is involved in oleic acid-induced calf hepatocyte steatosis via alterations in lipid metabolism-related proteins. Sirtuin 1, an NAD-dependent protein deacetylase, plays a central role in the control of lipid metabolism in nonruminants. However, the role of sirtuin 1 in hepatic lipid metabolism in dairy cows with fatty liver is not well known. Thus, we used…	NO, high confidence; Explanation: The provided context discusses the roles of various proteins, including retinoid X receptor alpha (RXR\α) and acetyl-CoA carboxylase alpha (ACC\α), in lipid metabolism in calf hepatocytes. However, there is no direct interaction mentioned between retinoid X receptor alpha protein and acetyl-CoA carboxylase alpha protein. Instead, they are presented as separate en…
2A2714831 2A2592321	Raf kinase inhibitor protein	HSP27	[INST]Context: [PMID: 18401453 Improvement of breast-cancer detection through the identification of potential cancer biomarkers is considered as a promising strategy for effective assessment of the disease. The proteins identified span a wide range of functions and are believed to have potential clinical applications as cancer biomarkers. They include glycolytic enzymes, molecular chaperones, cyt…	NO, high confidence; Explanation: The provided context lists several proteins, including Raf kinase inhibitor protein and HSP27, that are overexpressed in tumors compared to normal tissues. However, there is no mention of a direct interaction between Raf kinase inhibitor protein and HSP27. The context simply lists these proteins as part of a broader set of proteins identified as potential cancer …
2A2762856 2A2763001	Rab17	Rab4	[INST]Context: [PMID: 15561770 A role for the small GTPase Rab21 in the early endocytic pathway. Rab proteins comprise a family of monomeric GTPases that control cellular membrane traffic. Rab21 is a poorly characterised member with no known function. Human Rab21 cDNA from K562 cells was subcloned into GFP expression vectors to generate Rab21 and Rab21 mutants defective in either GTP hydrolysis (…	NO, high confidence; Explanation: The provided context discusses the localization and function of Rab21 in the early endocytic pathway and mentions that Rab21 colocalizes with several other Rabs, including Rab4 and Rab17. However, it does not provide any specific information about a direct interaction between Rab17 and Rab4 proteins. The context focuses on the role of Rab21 and its colocalization…
2A2762856 2A2763001	Rab17	Rab4	[INST]Context: [PMID: 11773082 Rab27A, which encodes a small GTP-binding protein, was recently identified as a gene in which mutations caused human hemophagocytic syndrome (Griscelli syndrome) and ashen mice, which exhibit defects in melanosome transport as well as in regulated granule exocytosis in cytotoxic T lymphocytes. However, little is known about the molecular mechanism of Rab27A-dependen…	NO, high confidence; Explanation: The provided context does not mention any direct interaction between Rab17 protein and Rab4 protein. Instead, it focuses on the interaction of Rab27A with various other Rab proteins, including Rab1, Rab2, Rab3A, Rab4, Rab5A, Rab6A, Rab7, Rab8, Rab9, Rab10, Rab11A, Rab17, Rab18, Rab20, Rab22, Rab23, Rab25, Rab28, and Rab37. However, there is no specific mention of…
2A2762856 2A2763001	Rab17	Rab4A	[INST]Context: [PMID: 12051743 Synaptotagmin-like protein 5: a novel Rab27A effector with C-terminal tandem C2 domains. Synaptotagmin-like proteins 1-4 are new members of the carboxyl-terminal-type tandem C2 proteins and are classified as a subfamily distinct from the synaptotagmin and the Doc2 families, because the Slp family contains a unique homology domain at the amino terminus, referred to a…	NO, high confidence; Explanation: The provided context does not mention any direct interaction between Rab17 protein and Rab4A protein. Instead, it focuses on the interaction of Slp5 with Rab27A and other Rabs, but does not indicate any interaction between Rab17 and Rab4A. Therefore, based on the given information, there is no evidence to suggest that Rab17 protein and Rab4A protein interact with…
2A2762856 2A2763001	Rab17	Rab4a	[INST]Context: [PMID: 10329441 Interaction cloning and characterization of the cDNA encoding the human prenylated rab acceptor . Rab proteins are small GTPases involved in the regulation of intracellular membrane traffic in mammalian cells. In order to find Rab-interacting proteins we performed a two-hybrid screening using a human brain cDNA library. Here we report the isolation of a full-length …	NO, high confidence; Explanation: The provided context mentions that the Rab17 protein and Rab4a protein interact weakly with the prenylated rab acceptor protein in the two-hybrid assay. However, it does not indicate any direct interaction between the Rab17 protein and the Rab4a protein themselves. The context focuses on the interaction of these proteins with the prenylated rab acceptor, not with…
2A2459794 2A2555648	CDK4	ARHGDIA	[INST]Context: [PMID: 32645390 Whole exome sequencing reveals novel candidate gene variants for MODY. Maturity-onset diabetes of the young (MODY) is a monogenic subtype of diabetes mellitus. Although 14 genes were associated to different subtypes of MODY, 30-40% of MODY patients have unidentified genetic mutations. In this study, we conducted whole exome sequencing in four Turkish MODY suspected …	NO, high confidence; Explanation: The provided context does not mention any direct interaction between the CDK4 protein and the ARHGDIA protein. It only identifies novel missense variants in these genes in MODY patients. There is no indication that these proteins interact with each other or that their variants have a combined effect on the disease. Therefore, based on the given information, it ca…
2A2705948 2A2409789	GDA	AGR2	[INST]Context: [PMID: 24076771 Cervical squamocolumnar junction-specific markers define distinct, clinically relevant subsets of low-grade squamous intraepithelial lesions. Low-grade cervical squamous abnormalities (low-grade squamous intraepithelial lesions [LSIL, CIN1]) can be confused with or followed by high-grade (HSIL, CIN2/3) lesions, expending considerable resources. Abnormal cervical bio…	NO, high confidence; Explanation: The provided context discusses the use of various SCJ-specific antibodies, including GDA and AGR2, to classify cervical squamous abnormalities. However, there is no mention of a direct interaction between GDA protein and AGR2 protein. Instead, they are presented as separate markers used in the classification process. Therefore, based on the given information, the…
2A2430988 2A2848504	ATF3	RTN4	[INST]Context: [PMID: 24778562 Twenty-Four Genes are Upregulated in Patients with Hypospadias. Hypospadias is a congenital hypoplasia of the penis, with displacement of the urethral opening along the ventral surface, and has been reported to be one of the most common congenital anomalies, occurring in approximately 1:250 to 1:300 live births. As hypospadias is reported to be an easily diagnosed m…	NO, high confidence; Explanation: The provided context lists several genes that are upregulated in patients with hypospadias, including ATF3 and RTN4. However, there is no mention of a direct interaction between the ATF3 protein and the RTN4 protein. The context simply describes the upregulation of these genes without indicating any specific interaction between the proteins they encode. Therefore…
2A2408854 2A2589914	SLC25A6	HSPH1	[INST]Context: [PMID: 34302998 Quantitative proteomic analysis of trachea in fatting pig exposed to ammonia. Ammonia (NH3) is considered as the main pollutant in livestock houses and air environment, and its adverse effects on animal and human health have attracted widespread attention. In this study, we performed labeled quantitative proteomic (TMT-MS) analysis in the trachea of fatting pigs exp…	NO, high confidence; Explanation: The provided context does not mention any direct interaction between the SLC25A6 protein and the HSPH1 protein. The context lists these proteins as part of the differentially abundant proteins identified in the trachea of fatting pigs exposed to ammonia, but it does not describe any specific interaction between them. Instead, it focuses on their individual roles …
2A2439857 2A2870834	AXIN1	SPTBN1	[INST]Context: [PMID: 22965941 Clinical review: Genome-wide association studies of skeletal phenotypes: what we have learned and where we are headed. Only seven of the 66 previously reported genes (LRP5, SOST, ESR1, TNFRSF11B, TNFRSF11A, TNFSF11, PTH) from candidate gene association studies have been confirmed by genome-wide association studies. Among 59 novel bone mineral density genome-wide ass…	NO, high confidence; Explanation: The provided context discusses the involvement of various genes in biological pathways related to the skeleton, particularly Wnt signaling and TGF-signaling. While AXIN1 and SPTBN1 are mentioned as part of these pathways, there is no direct interaction mentioned between the AXIN1 protein and the SPTBN1 protein. Instead, they are presented as separate entities inv…
2A2866725 2A2803005	Sod2	Rpl37a	[INST]Context: [PMID: 21649900 Cell cycle and aging, morphogenesis, and response to stimuli genes are individualized biomarkers of glioblastoma progression and survival. BACKGROUND: Glioblastoma is a complex multifactorial disorder that has swift and devastating consequences. Few genes have been consistently identified as prognostic biomarkers of glioblastoma survival. METHODS: A novel analytical…	NO, high confidence; Explanation: The provided context does not mention any direct interaction between the Sod2 protein and the Rpl37a protein. The context lists these proteins as part of a broader set of genes associated with glioblastoma survival but does not describe any specific interaction between Sod2 and Rpl37a. Instead, it focuses on their individual associations with survival events and …
2A2411307 2A2439390	ALDH7A1	Ataxin-2	[INST]Context: [PMID: 26850065 Ataxin-2 -Knock-Out Mice Show Branched Chain Amino Acids and Fatty Acids Pathway Alterations. Human Ataxin-2 gene locus variants have been associated with obesity, diabetes mellitus type 1,and hypertension in genome-wide association studies, whereas mouse studies showed the knock-out of ataxin-2 to lead to obesity, insulin resistance, and dyslipidemia. Intriguingly,…	NO, high confidence; Explanation: The provided context does not mention any direct interaction between ALDH7A1 protein and Ataxin-2 protein. Instead, it discusses the downregulation of ALDH7A1 protein in the liver tissue of Atxn2-knock-out mice and its association with branched chain and other amino acid metabolism, fatty acids, and citric acid cycle pathways. The context focuses on the broader e…
2A2867468 2A2540291	SP110	FLI1	[INST]Context: [PMID: 34242709 Transcriptome-wide analysis reveals core sets of transcriptional regulators of sensome and inflammation genes in retinal microglia. BACKGROUND: Retinal microglial cells play crucial roles in maintaining normal visual functions in a healthy eye. However, the underlying mechanisms of retinal microglial cells over-activation manifesting the alterations of sensome profi…	NO, high confidence; Explanation: The provided context does not mention any direct interaction between the SP110 protein and the FLI1 protein. Instead, it lists them as part of the core sets of sensome genes and predicts them as transcription factors that regulate these genes. There is no indication that these two proteins interact with each other directly.</s>
2A2778475 2A2871907	RILPL2	SRRT	[INST]Context: [PMID: 28600779 The landscape of genetic diseases in Saudi Arabia based on the first 1000 diagnostic panels and exomes. In this study, we report the experience of the only reference clinical next-generation sequencing lab in Saudi Arabia with the first 1000 families who span a wide-range of suspected Mendelian phenotypes. Pathogenic or likely pathogenic variants that explain the cl…	NO, high confidence; Explanation: The provided context does not mention any direct interaction between the RILPL2 protein and the SRRT protein. The context lists various genes, including RILPL2 and SRRT, that have been identified as potential candidates for human diseases but does not provide any specific information about an interaction between these two proteins. Therefore, based on the given i…
2A2430988 2A2652644	Atf3	Mdk	[INST]Context: [PMID: 34003797 However, the spatial distribution of acute kidney injury is regional and affects cells heterogeneously. We first optimized coordination of spatial transcriptomics and single-nuclear sequencing data sets, mapping 30 dominant cell types to a human nephrectomy. To study the implications of acute kidney injury on transcript expression, we then characterized the spatial …	NO, high confidence; Explanation: The provided context does not indicate a direct interaction between the Atf3 protein and the Mdk protein. Instead, it describes their roles in different acute kidney injury models and their respective chemotactic factors. Atf3 is mentioned as a chemotactic factor in S3 proximal tubules in the ischemia model, while Mdk is identified as a chemotactic factor in the …
2A2763187 2A2525935	ras-related C3 botulinum toxin substrate1	eps8	[INST]Context: [PMID: 20565814 P66shc and its downstream epidermal pathway substrate 8 and Rac1 proteins are upregulated in esophageal cancers. Members of Shc (src homology and collagen homology) family, p46shc, p52shc, p66shc have known to be related to cell proliferation and carcinogenesis. Hence, their expression in cancers needs to be evaluated carefully so that Shc analysis may provide progn…	YES, high confidence; Explanation: The context provided indicates that the expression of Rac1 (ras-related C3 botulinum toxin substrate 1) and eps8 (epidermal pathway substrate 8) is consistently higher in human esophageal carcinomas and correlates positively with p66shc expression. This suggests that Rac1 and eps8 are part of the same signaling pathway downstream of p66shc, implying an interacti…
2A2944009 2A2860985	XRCC4	SFPQ	[INST]Context: [PMID: 33017027 Prediction of Overall Survival Among Female Patients With Breast Cancer Using a Prognostic Signature Based on 8 DNA Repair-Related Genes. Importance: Breast cancer, a common malignant tumor, ranks first among cancers in terms of morbidity and mortality among female patients. Currently, identifying effective prognostic models has a significant association with the pr…	NO, high confidence; Explanation: The provided context does not mention any direct interaction between the XRCC4 protein and the SFPQ protein. While both proteins are identified as part of the prognostic signature based on 8 DNA repair-related genes, there is no specific information indicating that they interact with each other. The context focuses on the overall prognostic signature and its role…
2A2600684 2A2497838	IkappaB-alpha	DDIT4	[INST]Context: [PMID: 17039268 Gene expression profiling of breast cancer cells in response to gemcitabine: NF-kappaB pathway activation as a potential mechanism of resistance. Gemcitabine is a nucleoside analog with clinical relevance in the treatment of several solid tumors, including breast carcinoma. In spite of its cytotoxic effect, clinical efficacy is impaired by the development of resista…	NO, high confidence; Explanation: The provided context does not mention any direct interaction between IkappaB-alpha protein and DDIT4 protein. The context discusses the role of NF-kappaB pathway activation in gemcitabine resistance and mentions the induction of various genes, including DDIT4, but it does not indicate any specific interaction between IkappaB-alpha and DDIT4 proteins. Therefore, b…
2A2936581 2A2984419	Vimentin	PLZF	[INST]Context: [PMID: 32622422 Three-dimensional co-culture of human spermatogonial stem cells with Sertoli cells in soft agar culture system supplemented by growth factors and Laminin. Application of a three-dimensional (3D) culture system for in vitro proliferation and differentiation of human spermatogonial stem cells is a useful tool for the investigation of the spermatogenesis process and th…	NO, high confidence; Explanation: The provided context discusses the expression of Vimentin and PLZF proteins in spermatogonial stem cells and Sertoli cells in both 2D and 3D culture systems. However, there is no mention of a direct interaction between Vimentin protein and PLZF protein. The context focuses on the expression levels of these proteins in different culture conditions but does not ind…
2A2936581 2A2984419	vimentin	PLZF	[INST]Context: [PMID: 33002788 Application of platelet-rich plasma improves self-renewal of human spermatogonial stem cells in two-dimensional and three-dimensional culture systems. Spermatogonial stem cells are very sensitive to chemotherapy and radiotherapy, so male infertility is a great challenge for prepubertal cancer survivors. Cryoconservation of testicular cells before cancer treatment ca…	NO, high confidence; Explanation: The provided context does not mention any direct interaction between vimentin protein and PLZF protein. It describes the expression of various proteins, including vimentin and PLZF, in spermatogonial stem cells and their functionality. However, there is no indication that these two proteins interact with each other. Instead, they are mentioned as separate markers…
2A2936581 2A2984419	VIM	ZBTB16	[INST]Context: [PMID: 25267789 Quantitative detection of human spermatogonia for optimization of spermatogonial stem cell culture. STUDY QUESTION: Can human spermatogonia be detected in long-term primary testicular cell cultures using validated, germ cell-specific markers of spermatogonia? SUMMARY ANSWER: Germ cell-specific markers of spermatogonia/spermatogonial stem cells are detected in early …	NO, high confidence; Explanation: The provided context does not mention any direct interaction between VIM protein and ZBTB16 protein. Instead, it describes the use of various markers, including VIM and ZBTB16, for the detection and characterization of germ cells in primary testicular cell cultures. The context focuses on the validation and application of these markers for quantitative detection …
2A2459951 2A2403882	CDKN2B	tyrosine kinase non-receptor 2	[INST]Context: [PMID: 29500766 Clinical and Genetic Implications of Mutation Burden in Squamous Cell Carcinoma of the Lung. BACKGROUND: Lung squamous cell carcinoma is a major histological subtype of lung cancer. In this study, we investigated genomic alterations in lung squamous cell carcinoma and evaluated the clinical implications of mutation burden in lung squamous cell carcinoma. METHODS: Ge…	NO, high confidence; Explanation: The provided context does not mention any direct interaction between CDKN2B protein and tyrosine kinase non-receptor 2 protein. Instead, it discusses the genomic alterations and mutation burden in lung squamous cell carcinoma, including the frequency of mutations in various genes such as TP53, CDKN2B, CDKN2A, phosphatase and tensin homolog (PTEN), and sex-determi…
2A2459951 2A2403882	CDKN2B	TNK2	[INST]Context: [PMID: 18241037 Genomic profiling of 766 cancer-related genes in archived esophageal normal and carcinoma tissues. We employed the BeadArraytrade mark technology to perform a genetic analysis in 33 formalin-fixed, paraffin-embedded (FFPE) human esophageal carcinomas, mostly squamous-cell-carcinoma (ESCC), and their adjacent normal tissues. This directly targeted genomic profiling i…	NO, high confidence; Explanation: The provided context does not mention any direct interaction between the CDKN2B protein and the TNK2 protein. The context discusses the genomic profiling of cancer-related genes in esophageal cancer, including the deletion of CDKN2B and the amplification of TNK2. However, it does not provide any information about a direct interaction between these two proteins. T…
2A2590057 2A2481140	HSP90	CREB	[INST]Context: [PMID: 24959380 Protein signature for non-small cell lung cancer prognosis. BACKGROUND: Current histopathological classification and TNM staging have limited accuracy in predicting survival and stratifying patients for appropriate treatment. The differentially expressed proteins were further confirmed using a tissue microarray containing 94 non-small lung cancer samples and were co…	NO, high confidence; Explanation: The provided context does not indicate a direct interaction between the HSP90 protein and the CREB protein. While both proteins are mentioned in the context of their differential expression and correlation with survival in non-small cell lung cancer, there is no specific mention of a direct interaction between HSP90 and CREB. Instead, they are discussed as separa…
2A2590057 2A2481140	HSP90AA1	CREB1	[INST]Context: [PMID: 32233538 Screening and validating the immune-related gene expression signatures in peripheral blood mononuclear cells of nonischaemic cardiomyopathy. Background: Mountainous evidence has revealed that an activated immune response in the heart can provoke left ventricular dysfunction and result in adverse cardiac remodelling. This study was designed to explore the potential m…	NO, high confidence; Explanation: The provided context does not mention any direct interaction between HSP90AA1 protein and CREB1 protein. While both proteins are identified as hub genes with high connectivity degrees in the study, there is no specific information or evidence provided that indicates a direct interaction between them. The context focuses on the overall gene expression profiles and…
2A2590057 2A2481140	HSP90A	CREB1	[INST]Context: [PMID: 32902216 Genome Sequencing Technology used to Explore the 6mA Methylation Level of Silent Alpha-Thalassemia in Postmenopausal Women. BACKGROUND: Based on whole-genome sequencing technology our aim is to explore the expression of the alpha-thalassemia trait during menopause period at the 6mA methylation site and evaluate the significance in clinical diagnosis. METHODS: In thi…	NO, high confidence; Explanation: The provided context does not mention any direct interaction between HSP90A protein and CREB1 protein. It lists these proteins as part of the significantly enriched pathways and genes at the 6mA radicalization site, but it does not describe any specific interaction between HSP90A and CREB1. Therefore, based on the given information, there is no evidence to sugges…
2A2590057 2A2481140	Hsp90	CREB	[INST]Context: [PMID: 27543462 Signaling effects of sodium hydrosulfide in healthy donor peripheral blood mononuclear cells. Hydrogen sulfide is an endogenous gasotransmitter in human physiology and inflammatory disease, however, with limited knowledge of how signal transduction pathways are involved in immune cells. To examine the effects of sulfide on relevant intracellular signaling in human p…	NO, high confidence; Explanation: The provided context discusses the effects of sodium hydrosulfide (NaHS) on various signaling pathways in human peripheral blood mononuclear cells, including the phosphorylation of CREB/ATF1. It mentions that the phosphorylation of Akt is partly dependent on p38 and that attenuation of these effects by molecules targeting p38 and Hsp90 indicates Hsp90 as a possib…
2A2445850 2A2450692	BMP1	CA2	[INST]Context: [PMID: 19303468 Identification of differentially expressed genes in trabecular bone from the iliac crest of osteoarthritic patients. OBJECTIVE: Osteoarthritis is clinically characterized by degeneration of the joints and has been traditionally considered a primary disorder of articular cartilage, with secondary changes in the subchondral bone. The increased bone mass and generalize…	NO, high confidence; Explanation: The provided context lists several genes and proteins, including BMP1 and CA2, that are differentially expressed in osteoarthritic bone. However, there is no direct mention or evidence of an interaction between BMP1 protein and CA2 protein. The context focuses on the differential expression of these genes and their roles in bone cell functions but does not indica…
2A2861778 2A2601220	SH3GL1	interleukin-6	[INST]Context: [PMID: 28702842 Essential role of SH3GL1 in interleukin-6- and vascular endothelial growth factor -triggered p130cas-mediated proliferation and migration of osteosarcoma cells. We recently demonstrated that interleukin-6 - and vascular endothelial growth factor -induced osteosarcoma cell proliferation and migration are parallel to significant increased expression of SH3GL1 and the …	YES, high confidence; Explanation: The context provided indicates that interleukin-6 (IL-6) and vascular endothelial growth factor (VEGF) induce osteosarcoma cell proliferation and migration, which is parallel to the increased expression of SH3GL1 and the phosphorylation level of P130cas. Specifically, the depletion of SH3GL1 abrogates P130cas phosphorylation and IL-6- and VEGF-induced osteosarco…
2A2590542 2A2986212	heat shock transcription factor 1	zinc finger protein 7	[INST]Context: [PMID: 7601449 Isolation of 115 human chromosome 8-specific expressed-sequence tags by exon amplification. Exon-amplification experiments were undertaken to isolate potentially transcribable sequences from cosmid clones that previously had been mapped to subchromosomal bands of human chromosome 8 by fluorescence in situ hybridization. On the basis of information derived from mappin…	NO, high confidence; Explanation: The provided context does not mention any direct interaction between heat shock transcription factor 1 protein and zinc finger protein 7 protein. It only states that both genes have been localized to 8q24.3 on chromosome 8. There is no indication that these proteins interact with each other or that they are part of the same pathway or complex. Therefore, based on…
2A2476268 2A2547361	COMT	CDH1	[INST]Context: [PMID: 31690419 In this study, the relationship between the genetic profile of 87 female dogs (i.e. single nucleotide polymorphisms in genes known to be involved in mammary carcinogenesis) and the histological type and grade of malignant mammary tumours was assessed. The results demonstrated a significant relationship between genetic variation in genes RAD51, BRCA2, CHEK2, HER2, CD…	NO, high confidence; Explanation: The provided context discusses the relationship between genetic variations in several genes, including COMT and CDH1, and the histological type and grade of malignant mammary tumors in dogs. However, it does not mention any direct interaction between the COMT protein and the CDH1 protein. Instead, it describes how single nucleotide polymorphisms in these genes ar…
2A2497730 2A2508404	DDB1	DNMT1	[INST]Context: [PMID: 29423093 Combination of a hypomethylating agent and inhibitors of PARP and Hdecitabine traps PARP1 and DNMT1 to chromatin, acetylates DNA repair proteins, down-regulates nucleosome-remodeling deacetylase and induces apoptosis in human leukemia and lymphoma cells. Combination of drugs that target different aspects of aberrant cellular processes is an efficacious treatment for…	NO, high confidence; Explanation: The provided context does not indicate a direct interaction between the DDB1 protein and the DNMT1 protein. While both proteins are mentioned in the context of their acetylation and roles in DNA repair, there is no specific mention of a direct interaction between DDB1 and DNMT1. Instead, the context focuses on the effects of the drug combination on these proteins…
2A2652644 2A2457399	midkine	monocyte chemotactic protein-3	[INST]Context: [PMID: 32701210 In-depth proteomics approach reveals novel biomarkers of cardiac remodelling after myocardial infarction: An exploratory analysis. Cardiac remodelling following myocardial infarction is a maladaptive change associated with progressive heart failure and compromises long-term clinical outcome. A substantial proportion of patients afflicted by myocardial infarction sti…	NO, high confidence; Explanation: The provided context does not mention any direct interaction between midkine protein and monocyte chemotactic protein-3 protein. Instead, it discusses their individual roles and changes in levels in myocardial infarction patients who develop cardiac remodelling. Midkine and monocyte chemotactic protein-3 are presented as separate entities with distinct changes in…
