# Supplementary material for: An Accurate and Efficient Approach to Knowledge Extraction from Scientific Publications Using Structured Ontology Models, Graph Neural Networks, and Large Language Models
Source: Int J Mol Sci. 2024 Nov 3;25(21):11811. doi: 10.3390/ijms252111811 (PMC11546091; doi:10.3390/ijms252111811)
Supplement: Supplementary file 1 [file ijms-25-11811-s001.zip › Supplementary_6.xlsx]

## Sheet: ANDDigest Insomnia-Prot Cooccur
Insomnia ID	Insomnia Label	Protein ID	Protein Label	Co-occurrence P-value
0A6A40130931	insomnia	7806A2A2479143	CYP2D6	0.00130448
0A6A40130931	insomnia	7806A2A2904617	EV2	0.0483185
0A6A40130931	insomnia	7806A2A2859641	Sept 11	0.0342505
0A6A40130931	insomnia	7806A2A2419066	aquaporin 4	0.0265328
0A6A40130931	insomnia	7806A2A2703736	HCRTR2	6.422e-09
0A6A40130931	insomnia	7806A2A2867077	SORCS1	0.0280305
0A6A40130931	insomnia	7806A2A2852515	GAT-3	0.0351359
0A6A40130931	insomnia	7806A2A2905345	trail	0.00137776
0A6A40130931	insomnia	7806A2A2447776	BTBD9	0.00103975
0A6A40130931	insomnia	7806A2A2520877	EHD3	0.0324775
0A6A40130931	insomnia	7806A2A2737091	PRIM2	0.0235633
0A6A40130931	insomnia	7806A2A2704453	purinergic receptor P2Y11	0.00822016
0A6A40130931	insomnia	7806A2A2416180	monoamine oxidase A	0.00699302
0A6A40130931	insomnia	7806A2A2600031	IgLON5	3.14523e-06
0A6A40130931	insomnia	7806A2A2397143	14-3-3	1.67908e-05
0A6A40130931	insomnia	7806A2A2894340	tau	0.018899
0A6A40130931	insomnia	7806A2A2535443	FBXO15	0.00639932
0A6A40130931	insomnia	7806A2A2940894	wave II	0.000762483
0A6A40130931	insomnia	7806A2A2439686	Advil	0.0298117
0A6A40130931	insomnia	7806A2A2711919	PC 6	9.08761e-05
0A6A40130931	insomnia	7806A2A2445770	BMAL1	1.54528e-06
0A6A40130931	insomnia	7806A2A2866177	SNX32	0.0027476
0A6A40130931	insomnia	7806A2A2766219	G15	0.026126
0A6A40130931	insomnia	7806A2A2702123	Hypocretin-1	3.56846e-08
0A6A40130931	insomnia	7806A2A2471967	CB1	0.0275232
0A6A40130931	insomnia	7806A2A2399123	5-HT7	0.00244933
0A6A40130931	insomnia	7806A2A2399091	5-HT2C	0.000337415
0A6A40130931	insomnia	7806A2A2665296	MTNR1B	0.00913867
0A6A40130931	insomnia	7806A2A2941122	WDR27	0.0027476
0A6A40130931	insomnia	7806A2A2665303	mt1	3.12821e-08
0A6A40130931	insomnia	7806A2A2686252	neuropeptide-G-protein-coupled receptor	0.0439444
0A6A40130931	insomnia	7806A2A2577869	HEBP2	0.0181753
0A6A40130931	insomnia	7806A2A2482088	CRY2	8.25218e-08
0A6A40130931	insomnia	7806A2A2482104	CRY1	4.13312e-06
0A6A40130931	insomnia	7806A2A2905167	MT2	0
0A6A40130931	insomnia	7806A2A2640152	March-3	0.0444149
0A6A40130931	insomnia	7806A2A2565755	GPR139	0.0190754
0A6A40130931	insomnia	7806A2A2627309	Lgi1	0
0A6A40130931	insomnia	7806A2A2407285	alpha1	0.0138719
0A6A40130931	insomnia	7806A2A2721383	P101	0.0342505
0A6A40130931	insomnia	7806A2A2703720	HCRTR1	2.51871e-08
0A6A40130931	insomnia	7806A2A2701252	melanopsin	0.0168416
0A6A40130931	insomnia	7806A2A2686312	Morpheus	0.000846668
0A6A40130931	insomnia	7806A2A2903124	TIMELESS	0.0303375
0A6A40130931	insomnia	7806A2A2589796	histamine H3 receptor	3.1748e-06
0A6A40130931	insomnia	7806A2A2510620	dopamine D2- receptor	0.0407138
0A6A40130931	insomnia	7806A2A2715982	Per3	4.41535e-06
0A6A40130931	insomnia	7806A2A2443547	beta3	0.0385688
0A6A40130931	insomnia	7806A2A2933009	ATP6v0d2	0.0244583
0A6A40130931	insomnia	7806A2A2817354	RORB	0.0448208
0A6A40130931	insomnia	7806A2A2481261	corticotropin-releasing hormone	0.0187394
0A6A40130931	insomnia	7806A2A2740133	PrPc	0.0169895
0A6A40130931	insomnia	7806A2A2448887	K100	0.036904
0A6A40130931	insomnia	7806A2A2466230	chrono	0.0271388
0A6A40130931	insomnia	7806A2A2513267	DUX4L9	0.00822016
0A6A40130931	insomnia	7806A2A2681371	NFI	0.0104168
0A6A40130931	insomnia	7806A2A2687330	RevErbalpha	0.00783072
0A6A40130931	insomnia	7806A2A2510626	dopamine D3 receptor	0.000514125
0A6A40130931	insomnia	7806A2A2622567	TLC	0.0393211
0A6A40130931	insomnia	7806A2A2593421	P200	0.0422486
0A6A40130931	insomnia	7806A2A2629766	LI 4	0.00836471
0A6A40130931	insomnia	7806A2A2688826	Neurexin-1	0.0181753
0A6A40130931	insomnia	7806A2A2484752	Cat IV	0.0324775
0A6A40130931	insomnia	7806A2A2701365	opioid receptor mu1	9.97862e-05
0A6A40130931	insomnia	7806A2A2416193	MAO-B	9.56423e-05
0A6A40130931	insomnia	7806A2A2399071	5-HT2A	0
0A6A40130931	insomnia	7806A2A2552691	CBG	0.014413
0A6A40130931	insomnia	7806A2A2455721	Feb 11	0.038669
0A6A40130931	insomnia	7806A2A2574061	h 11	0.049191
0A6A40130931	insomnia	7806A2A2665306	Mel1c	0.0333644
0A6A40130931	insomnia	7806A2A2891252	TMEM132E	0.00639932
0A6A40130931	insomnia	7806A2A2546645	Fund II	0.0181753
0A6A40130931	insomnia	7806A2A2422610	collybistin	0.0448208
0A6A40130931	insomnia	7806A2A2702121	hypocretin-2	0
0A6A40130931	insomnia	7806A2A2450210	CACNA1C	0.0142352
0A6A40130931	insomnia	7806A2A2476154	BUP	0.0235633
0A6A40130931	insomnia	7806A2A2470939	TCMIP	0.036904
0A6A40130931	insomnia	7806A2A2479246	CYP3A4	4.04444e-08
0A6A40130931	insomnia	7806A2A2865745	EC 2.3.1.87	0.00422973
0A6A40130931	insomnia	7806A2A2943418	Xin	0.036904
0A6A40130931	insomnia	7806A2A2986035	ZNF732	0.0027476
0A6A40130931	insomnia	7806A2A2552978	GABA(C) receptor	0.0226673
0A6A40130931	insomnia	7806A2A2617892	LCP	0.0456964
0A6A40130931	insomnia	7806A2A2771206	REM	0.0107785
0A6A40130931	insomnia	7806A2A2407289	ADAM22	0.00194696
0A6A40130931	insomnia	7806A2A2623709	Rdl	0.0404306
0A6A40130931	insomnia	7806A2A2416977	APBB2	0.0145669
0A6A40130931	insomnia	7806A2A2737322	prion protein	0
0A6A40130931	insomnia	7806A2A2492491	DALRD3	0.00366178
0A6A40130931	insomnia	7806A2A2940914	THC	0.00431177
0A6A40130931	insomnia	7806A2A2442239	brain-derived neurotrophic factor	1.40298e-08
0A6A40130931	insomnia	7806A2A2522075	Eloc	0.0465713
0A6A40130931	insomnia	7806A2A2577709	HDHD2	0.00183257
0A6A40130931	insomnia	7806A2A2645446	MEIS1	0.00012943
0A6A40130931	insomnia	7806A2A2472099	Caspr2	1.82001e-08
0A6A40130931	insomnia	7806A2A2731348	Eta2	0.0205493
0A6A40130931	insomnia	7806A2A2589777	H1 histamine receptor	0.000388293
0A6A40130931	insomnia	7806A2A2475891	ACTH	2.1676e-07
0A6A40130931	insomnia	7806A2A2510584	FBXL13	0.00366178
0A6A40130931	insomnia	7806A2A2399083	5-HT2B	0.000382599
0A6A40130931	insomnia	7806A2A2917985	TSHZ2	0.0172745
0A6A40130931	insomnia	7806A2A2503026	CBT-I	5.42223e-08
0A6A40130931	insomnia	7806A2A2861856	SHANK3	0.0316692
0A6A40130931	insomnia	7806A2A2440621	Beta-1	0.00643708
0A6A40130931	insomnia	7806A2A2622001	large 2	0.0413103
0A6A40130931	insomnia	7806A2A2737522	prolactin	0
0A6A40130931	insomnia	7806A2A2466237	PRN	0.00594983
0A6A40130931	insomnia	7806A2A2459903	CDKL5	0.0422486
0A6A40130931	insomnia	7806A2A2609293	ITIH3	0.0360204
0A6A40130931	insomnia	7806A2A2440446	GRs	0.00777178
0A6A40130931	insomnia	7806A2A2399114	5-HT5a	0.0377868
0A6A40130931	insomnia	7806A2A2904473	Transmembrane protein 41B	0.0127577
0A6A40130931	insomnia	7806A2A2940884	wave I	0.000987805
0A6A40130931	insomnia	7806A2A2703892	OXR1	0.0360204
0A6A40130931	insomnia	7806A2A2489601	CYCL1	0.0377868
0A6A40130931	insomnia	7806A2A2702053	ORC6	0.0404306
0A6A40130931	insomnia	7806A2A2484560	SLC44A1	0.0404306
0A6A40130931	insomnia	7806A2A2726319	Ma1	0.0413103
0A6A40130931	insomnia	7806A2A2715910	hPer1	1.29173e-07
0A6A40130931	insomnia	7806A2A2399024	5-HT1A	5.09258e-08
0A6A40130931	insomnia	7806A2A2709357	Part VII	0.0483185
0A6A40130931	insomnia	7806A2A2603257	PATJ	0.0253526
0A6A40130931	insomnia	7806A2A2479001	CYP1A2	0.0380286
0A6A40130931	insomnia	7806A2A2702034	ORC4	0.0421891
0A6A40130931	insomnia	7806A2A2702120	hypocretin	4.68719e-09
0A6A40130931	insomnia	7806A2A2600068	DORA	1.89182e-13
0A6A40130931	insomnia	7806A2A2613088	CAMK1D	0.0235633
0A6A40130931	insomnia	7806A2A2736971	Prolargin	0.049191
0A6A40130931	insomnia	7806A2A2485078	Cortexin 2	0.0027476
0A6A40130931	insomnia	7806A2A2715946	hPer2	8.22654e-06
0A6A40130931	insomnia	7806A2A2645001	MED20	0.00822016
