# Supplementary material for: An Accurate and Efficient Approach to Knowledge Extraction from Scientific Publications Using Structured Ontology Models, Graph Neural Networks, and Large Language Models
Source: Int J Mol Sci. 2024 Nov 3;25(21):11811. doi: 10.3390/ijms252111811 (PMC11546091; doi:10.3390/ijms252111811)
Supplement: Supplementary file 1 [file ijms-25-11811-s001.zip › Supplementary_7.xlsx]

## Sheet: Лист1
N	PMID	S. Object ID	S. Object Swissprot AC	T. Object ID	T. Object Swissprot AC	S. Object Label	T. Object Label	Interaction Type	LLM Explanation	Co-occurrence (1 - p-value)
1	17072839	2A2665303	P48039	2A2481261	P06850	MT1	corticotropin-releasing hormone	Functional Association (Indirect, colocalization-based Interaction)	The context indicates that the MT1 receptor is colocalized with some parvocellular corticotropin-releasing hormone neurons in the paraventricular nucleus of the hypothalamus. This colocalization suggests that melatonin might directly modulate the hypothalamus-pituitary-adrenal axis in the paraventricular nucleus, which implies an interaction between the MT1 protein and the corticotropin-releasing…	0.9294342
2	19032968	2A2416180	P21397	2A2399091	P28335	MAOA	5-HT2C	Functional Association (Indirect, Regulatory Interaction)	The context provided indicates that there are significant interactions between the 5-HT2C and TPH2 genes, and among 5-HT2C, 5-HTT, MAOA, and TPH2 in borderline personality disorder. This suggests that the proteins encoded by these genes, including MAOA and 5-HT2C, interact with each other in a complex manner that influences the susceptibility to borderline personality disorder.	1
3	28282362	2A2701365	P35372	2A2399024	P08908	mu-opioid receptor	serotonin-1a receptor	Functional Association (Indirect, Gene-Gene Interaction)	The context provided indicates that the mu-opioid receptor (mu-opioid receptor protein) and the serotonin-1a receptor (5-HT1a receptor protein) interact with each other in the modulation of exercise-induced hypoalgesia. Specifically, the study found significant gene-to-gene interactions between the mu-opioid receptor and the serotonin-1a receptor regarding the activation of exercise-induced hypoa…	0.9999759
4	12589811	2A2397143	P27348	2A2407289	Q9P0K1	14-3-3	ADAM 22	Functional Association (Physical, PPI/Physical binding)	The context clearly states that the interaction between the ADAM 22 cytoplasmic tail and 14-3-3zeta was confirmed by in vitro protein pull-down assays and co-immunoprecipitation. It also maps the binding sites and demonstrates that the overexpression of the ADAM 22 cytoplasmic tail inhibits cell adhesion and spreading, which is abolished when the binding site for 14-3-3zeta is deleted or mutated.…	0.9968572
5	12097815	2A2481261	P06850	2A2399071	P28223	corticotropin-releasing hormone	5-HT2A	Functional Association (Indirect, Regulatory Interaction)	The context provided indicates that there are interactions between the corticotropin-releasing hormone (CRH) system and the 5-HT2A receptor system in the testis. Specifically, it mentions that the testicular activity of the serotoninergic system, including the 5-HT2A receptor system, is mediated by CRH. Additionally, it describes interactions between the 5-HT2A receptor system and alpha1/beta-adr…	0.9742005
6	34091948	2A2905167	Q8IU80	2A2865745	Q16613	MT2	AaNAT	Functional Association (Indirect, Regulatory Interaction)	The context indicates that melatonin (produced by the AaNAT enzyme) regulates circadian rhythms of locomotor activity in the American cockroach via the MT2-like receptor. Specifically, it mentions that melatonin application influences locomotor rhythm and that the competitive MT2 antagonist luzindole blocked melatonin function. This suggests that the AaNAT protein and the MT2 protein interact in …	0.9999999
7	9256167	2A2471967	P21554	2A2737522	P01236	CB1	prolactin	Functional Association (Indirect, Regulatory Interaction)	The context provided indicates that the activation of cannabinoid receptors, specifically CB1 receptors, is involved in the inhibitory phase of the effect of delta9-tetrahydrocannabinol on prolactin release. This suggests that there is an interaction between the CB1 protein and the prolactin protein, where the activation of CB1 receptors leads to changes in prolactin secretion.	0.645726
8	27983596	2A2894340	P10636	2A2416977	Q92870	MAPT	APBB2	Functional Association (Indirect, Regulatory Interaction)	The context provided indicates that both MAPT protein and APBB2 protein are regulated by estradiol and estrogenic endocrine disruptors. Specifically, it mentions that these genes are responsive to estrogenic endocrine disruptors such as ethinyl estradiol, bisphenol-A, dibutyl phthalate, and diethylhexyl phthalate. This suggests that MAPT and APBB2 are part of the same signaling pathways influence…	0.9936064
9	22194899	2A2481261	P06850	2A2442239	P23560	Corticotropin-releasing hormone	brain-derived neurotrophic factor	Functional Association (Indirect, Regulatory Interaction)	The context provided indicates that corticotropin-releasing hormone (CRH) regulates brain-derived neurotrophic factor (BDNF) expression through influencing cAMP and Ca2+ signaling pathways. This suggests that CRH and BDNF interact with each other in a regulatory manner, where CRH influences the expression of BDNF. Therefore, the terms ""Corticotropin-releasing hormone protein"" and ""brain-derive…	0.9980141
9	32051550	2A2481261	P06850	2A2442239	P23560	corticotropin-releasing hormone	brain-derived neurotrophic factor	Functional Association (Indirect, Regulatory Interaction)	The context provided indicates that corticotropin-releasing hormone (CRH) application induces neuronal autophagy with rapid lysosomal degradation of brain-derived neurotrophic factor (BDNF) via the NF-kappaB pathway. This suggests a direct interaction between CRH and BDNF, where CRH leads to the degradation of BDNF, thereby affecting synaptic loss. The rescue of synaptic loss by BDNF and antagoni…	0.9980141
10	25407283	2A2702123	O43612-Hcrt1	2A2686252	Q9Y5X5	orexin-A	neuropeptide-G-protein-coupled receptor	Functional Association (Physical, Receptor-ligand binding)	The context provided describes the orexin system, which consists of two neuropeptides (orexin-A and orexin-B) and two receptors (orexin-1 and orexin-2). The orexin-A protein is one of the neuropeptides involved in this system, and the neuropeptide-G-protein-coupled receptor protein refers to the receptors that these neuropeptides interact with. Therefore, the orexin-A protein interacts with the n…	0.9991619
11	32830194	2A2903124	Q9UNS1	2A2702034	O43929	TIMELESS	ORC4	Functional Association (Indirect, Regulatory Interaction)	The context provided indicates that MCMs are highly correlated with several other proteins, including CDC45, CDC7, TIMELESS, ORC6, MCM10, ORC5, ORC4, and ORC3. These proteins are mainly involved in controlling DNA replication initiation and genome stability. The correlation between MCMs and these other proteins suggests that they interact with each other to perform these functions. Specifically, …	0.9994699
12	30132460	2A2399091	P28335	2A2510620	P14416	HTR2C	DRD2	Functional Association (Indirect, Gene-Gene Interaction)	The context provided indicates that the interaction between the DRD2 gene and the HTR2C gene affects the approach motivation in schizophrenic patients and healthy subjects. Specifically, the study found a significant interaction effect between the DRD2 and HTR2C genes on the BAS scores, suggesting that the two genes interact to influence the activational aspects of approach motivation. This inter…	0.9999999
13	12702704	2A2701365	P35372	2A2702120	O43612	mu opioid receptor	orexin	Functional Association (Indirect, Regulatory Interaction)	The context provided indicates that orexin A (OXA) inhibits g-protein-coupled inward rectifier currents that had previously been activated by the mu opioid agonist DAMGO in HEK cells. This suggests that orexin and the mu opioid receptor protein interact in a signaling pathway where the activation of one influences the activity of the other. The biphasic response induced by OXA through both types …	0.9968517
14	30911681	2A2407285	P25100	2A2450210	Q13936	alpha1	CaV1.2	Functional Association (Indirect, Structural/Same Protein Complex)	The context indicates that the reduction of CaV gamma subunit 4 expression leads to decreased expression of L-type CaV1.2 and CaV1.3, thereby suppressing voltage-gated Ca2+ entry and glucose-stimulated insulin exocytosis. This suggests that the alpha1 protein (which is part of the CaV1.2 protein) interacts with the CaV gamma subunit 4 to form a functional complex necessary for proper beta-cell fu…	0.9999864
14	24581832	2A2407285	P25100	2A2450210	Q13936	alpha1	CACNA1C	Functional Association (Indirect, colocalization-based Interaction)	The context provided discusses the association of genetic variants in genes encoding for subunits of calcium channels with bipolar disorder subtypes. Specifically, it mentions the association of CACNA1C (which encodes for the alpha1 subunit) with bipolar disorder. The study also explores interactions among genes that encode for different subunits of calcium channels, including alpha1, beta, and g…	0.9999864
15	27222130	2A2687330	P20393	2A2715946	O15055	NR1D1	PER2	Functional Association (Indirect, Regulatory Interaction/Signal transduction/Bi-directional)	The context provided indicates that REV-ERBalpha (also known as NR1D1) and PER2 are both involved in circadian oscillations in human islets. Specifically, the transcript profiles of REV-ERBalpha and PER2 are described as antiphasic, meaning they exhibit opposite phases in their expression cycles. This antiphasic relationship suggests an interaction between the NR1D1 protein and the PER2 protein i…	1
16	12351588	2A2905345	P50591	2A2737522	P01236	TRAIL	Prolactin	Functional Association (Indirect, Gene-Gene Interaction)	The context indicates that prolactin and TRAIL interact with each other in the activation of natural killer cells in chronic hepatitis C patients. Specifically, the study shows that prolactin, in combination with IL-2, synergizes to increase TRAIL and NKG2D expression on natural killer cells from HCV patients. This suggests that prolactin and TRAIL interact to enhance the immune response against …	0.185535
17	27071101	2A2702123	O43612-Hcrt1	2A2475891	P01189-ACTH	orexin-A	adrenocorticotropic hormone	Functional Association (Indirect, Regulatory Interaction)	The context indicates that intracerebroventricular injection of orexin-A significantly increased plasma adrenocorticotropic hormone (ACTH) concentration in virgin female rats. This suggests that orexin-A influences the release of ACTH, which is a key component of the hypothalamic-pituitary-adrenal (HPA) axis. Therefore, orexin-A and ACTH interact in the sense that orexin-A stimulates the release …	0.9999947
18	24965601	2A2702123	O43612-Hcrt1	2A2471967	P21554	Orexin-A	cannabinoid receptor type 1	Functional Association (Indirect, Regulatory Interaction)	The context provided indicates that Orexin-A and cannabinoid receptor type 1 (CB1R) interact with each other. Specifically, Orexin-A signaling at proopiomelanocortin neurons promotes the biosynthesis of 2-arachidonoylglycerol, which acts at CB1R. This interaction leads to hyperphagia and weight gain by suppressing alpha-MSH production. Therefore, Orexin-A and CB1R are interacting in a manner that…	0.9693531
19	30971885	2A2565755	Q6DWJ6	2A2510620	P14416	GPR139	Dopamine D2 Receptor	Functional Association (Indirect, Regulatory Interaction/Co-expression)	The provided context indicates that GPR139 and the dopamine D2 receptor co-express in the same cells of various brain regions and that there is functional interaction between these two receptors. Specifically, the context mentions that the dopamine D2 receptor agonist was able to stimulate calcium response in cells co-transfected with both receptors, and this effect was blocked by either a D2 rec…	0.9978213
20	31936298	2A2665303	P48039	2A2510626	P35462	MT1	Dopamine D3 Receptor	Functional Association (Physical, PPI/Heteromerization)	The context provided indicates that the MT1 protein (MT1R) and the Dopamine D3 Receptor protein (D3R) interact with each other to form heteromers. These heteromers are specifically mentioned to be formed by D3R and either MT1 (MT1R) or MT2 (MT2R) melatonin receptors. The interaction between these proteins is evidenced by the formation of heteroreceptor complexes, which leads to the blockade of D3…	0.9858153
21	32830194	2A2903124	Q9UNS1	2A2702053	Q9Y5N6	TIMELESS	ORC6	Functional Association (Indirect, Regulatory Interaction)	The context provided indicates that MCMs are highly correlated with several other proteins, including CDC45, CDC7, TIMELESS, ORC6, MCM10, ORC5, ORC4, and ORC3. These proteins are mainly involved in controlling DNA replication initiation and genome stability. The correlation between MCMs and these other proteins suggests that they interact with each other in a coordinated manner to perform these f…	0.9994927
22	32791442	2A2817354	Q92753	2A2687330	P20393	RORB	NR1D1	Functional Association (Indirect, Gene-Gene Interaction)	The context indicates that there are interactions between RORA and both NR1D1 and RORB in affecting sleep duration. Specifically, it mentions that ""we found interactions between RORA and NR1D1 (P = 0.0023) as well as between RORA and RORB (P = 0.0061) in affecting sleep duration."" This suggests that the RORB protein and NR1D1 protein interact with each other in the context of influencing sleep …	1
23	31936298	2A2905167	Q8IU80	2A2510626	P35462	MT2	Dopamine D3 Receptor	Functional Association (Physical, PPI/Heteromerization)	The context provided indicates that dopamine D3 receptors (D3R) form heteromers with melatonin receptors, specifically MT1 (MT1R) and MT2 (MT2R). This implies that the MT2 protein (MT2R) interacts with the dopamine D3 receptor protein to form a heteroreceptor complex. The formation of these heteromers leads to the blockade of D3R-Gi coupling and regulation of signaling to the MAPK pathway. Theref…	0.9851837
24	32460137	2A2687330	P20393	2A2715910	O15534	NR1D1	PER1	Functional Association (Indirect, Gene-Gene Interaction/Epistasis)	The context provided indicates that the interactions among the PER1 rs2518023, ARNTL2 rs2306074, and NR1D1 rs939347 are associated with the risk of attention deficit/hyperactivity disorder in children. This suggests that the PER1 protein and NR1D1 protein are part of a pathway or network that influences the susceptibility to attention deficit/hyperactivity disorder. Therefore, it is reasonable to…	1
24	33531179	2A2687330	P20393	2A2715910	O15534	REVERBalpha	PER1	Functional Association (Indirect, Regulatory interaction)	The context indicates that oleic acid led to the emergence of rhythmicity in PER1 and REVERBalpha in stomach and jejunum explants from patients with morbid obesity. It also mentions that oleic acid placed PER1 and REVERBalpha in antiphase with regard to CLOCK and BMAL1. This suggests that there is an interaction between REVERBalpha and PER1 proteins in the regulation of the circadian rhythm.	1
25	28385341	2A2702123	O43612-Hcrt1	2A2701365	P35372	orexin-A	mu-opioid receptor	Functional Association (Indirect, Regulatory interaction)	The context indicates that orexin-A enhances mu-opioid receptor desensitization in rat locus coeruleus neurons. This suggests that orexin-A and mu-opioid receptors interact with each other, as orexin-A's presence influences the desensitization process of the mu-opioid receptor. The mechanism involves orexin type 1 receptors and protein kinase C, further supporting the interaction between these tw…	0.9673148
